# Supplementary material for: High-resolution species assignment of Anopheles mosquitoes using k-mer distances on targeted sequences
Source: eLife. 2022 Oct 12;11:e78775. doi: 10.7554/eLife.78775 (PMC9648975; doi:10.7554/eLife.78775)
Supplement: Supplementary file 9. [file elife-78775-supp9.tsv]

SUPPLIER SAMPLE NAME	SERIES	ASP-PROJ CODE-COUNTRY CODE-MMYY-PLATENO	RACK_OR_PLATE_ID	TUBE_OR_WELL_ID	ORGANISM_PART	CATCH_ID	ORDER_OR_GROUP	FAMILY	GENUS	SCIENTIFIC_NAME	LIFESTAGE	SEX	BLOOD_MEAL	GRAVIDITY	COLLECTOR_SAMPLE_ID	DATE_OF_COLLECTION	COLLECTION_LOCATION	DECIMAL_LATITUDE	DECIMAL_LONGITUDE	HABITAT	TIME_OF_COLLECTION	TIME_OF_COLLECTION.1	COLLECTION_METHOD	OUTDOORS_INDOORS	DESCRIPTION_OF_COLLECTION_METHOD	IDENTIFIED_HOW	PRESERVATION_APPROACH	PRESERVATIVE_SOLUTION	TIME_ELAPSED_FROM_COLLECTION_TO_PRESERVATION	DATE_OF_PRESERVATION	HAZARD_GROUP	REGULATORY_COMPLIANCE	VOUCHER_ID	TEMP.(°C)	HUMIDITY_(%)	WIND_DIRECTION	WIND SPEED_(km/h)	GUST SPEED_(km/h)	RAINFALL_(mm)	SOLAR_RADIATION_(W/m²)	COLLECTED_BY	COLLECTOR_AFFILIATION	IDENTIFIED_BY	IDENTIFIER_AFFILIATION	PRESERVED_BY	PRESERVER_AFFILIATION	DATE_RECEIVED	ARRIVAL_CONDITION	SAMPLE_TYPE
DN806231V_A1	1.0	ASP-BUMI-BF-2103-01	PLATE1	A1	WHOLE_ORGANISM	Tube1	Diptera	Culicidae	Anopheles	Anopheles gambiae group_guess	ADULT	FEMALE	N	N	BF.BV.17-3308	2017-08-21	BURKINA FASO | HAUTS-BASSINS | HOEUT | ARRONDISSEMENT N°7 DE BOBO-DIOULASSO | BANA VILLAGE	11.2339822	-4.4725306	RURAL AREA	4:00:00	PT1H	HUMAN_LANDING_CATCH	INDOORS	Four homes separated by at least 100 m are randomly selected in the village. In each selected home, two peoples sit down, one indoor or outside the house with his lower leg exposed and collects all the mosquitoes that come for a blood meal using a mosquito aspirator. Each mosquito after collection is placed in hemolyze tube plugged with a piece of cotton. The hemolyze tube is then placed in a bag…	Taxon expert, morphology	Kill method: Knocked out in the freezer at - 20 °C for 15 minutes. Preservation1: Grouped in a pool of at most 10 in a 2 ml eppendorf tube with 80% ethanol (~ 1.6ml) and stored at room temperature for 4 years. Preservation2: moved individually to PCR plate well with 200µl of 80% ethanol and stored at room temperature before shipping.	80%_ETHANOL	NOT_COLLECTED	2017-08-21	HG1	Y	NOT_APPLICABLE	24.22	86.90	199.40	0.00	0.00	0.00	0.60	FRANCK ADAMA YAO	INSTITUT DE RECHERCHE EN SCIENCES DE LA SANTE	FRANCK ADAMA YAO	INSTITUT DE RECHERCHE EN SCIENCES DE LA SANTE	FRANCK ADAMA YAO	INSTITUT DE RECHERCHE EN SCIENCES DE LA SANTE	20210419.0	good	whole adult
DN806231V_B1	2.0	ASP-BUMI-BF-2103-01	PLATE1	B1	WHOLE_ORGANISM	Tube1	Diptera	Culicidae	Anopheles	Anopheles gambiae group_guess	ADULT	FEMALE	N	N	BF.BV.17-3308	2017-08-21	BURKINA FASO | HAUTS-BASSINS | HOEUT | ARRONDISSEMENT N°7 DE BOBO-DIOULASSO | BANA VILLAGE	11.2339822	-4.4725306	RURAL AREA	4:00:00	PT1H	HUMAN_LANDING_CATCH	INDOORS	A person sits indoor or outdoor the house with his lower leg exposed and collects all the mosquitoes that come for a blood meal using a mosquito aspirator	Taxon expert, morphology	Kill method: Knocked out in the freezer at - 20 °C for 15 minutes. Preservation1: Grouped in a pool of at most 10 in a 2 ml eppendorf tube with 80% ethanol (~ 1.6ml) and stored at room temperature for 4 years. Preservation2: moved individually to PCR plate well with 200µl of 80% ethanol and stored at room temperature before shipping.	80%_ETHANOL	NOT_COLLECTED	2017-08-21	HG1	Y	NOT_APPLICABLE	24.22	86.90	199.40	0.00	0.00	0.00	0.60	FRANCK ADAMA YAO	INSTITUT DE RECHERCHE EN SCIENCES DE LA SANTE	FRANCK ADAMA YAO	INSTITUT DE RECHERCHE EN SCIENCES DE LA SANTE	FRANCK ADAMA YAO	INSTITUT DE RECHERCHE EN SCIENCES DE LA SANTE	20210419.0	good	whole adult
DN806231V_C1	3.0	ASP-BUMI-BF-2103-01	PLATE1	C1	WHOLE_ORGANISM	Tube1	Diptera	Culicidae	Anopheles	Anopheles gambiae group_guess	ADULT	FEMALE	N	N	BF.BV.17-3308	2017-08-21	BURKINA FASO | HAUTS-BASSINS | HOEUT | ARRONDISSEMENT N°7 DE BOBO-DIOULASSO | BANA VILLAGE	11.2339822	-4.4725306	RURAL AREA	4:00:00	PT1H	HUMAN_LANDING_CATCH	INDOORS	A person sits indoor or outdoor the house with his lower leg exposed and collects all the mosquitoes that come for a blood meal using a mosquito aspirator	Taxon expert, morphology	Kill method: Knocked out in the freezer at - 20 °C for 15 minutes. Preservation1: Grouped in a pool of at most 10 in a 2 ml eppendorf tube with 80% ethanol (~ 1.6ml) and stored at room temperature for 4 years. Preservation2: moved individually to PCR plate well with 200µl of 80% ethanol and stored at room temperature before shipping.	80%_ETHANOL	NOT_COLLECTED	2017-08-21	HG1	Y	NOT_APPLICABLE	24.22	86.90	199.40	0.00	0.00	0.00	0.60	FRANCK ADAMA YAO	INSTITUT DE RECHERCHE EN SCIENCES DE LA SANTE	FRANCK ADAMA YAO	INSTITUT DE RECHERCHE EN SCIENCES DE LA SANTE	FRANCK ADAMA YAO	INSTITUT DE RECHERCHE EN SCIENCES DE LA SANTE	20210419.0	good	whole adult
DN806231V_D1	4.0	ASP-BUMI-BF-2103-01	PLATE1	D1	WHOLE_ORGANISM	Tube1	Diptera	Culicidae	Anopheles	Anopheles gambiae group_guess	ADULT	FEMALE	N	N	BF.BV.17-3308	2017-08-21	BURKINA FASO | HAUTS-BASSINS | HOEUT | ARRONDISSEMENT N°7 DE BOBO-DIOULASSO | BANA VILLAGE	11.2339822	-4.4725306	RURAL AREA	4:00:00	PT1H	HUMAN_LANDING_CATCH	INDOORS	A person sits indoor or outdoor the house with his lower leg exposed and collects all the mosquitoes that come for a blood meal using a mosquito aspirator	Taxon expert, morphology	Kill method: Knocked out in the freezer at - 20 °C for 15 minutes. Preservation1: Grouped in a pool of at most 10 in a 2 ml eppendorf tube with 80% ethanol (~ 1.6ml) and stored at room temperature for 4 years. Preservation2: moved individually to PCR plate well with 200µl of 80% ethanol and stored at room temperature before shipping.	80%_ETHANOL	NOT_COLLECTED	2017-08-21	HG1	Y	NOT_APPLICABLE	24.22	86.90	199.40	0.00	0.00	0.00	0.60	FRANCK ADAMA YAO	INSTITUT DE RECHERCHE EN SCIENCES DE LA SANTE	FRANCK ADAMA YAO	INSTITUT DE RECHERCHE EN SCIENCES DE LA SANTE	FRANCK ADAMA YAO	INSTITUT DE RECHERCHE EN SCIENCES DE LA SANTE	20210419.0	good	whole adult
DN806231V_E1	5.0	ASP-BUMI-BF-2103-01	PLATE1	E1	WHOLE_ORGANISM	Tube1	Diptera	Culicidae	Anopheles	Anopheles gambiae group_guess	ADULT	FEMALE	N	N	BF.BV.17-3308	2017-08-21	BURKINA FASO | HAUTS-BASSINS | HOEUT | ARRONDISSEMENT N°7 DE BOBO-DIOULASSO | BANA VILLAGE	11.2339822	-4.4725306	RURAL AREA	4:00:00	PT1H	HUMAN_LANDING_CATCH	INDOORS	A person sits indoor or outdoor the house with his lower leg exposed and collects all the mosquitoes that come for a blood meal using a mosquito aspirator	Taxon expert, morphology	Kill method: Knocked out in the freezer at - 20 °C for 15 minutes. Preservation1: Grouped in a pool of at most 10 in a 2 ml eppendorf tube with 80% ethanol (~ 1.6ml) and stored at room temperature for 4 years. Preservation2: moved individually to PCR plate well with 200µl of 80% ethanol and stored at room temperature before shipping.	80%_ETHANOL	NOT_COLLECTED	2017-08-21	HG1	Y	NOT_APPLICABLE	24.22	86.90	199.40	0.00	0.00	0.00	0.60	FRANCK ADAMA YAO	INSTITUT DE RECHERCHE EN SCIENCES DE LA SANTE	FRANCK ADAMA YAO	INSTITUT DE RECHERCHE EN SCIENCES DE LA SANTE	FRANCK ADAMA YAO	INSTITUT DE RECHERCHE EN SCIENCES DE LA SANTE	20210419.0	good	whole adult
DN806231V_F1	6.0	ASP-BUMI-BF-2103-01	PLATE1	F1	WHOLE_ORGANISM	Tube1	Diptera	Culicidae	Anopheles	Anopheles gambiae group_guess	ADULT	FEMALE	N	N	BF.BV.17-3308	2017-08-21	BURKINA FASO | HAUTS-BASSINS | HOEUT | ARRONDISSEMENT N°7 DE BOBO-DIOULASSO | BANA VILLAGE	11.2339822	-4.4725306	RURAL AREA	4:00:00	PT1H	HUMAN_LANDING_CATCH	INDOORS	A person sits indoor or outdoor the house with his lower leg exposed and collects all the mosquitoes that come for a blood meal using a mosquito aspirator	Taxon expert, morphology	Kill method: Knocked out in the freezer at - 20 °C for 15 minutes. Preservation1: Grouped in a pool of at most 10 in a 2 ml eppendorf tube with 80% ethanol (~ 1.6ml) and stored at room temperature for 4 years. Preservation2: moved individually to PCR plate well with 200µl of 80% ethanol and stored at room temperature before shipping.	80%_ETHANOL	NOT_COLLECTED	2017-08-21	HG1	Y	NOT_APPLICABLE	24.22	86.90	199.40	0.00	0.00	0.00	0.60	FRANCK ADAMA YAO	INSTITUT DE RECHERCHE EN SCIENCES DE LA SANTE	FRANCK ADAMA YAO	INSTITUT DE RECHERCHE EN SCIENCES DE LA SANTE	FRANCK ADAMA YAO	INSTITUT DE RECHERCHE EN SCIENCES DE LA SANTE	20210419.0	good	whole adult
DN806231V_G1	7.0	ASP-BUMI-BF-2103-01	PLATE1	G1	WHOLE_ORGANISM	Tube1	Diptera	Culicidae	Anopheles	Anopheles gambiae group_guess	ADULT	FEMALE	N	N	BF.BV.17-3308	2017-08-21	BURKINA FASO | HAUTS-BASSINS | HOEUT | ARRONDISSEMENT N°7 DE BOBO-DIOULASSO | BANA VILLAGE	11.2339822	-4.4725306	RURAL AREA	4:00:00	PT1H	HUMAN_LANDING_CATCH	INDOORS	A person sits indoor or outdoor the house with his lower leg exposed and collects all the mosquitoes that come for a blood meal using a mosquito aspirator	Taxon expert, morphology	Kill method: Knocked out in the freezer at - 20 °C for 15 minutes. Preservation1: Grouped in a pool of at most 10 in a 2 ml eppendorf tube with 80% ethanol (~ 1.6ml) and stored at room temperature for 4 years. Preservation2: moved individually to PCR plate well with 200µl of 80% ethanol and stored at room temperature before shipping.	80%_ETHANOL	NOT_COLLECTED	2017-08-21	HG1	Y	NOT_APPLICABLE	24.22	86.90	199.40	0.00	0.00	0.00	0.60	FRANCK ADAMA YAO	INSTITUT DE RECHERCHE EN SCIENCES DE LA SANTE	FRANCK ADAMA YAO	INSTITUT DE RECHERCHE EN SCIENCES DE LA SANTE	FRANCK ADAMA YAO	INSTITUT DE RECHERCHE EN SCIENCES DE LA SANTE	20210419.0	good	whole adult
DN806231V_H1	8.0	ASP-BUMI-BF-2103-01	PLATE1	H1	WHOLE_ORGANISM	Tube1	Diptera	Culicidae	Anopheles	Anopheles gambiae group_guess	ADULT	FEMALE	N	N	BF.BV.17-3308	2017-08-21	BURKINA FASO | HAUTS-BASSINS | HOEUT | ARRONDISSEMENT N°7 DE BOBO-DIOULASSO | BANA VILLAGE	11.2339822	-4.4725306	RURAL AREA	4:00:00	PT1H	HUMAN_LANDING_CATCH	INDOORS	A person sits indoor or outdoor the house with his lower leg exposed and collects all the mosquitoes that come for a blood meal using a mosquito aspirator	Taxon expert, morphology	Kill method: Knocked out in the freezer at - 20 °C for 15 minutes. Preservation1: Grouped in a pool of at most 10 in a 2 ml eppendorf tube with 80% ethanol (~ 1.6ml) and stored at room temperature for 4 years. Preservation2: moved individually to PCR plate well with 200µl of 80% ethanol and stored at room temperature before shipping.	80%_ETHANOL	NOT_COLLECTED	2017-08-21	HG1	Y	NOT_APPLICABLE	24.22	86.90	199.40	0.00	0.00	0.00	0.60	FRANCK ADAMA YAO	INSTITUT DE RECHERCHE EN SCIENCES DE LA SANTE	FRANCK ADAMA YAO	INSTITUT DE RECHERCHE EN SCIENCES DE LA SANTE	FRANCK ADAMA YAO	INSTITUT DE RECHERCHE EN SCIENCES DE LA SANTE	20210419.0	good	whole adult
DN806231V_A2	9.0	ASP-BUMI-BF-2103-01	PLATE1	A2	WHOLE_ORGANISM	Tube1	Diptera	Culicidae	Anopheles	Anopheles gambiae group_guess	ADULT	FEMALE	N	N	BF.BV.17-3308	2017-08-21	BURKINA FASO | HAUTS-BASSINS | HOEUT | ARRONDISSEMENT N°7 DE BOBO-DIOULASSO | BANA VILLAGE	11.2339822	-4.4725306	RURAL AREA	4:00:00	PT1H	HUMAN_LANDING_CATCH	INDOORS	A person sits indoor or outdoor the house with his lower leg exposed and collects all the mosquitoes that come for a blood meal using a mosquito aspirator	Taxon expert, morphology	Kill method: Knocked out in the freezer at - 20 °C for 15 minutes. Preservation1: Grouped in a pool of at most 10 in a 2 ml eppendorf tube with 80% ethanol (~ 1.6ml) and stored at room temperature for 4 years. Preservation2: moved individually to PCR plate well with 200µl of 80% ethanol and stored at room temperature before shipping.	80%_ETHANOL	NOT_COLLECTED	2017-08-21	HG1	Y	NOT_APPLICABLE	24.22	86.90	199.40	0.00	0.00	0.00	0.60	FRANCK ADAMA YAO	INSTITUT DE RECHERCHE EN SCIENCES DE LA SANTE	FRANCK ADAMA YAO	INSTITUT DE RECHERCHE EN SCIENCES DE LA SANTE	FRANCK ADAMA YAO	INSTITUT DE RECHERCHE EN SCIENCES DE LA SANTE	20210419.0	good	whole adult
DN806231V_B2	10.0	ASP-BUMI-BF-2103-01	PLATE1	B2	WHOLE_ORGANISM	Tube1	Diptera	Culicidae	Anopheles	Anopheles gambiae group_guess	ADULT	FEMALE	N	N	BF.BV.17-3308	2017-08-21	BURKINA FASO | HAUTS-BASSINS | HOEUT | ARRONDISSEMENT N°7 DE BOBO-DIOULASSO | BANA VILLAGE	11.2339822	-4.4725306	RURAL AREA	4:00:00	PT1H	HUMAN_LANDING_CATCH	INDOORS	A person sits indoor or outdoor the house with his lower leg exposed and collects all the mosquitoes that come for a blood meal using a mosquito aspirator	Taxon expert, morphology	Kill method: Knocked out in the freezer at - 20 °C for 15 minutes. Preservation1: Grouped in a pool of at most 10 in a 2 ml eppendorf tube with 80% ethanol (~ 1.6ml) and stored at room temperature for 4 years. Preservation2: moved individually to PCR plate well with 200µl of 80% ethanol and stored at room temperature before shipping.	80%_ETHANOL	NOT_COLLECTED	2017-08-21	HG1	Y	NOT_APPLICABLE	24.22	86.90	199.40	0.00	0.00	0.00	0.60	FRANCK ADAMA YAO	INSTITUT DE RECHERCHE EN SCIENCES DE LA SANTE	FRANCK ADAMA YAO	INSTITUT DE RECHERCHE EN SCIENCES DE LA SANTE	FRANCK ADAMA YAO	INSTITUT DE RECHERCHE EN SCIENCES DE LA SANTE	20210419.0	good	whole adult
DN806231V_C2	11.0	ASP-BUMI-BF-2103-01	PLATE1	C2	WHOLE_ORGANISM	Tube2	Diptera	Culicidae	Anopheles	Anopheles gambiae group_guess	ADULT	FEMALE	N	N	BF.BV.17-3304	2017-08-21	BURKINA FASO | HAUTS-BASSINS | HOEUT | ARRONDISSEMENT N°7 DE BOBO-DIOULASSO | BANA VILLAGE	11.2339822	-4.4725306	RURAL AREA	3:00:00	PT1H	HUMAN_LANDING_CATCH	INDOORS	A person sits indoor or outdoor the house with his lower leg exposed and collects all the mosquitoes that come for a blood meal using a mosquito aspirator	Taxon expert, morphology	Kill method: Knocked out in the freezer at - 20 °C for 15 minutes. Preservation1: Grouped in a pool of at most 10 in a 2 ml eppendorf tube with 80% ethanol (~ 1.6ml) and stored at room temperature for 4 years. Preservation2: moved individually to PCR plate well with 200µl of 80% ethanol and stored at room temperature before shipping.	80%_ETHANOL	NOT_COLLECTED	2017-08-21	HG1	Y	NOT_APPLICABLE	24.44	88.40	186.70	0.00	0.00	0.00	0.60	FRANCK ADAMA YAO	INSTITUT DE RECHERCHE EN SCIENCES DE LA SANTE	FRANCK ADAMA YAO	INSTITUT DE RECHERCHE EN SCIENCES DE LA SANTE	FRANCK ADAMA YAO	INSTITUT DE RECHERCHE EN SCIENCES DE LA SANTE	20210419.0	good	whole adult
DN806231V_D2	12.0	ASP-BUMI-BF-2103-01	PLATE1	D2	WHOLE_ORGANISM	Tube2	Diptera	Culicidae	Anopheles	Anopheles gambiae group_guess	ADULT	FEMALE	N	N	BF.BV.17-3304	2017-08-21	BURKINA FASO | HAUTS-BASSINS | HOEUT | ARRONDISSEMENT N°7 DE BOBO-DIOULASSO | BANA VILLAGE	11.2339822	-4.4725306	RURAL AREA	3:00:00	PT1H	HUMAN_LANDING_CATCH	INDOORS	A person sits indoor or outdoor the house with his lower leg exposed and collects all the mosquitoes that come for a blood meal using a mosquito aspirator	Taxon expert, morphology	Kill method: Knocked out in the freezer at - 20 °C for 15 minutes. Preservation1: Grouped in a pool of at most 10 in a 2 ml eppendorf tube with 80% ethanol (~ 1.6ml) and stored at room temperature for 4 years. Preservation2: moved individually to PCR plate well with 200µl of 80% ethanol and stored at room temperature before shipping.	80%_ETHANOL	NOT_COLLECTED	2017-08-21	HG1	Y	NOT_APPLICABLE	24.44	88.40	186.70	0.00	0.00	0.00	0.60	FRANCK ADAMA YAO	INSTITUT DE RECHERCHE EN SCIENCES DE LA SANTE	FRANCK ADAMA YAO	INSTITUT DE RECHERCHE EN SCIENCES DE LA SANTE	FRANCK ADAMA YAO	INSTITUT DE RECHERCHE EN SCIENCES DE LA SANTE	20210419.0	good	whole adult
DN806231V_E2	13.0	ASP-BUMI-BF-2103-01	PLATE1	E2	WHOLE_ORGANISM	Tube2	Diptera	Culicidae	Anopheles	Anopheles gambiae group_guess	ADULT	FEMALE	N	N	BF.BV.17-3304	2017-08-21	BURKINA FASO | HAUTS-BASSINS | HOEUT | ARRONDISSEMENT N°7 DE BOBO-DIOULASSO | BANA VILLAGE	11.2339822	-4.4725306	RURAL AREA	3:00:00	PT1H	HUMAN_LANDING_CATCH	INDOORS	A person sits indoor or outdoor the house with his lower leg exposed and collects all the mosquitoes that come for a blood meal using a mosquito aspirator	Taxon expert, morphology	Kill method: Knocked out in the freezer at - 20 °C for 15 minutes. Preservation1: Grouped in a pool of at most 10 in a 2 ml eppendorf tube with 80% ethanol (~ 1.6ml) and stored at room temperature for 4 years. Preservation2: moved individually to PCR plate well with 200µl of 80% ethanol and stored at room temperature before shipping.	80%_ETHANOL	NOT_COLLECTED	2017-08-21	HG1	Y	NOT_APPLICABLE	24.44	88.40	186.70	0.00	0.00	0.00	0.60	FRANCK ADAMA YAO	INSTITUT DE RECHERCHE EN SCIENCES DE LA SANTE	FRANCK ADAMA YAO	INSTITUT DE RECHERCHE EN SCIENCES DE LA SANTE	FRANCK ADAMA YAO	INSTITUT DE RECHERCHE EN SCIENCES DE LA SANTE	20210419.0	good	whole adult
DN806231V_F2	14.0	ASP-BUMI-BF-2103-01	PLATE1	F2	WHOLE_ORGANISM	Tube2	Diptera	Culicidae	Anopheles	Anopheles gambiae group_guess	ADULT	FEMALE	N	N	BF.BV.17-3304	2017-08-21	BURKINA FASO | HAUTS-BASSINS | HOEUT | ARRONDISSEMENT N°7 DE BOBO-DIOULASSO | BANA VILLAGE	11.2339822	-4.4725306	RURAL AREA	3:00:00	PT1H	HUMAN_LANDING_CATCH	INDOORS	A person sits indoor or outdoor the house with his lower leg exposed and collects all the mosquitoes that come for a blood meal using a mosquito aspirator	Taxon expert, morphology	Kill method: Knocked out in the freezer at - 20 °C for 15 minutes. Preservation1: Grouped in a pool of at most 10 in a 2 ml eppendorf tube with 80% ethanol (~ 1.6ml) and stored at room temperature for 4 years. Preservation2: moved individually to PCR plate well with 200µl of 80% ethanol and stored at room temperature before shipping.	80%_ETHANOL	NOT_COLLECTED	2017-08-21	HG1	Y	NOT_APPLICABLE	24.44	88.40	186.70	0.00	0.00	0.00	0.60	FRANCK ADAMA YAO	INSTITUT DE RECHERCHE EN SCIENCES DE LA SANTE	FRANCK ADAMA YAO	INSTITUT DE RECHERCHE EN SCIENCES DE LA SANTE	FRANCK ADAMA YAO	INSTITUT DE RECHERCHE EN SCIENCES DE LA SANTE	20210419.0	good	whole adult
DN806231V_G2	15.0	ASP-BUMI-BF-2103-01	PLATE1	G2	WHOLE_ORGANISM	Tube3	Diptera	Culicidae	Anopheles	Anopheles gambiae group_guess	ADULT	FEMALE	N	N	BF.BV.17-3267	2017-08-21	BURKINA FASO | HAUTS-BASSINS | HOEUT | ARRONDISSEMENT N°7 DE BOBO-DIOULASSO | BANA VILLAGE	11.2339822	-4.4725306	RURAL AREA	3:00:00	PT1H	HUMAN_LANDING_CATCH	INDOORS	A person sits indoor or outdoor the house with his lower leg exposed and collects all the mosquitoes that come for a blood meal using a mosquito aspirator	Taxon expert, morphology	Kill method: Knocked out in the freezer at - 20 °C for 15 minutes. Preservation1: Grouped in a pool of at most 10 in a 2 ml eppendorf tube with 80% ethanol (~ 1.6ml) and stored at room temperature for 4 years. Preservation2: moved individually to PCR plate well with 200µl of 80% ethanol and stored at room temperature before shipping.	80%_ETHANOL	NOT_COLLECTED	2017-08-21	HG1	Y	NOT_APPLICABLE	24.44	88.40	186.70	0.00	0.00	0.00	0.60	FRANCK ADAMA YAO	INSTITUT DE RECHERCHE EN SCIENCES DE LA SANTE	FRANCK ADAMA YAO	INSTITUT DE RECHERCHE EN SCIENCES DE LA SANTE	FRANCK ADAMA YAO	INSTITUT DE RECHERCHE EN SCIENCES DE LA SANTE	20210419.0	good	whole adult
DN806231V_H2	16.0	ASP-BUMI-BF-2103-01	PLATE1	H2	WHOLE_ORGANISM	Tube3	Diptera	Culicidae	Anopheles	Anopheles gambiae group_guess	ADULT	FEMALE	N	N	BF.BV.17-3267	2017-08-21	BURKINA FASO | HAUTS-BASSINS | HOEUT | ARRONDISSEMENT N°7 DE BOBO-DIOULASSO | BANA VILLAGE	11.2339822	-4.4725306	RURAL AREA	3:00:00	PT1H	HUMAN_LANDING_CATCH	INDOORS	A person sits indoor or outdoor the house with his lower leg exposed and collects all the mosquitoes that come for a blood meal using a mosquito aspirator	Taxon expert, morphology	Kill method: Knocked out in the freezer at - 20 °C for 15 minutes. Preservation1: Grouped in a pool of at most 10 in a 2 ml eppendorf tube with 80% ethanol (~ 1.6ml) and stored at room temperature for 4 years. Preservation2: moved individually to PCR plate well with 200µl of 80% ethanol and stored at room temperature before shipping.	80%_ETHANOL	NOT_COLLECTED	2017-08-21	HG1	Y	NOT_APPLICABLE	24.44	88.40	186.70	0.00	0.00	0.00	0.60	FRANCK ADAMA YAO	INSTITUT DE RECHERCHE EN SCIENCES DE LA SANTE	FRANCK ADAMA YAO	INSTITUT DE RECHERCHE EN SCIENCES DE LA SANTE	FRANCK ADAMA YAO	INSTITUT DE RECHERCHE EN SCIENCES DE LA SANTE	20210419.0	good	whole adult
DN806231V_A3	17.0	ASP-BUMI-BF-2103-01	PLATE1	A3	WHOLE_ORGANISM	Tube3	Diptera	Culicidae	Anopheles	Anopheles gambiae group_guess	ADULT	FEMALE	N	N	BF.BV.17-3267	2017-08-21	BURKINA FASO | HAUTS-BASSINS | HOEUT | ARRONDISSEMENT N°7 DE BOBO-DIOULASSO | BANA VILLAGE	11.2339822	-4.4725306	RURAL AREA	3:00:00	PT1H	HUMAN_LANDING_CATCH	INDOORS	A person sits indoor or outdoor the house with his lower leg exposed and collects all the mosquitoes that come for a blood meal using a mosquito aspirator	Taxon expert, morphology	Kill method: Knocked out in the freezer at - 20 °C for 15 minutes. Preservation1: Grouped in a pool of at most 10 in a 2 ml eppendorf tube with 80% ethanol (~ 1.6ml) and stored at room temperature for 4 years. Preservation2: moved individually to PCR plate well with 200µl of 80% ethanol and stored at room temperature before shipping.	80%_ETHANOL	NOT_COLLECTED	2017-08-21	HG1	Y	NOT_APPLICABLE	24.44	88.40	186.70	0.00	0.00	0.00	0.60	FRANCK ADAMA YAO	INSTITUT DE RECHERCHE EN SCIENCES DE LA SANTE	FRANCK ADAMA YAO	INSTITUT DE RECHERCHE EN SCIENCES DE LA SANTE	FRANCK ADAMA YAO	INSTITUT DE RECHERCHE EN SCIENCES DE LA SANTE	20210419.0	good	whole adult
DN806231V_B3	18.0	ASP-BUMI-BF-2103-01	PLATE1	B3	WHOLE_ORGANISM	Tube3	Diptera	Culicidae	Anopheles	Anopheles gambiae group_guess	ADULT	FEMALE	N	N	BF.BV.17-3267	2017-08-21	BURKINA FASO | HAUTS-BASSINS | HOEUT | ARRONDISSEMENT N°7 DE BOBO-DIOULASSO | BANA VILLAGE	11.2339822	-4.4725306	RURAL AREA	3:00:00	PT1H	HUMAN_LANDING_CATCH	INDOORS	A person sits indoor or outdoor the house with his lower leg exposed and collects all the mosquitoes that come for a blood meal using a mosquito aspirator	Taxon expert, morphology	Kill method: Knocked out in the freezer at - 20 °C for 15 minutes. Preservation1: Grouped in a pool of at most 10 in a 2 ml eppendorf tube with 80% ethanol (~ 1.6ml) and stored at room temperature for 4 years. Preservation2: moved individually to PCR plate well with 200µl of 80% ethanol and stored at room temperature before shipping.	80%_ETHANOL	NOT_COLLECTED	2017-08-21	HG1	Y	NOT_APPLICABLE	24.44	88.40	186.70	0.00	0.00	0.00	0.60	FRANCK ADAMA YAO	INSTITUT DE RECHERCHE EN SCIENCES DE LA SANTE	FRANCK ADAMA YAO	INSTITUT DE RECHERCHE EN SCIENCES DE LA SANTE	FRANCK ADAMA YAO	INSTITUT DE RECHERCHE EN SCIENCES DE LA SANTE	20210419.0	good	whole adult
DN806231V_C3	19.0	ASP-BUMI-BF-2103-01	PLATE1	C3	WHOLE_ORGANISM	Tube3	Diptera	Culicidae	Anopheles	Anopheles gambiae group_guess	ADULT	FEMALE	N	N	BF.BV.17-3267	2017-08-21	BURKINA FASO | HAUTS-BASSINS | HOEUT | ARRONDISSEMENT N°7 DE BOBO-DIOULASSO | BANA VILLAGE	11.2339822	-4.4725306	RURAL AREA	3:00:00	PT1H	HUMAN_LANDING_CATCH	INDOORS	A person sits indoor or outdoor the house with his lower leg exposed and collects all the mosquitoes that come for a blood meal using a mosquito aspirator	Taxon expert, morphology	Kill method: Knocked out in the freezer at - 20 °C for 15 minutes. Preservation1: Grouped in a pool of at most 10 in a 2 ml eppendorf tube with 80% ethanol (~ 1.6ml) and stored at room temperature for 4 years. Preservation2: moved individually to PCR plate well with 200µl of 80% ethanol and stored at room temperature before shipping.	80%_ETHANOL	NOT_COLLECTED	2017-08-21	HG1	Y	NOT_APPLICABLE	24.44	88.40	186.70	0.00	0.00	0.00	0.60	FRANCK ADAMA YAO	INSTITUT DE RECHERCHE EN SCIENCES DE LA SANTE	FRANCK ADAMA YAO	INSTITUT DE RECHERCHE EN SCIENCES DE LA SANTE	FRANCK ADAMA YAO	INSTITUT DE RECHERCHE EN SCIENCES DE LA SANTE	20210419.0	good	whole adult
DN806231V_D3	20.0	ASP-BUMI-BF-2103-01	PLATE1	D3	WHOLE_ORGANISM	Tube3	Diptera	Culicidae	Anopheles	Anopheles gambiae group_guess	ADULT	FEMALE	N	N	BF.BV.17-3267	2017-08-21	BURKINA FASO | HAUTS-BASSINS | HOEUT | ARRONDISSEMENT N°7 DE BOBO-DIOULASSO | BANA VILLAGE	11.2339822	-4.4725306	RURAL AREA	3:00:00	PT1H	HUMAN_LANDING_CATCH	INDOORS	A person sits indoor or outdoor the house with his lower leg exposed and collects all the mosquitoes that come for a blood meal using a mosquito aspirator	Taxon expert, morphology	Kill method: Knocked out in the freezer at - 20 °C for 15 minutes. Preservation1: Grouped in a pool of at most 10 in a 2 ml eppendorf tube with 80% ethanol (~ 1.6ml) and stored at room temperature for 4 years. Preservation2: moved individually to PCR plate well with 200µl of 80% ethanol and stored at room temperature before shipping.	80%_ETHANOL	NOT_COLLECTED	2017-08-21	HG1	Y	NOT_APPLICABLE	24.44	88.40	186.70	0.00	0.00	0.00	0.60	FRANCK ADAMA YAO	INSTITUT DE RECHERCHE EN SCIENCES DE LA SANTE	FRANCK ADAMA YAO	INSTITUT DE RECHERCHE EN SCIENCES DE LA SANTE	FRANCK ADAMA YAO	INSTITUT DE RECHERCHE EN SCIENCES DE LA SANTE	20210419.0	good	whole adult
DN806231V_E3	21.0	ASP-BUMI-BF-2103-01	PLATE1	E3	WHOLE_ORGANISM	Tube3	Diptera	Culicidae	Anopheles	Anopheles gambiae group_guess	ADULT	FEMALE	N	N	BF.BV.17-3267	2017-08-21	BURKINA FASO | HAUTS-BASSINS | HOEUT | ARRONDISSEMENT N°7 DE BOBO-DIOULASSO | BANA VILLAGE	11.2339822	-4.4725306	RURAL AREA	3:00:00	PT1H	HUMAN_LANDING_CATCH	INDOORS	A person sits indoor or outdoor the house with his lower leg exposed and collects all the mosquitoes that come for a blood meal using a mosquito aspirator	Taxon expert, morphology	Kill method: Knocked out in the freezer at - 20 °C for 15 minutes. Preservation1: Grouped in a pool of at most 10 in a 2 ml eppendorf tube with 80% ethanol (~ 1.6ml) and stored at room temperature for 4 years. Preservation2: moved individually to PCR plate well with 200µl of 80% ethanol and stored at room temperature before shipping.	80%_ETHANOL	NOT_COLLECTED	2017-08-21	HG1	Y	NOT_APPLICABLE	24.44	88.40	186.70	0.00	0.00	0.00	0.60	FRANCK ADAMA YAO	INSTITUT DE RECHERCHE EN SCIENCES DE LA SANTE	FRANCK ADAMA YAO	INSTITUT DE RECHERCHE EN SCIENCES DE LA SANTE	FRANCK ADAMA YAO	INSTITUT DE RECHERCHE EN SCIENCES DE LA SANTE	20210419.0	good	whole adult
DN806231V_F3	22.0	ASP-BUMI-BF-2103-01	PLATE1	F3	WHOLE_ORGANISM	Tube3	Diptera	Culicidae	Anopheles	Anopheles gambiae group_guess	ADULT	FEMALE	N	N	BF.BV.17-3267	2017-08-21	BURKINA FASO | HAUTS-BASSINS | HOEUT | ARRONDISSEMENT N°7 DE BOBO-DIOULASSO | BANA VILLAGE	11.2339822	-4.4725306	RURAL AREA	3:00:00	PT1H	HUMAN_LANDING_CATCH	INDOORS	A person sits indoor or outdoor the house with his lower leg exposed and collects all the mosquitoes that come for a blood meal using a mosquito aspirator	Taxon expert, morphology	Kill method: Knocked out in the freezer at - 20 °C for 15 minutes. Preservation1: Grouped in a pool of at most 10 in a 2 ml eppendorf tube with 80% ethanol (~ 1.6ml) and stored at room temperature for 4 years. Preservation2: moved individually to PCR plate well with 200µl of 80% ethanol and stored at room temperature before shipping.	80%_ETHANOL	NOT_COLLECTED	2017-08-21	HG1	Y	NOT_APPLICABLE	24.44	88.40	186.70	0.00	0.00	0.00	0.60	FRANCK ADAMA YAO	INSTITUT DE RECHERCHE EN SCIENCES DE LA SANTE	FRANCK ADAMA YAO	INSTITUT DE RECHERCHE EN SCIENCES DE LA SANTE	FRANCK ADAMA YAO	INSTITUT DE RECHERCHE EN SCIENCES DE LA SANTE	20210419.0	good	whole adult
DN806231V_G3	23.0	ASP-BUMI-BF-2103-01	PLATE1	G3	WHOLE_ORGANISM	Tube3	Diptera	Culicidae	Anopheles	Anopheles gambiae group_guess	ADULT	FEMALE	N	N	BF.BV.17-3267	2017-08-21	BURKINA FASO | HAUTS-BASSINS | HOEUT | ARRONDISSEMENT N°7 DE BOBO-DIOULASSO | BANA VILLAGE	11.2339822	-4.4725306	RURAL AREA	3:00:00	PT1H	HUMAN_LANDING_CATCH	INDOORS	A person sits indoor or outdoor the house with his lower leg exposed and collects all the mosquitoes that come for a blood meal using a mosquito aspirator	Taxon expert, morphology	Kill method: Knocked out in the freezer at - 20 °C for 15 minutes. Preservation1: Grouped in a pool of at most 10 in a 2 ml eppendorf tube with 80% ethanol (~ 1.6ml) and stored at room temperature for 4 years. Preservation2: moved individually to PCR plate well with 200µl of 80% ethanol and stored at room temperature before shipping.	80%_ETHANOL	NOT_COLLECTED	2017-08-21	HG1	Y	NOT_APPLICABLE	24.44	88.40	186.70	0.00	0.00	0.00	0.60	FRANCK ADAMA YAO	INSTITUT DE RECHERCHE EN SCIENCES DE LA SANTE	FRANCK ADAMA YAO	INSTITUT DE RECHERCHE EN SCIENCES DE LA SANTE	FRANCK ADAMA YAO	INSTITUT DE RECHERCHE EN SCIENCES DE LA SANTE	20210419.0	good	whole adult
DN806231V_H3	24.0	ASP-BUMI-BF-2103-01	PLATE1	H3	WHOLE_ORGANISM	Tube3	Diptera	Culicidae	Anopheles	Anopheles gambiae group_guess	ADULT	FEMALE	N	N	BF.BV.17-3267	2017-08-21	BURKINA FASO | HAUTS-BASSINS | HOEUT | ARRONDISSEMENT N°7 DE BOBO-DIOULASSO | BANA VILLAGE	11.2339822	-4.4725306	RURAL AREA	3:00:00	PT1H	HUMAN_LANDING_CATCH	INDOORS	A person sits indoor or outdoor the house with his lower leg exposed and collects all the mosquitoes that come for a blood meal using a mosquito aspirator	Taxon expert, morphology	Kill method: Knocked out in the freezer at - 20 °C for 15 minutes. Preservation1: Grouped in a pool of at most 10 in a 2 ml eppendorf tube with 80% ethanol (~ 1.6ml) and stored at room temperature for 4 years. Preservation2: moved individually to PCR plate well with 200µl of 80% ethanol and stored at room temperature before shipping.	80%_ETHANOL	NOT_COLLECTED	2017-08-21	HG1	Y	NOT_APPLICABLE	24.44	88.40	186.70	0.00	0.00	0.00	0.60	FRANCK ADAMA YAO	INSTITUT DE RECHERCHE EN SCIENCES DE LA SANTE	FRANCK ADAMA YAO	INSTITUT DE RECHERCHE EN SCIENCES DE LA SANTE	FRANCK ADAMA YAO	INSTITUT DE RECHERCHE EN SCIENCES DE LA SANTE	20210419.0	good	whole adult
DN806231V_A4	25.0	ASP-BUMI-BF-2103-01	PLATE1	A4	WHOLE_ORGANISM	Tube4	Diptera	Culicidae	Anopheles	Anopheles gambiae group_guess	ADULT	FEMALE	N	N	BF.BV.17-3268	2017-08-21	BURKINA FASO | HAUTS-BASSINS | HOEUT | ARRONDISSEMENT N°7 DE BOBO-DIOULASSO | BANA VILLAGE	11.2339822	-4.4725306	RURAL AREA	3:00:00	PT1H	HUMAN_LANDING_CATCH	INDOORS	A person sits indoor or outdoor the house with his lower leg exposed and collects all the mosquitoes that come for a blood meal using a mosquito aspirator	Taxon expert, morphology	Kill method: Knocked out in the freezer at - 20 °C for 15 minutes. Preservation1: Grouped in a pool of at most 10 in a 2 ml eppendorf tube with 80% ethanol (~ 1.6ml) and stored at room temperature for 4 years. Preservation2: moved individually to PCR plate well with 200µl of 80% ethanol and stored at room temperature before shipping.	80%_ETHANOL	NOT_COLLECTED	2017-08-21	HG1	Y	NOT_APPLICABLE	24.44	88.40	186.70	0.00	0.00	0.00	0.60	FRANCK ADAMA YAO	INSTITUT DE RECHERCHE EN SCIENCES DE LA SANTE	FRANCK ADAMA YAO	INSTITUT DE RECHERCHE EN SCIENCES DE LA SANTE	FRANCK ADAMA YAO	INSTITUT DE RECHERCHE EN SCIENCES DE LA SANTE	20210419.0	good	whole adult
DN806231V_B4	26.0	ASP-BUMI-BF-2103-01	PLATE1	B4	WHOLE_ORGANISM	Tube4	Diptera	Culicidae	Anopheles	Anopheles gambiae group_guess	ADULT	FEMALE	N	N	BF.BV.17-3268	2017-08-21	BURKINA FASO | HAUTS-BASSINS | HOEUT | ARRONDISSEMENT N°7 DE BOBO-DIOULASSO | BANA VILLAGE	11.2339822	-4.4725306	RURAL AREA	3:00:00	PT1H	HUMAN_LANDING_CATCH	INDOORS	A person sits indoor or outdoor the house with his lower leg exposed and collects all the mosquitoes that come for a blood meal using a mosquito aspirator	Taxon expert, morphology	Kill method: Knocked out in the freezer at - 20 °C for 15 minutes. Preservation1: Grouped in a pool of at most 10 in a 2 ml eppendorf tube with 80% ethanol (~ 1.6ml) and stored at room temperature for 4 years. Preservation2: moved individually to PCR plate well with 200µl of 80% ethanol and stored at room temperature before shipping.	80%_ETHANOL	NOT_COLLECTED	2017-08-21	HG1	Y	NOT_APPLICABLE	24.44	88.40	186.70	0.00	0.00	0.00	0.60	FRANCK ADAMA YAO	INSTITUT DE RECHERCHE EN SCIENCES DE LA SANTE	FRANCK ADAMA YAO	INSTITUT DE RECHERCHE EN SCIENCES DE LA SANTE	FRANCK ADAMA YAO	INSTITUT DE RECHERCHE EN SCIENCES DE LA SANTE	20210419.0	good	whole adult
DN806231V_C4	27.0	ASP-BUMI-BF-2103-01	PLATE1	C4	WHOLE_ORGANISM	Tube4	Diptera	Culicidae	Anopheles	Anopheles gambiae group_guess	ADULT	FEMALE	N	N	BF.BV.17-3268	2017-08-21	BURKINA FASO | HAUTS-BASSINS | HOEUT | ARRONDISSEMENT N°7 DE BOBO-DIOULASSO | BANA VILLAGE	11.2339822	-4.4725306	RURAL AREA	3:00:00	PT1H	HUMAN_LANDING_CATCH	INDOORS	A person sits indoor or outdoor the house with his lower leg exposed and collects all the mosquitoes that come for a blood meal using a mosquito aspirator	Taxon expert, morphology	Kill method: Knocked out in the freezer at - 20 °C for 15 minutes. Preservation1: Grouped in a pool of at most 10 in a 2 ml eppendorf tube with 80% ethanol (~ 1.6ml) and stored at room temperature for 4 years. Preservation2: moved individually to PCR plate well with 200µl of 80% ethanol and stored at room temperature before shipping.	80%_ETHANOL	NOT_COLLECTED	2017-08-21	HG1	Y	NOT_APPLICABLE	24.44	88.40	186.70	0.00	0.00	0.00	0.60	FRANCK ADAMA YAO	INSTITUT DE RECHERCHE EN SCIENCES DE LA SANTE	FRANCK ADAMA YAO	INSTITUT DE RECHERCHE EN SCIENCES DE LA SANTE	FRANCK ADAMA YAO	INSTITUT DE RECHERCHE EN SCIENCES DE LA SANTE	20210419.0	good	whole adult
DN806231V_D4	28.0	ASP-BUMI-BF-2103-01	PLATE1	D4	WHOLE_ORGANISM	Tube4	Diptera	Culicidae	Anopheles	Anopheles gambiae group_guess	ADULT	FEMALE	N	N	BF.BV.17-3268	2017-08-21	BURKINA FASO | HAUTS-BASSINS | HOEUT | ARRONDISSEMENT N°7 DE BOBO-DIOULASSO | BANA VILLAGE	11.2339822	-4.4725306	RURAL AREA	3:00:00	PT1H	HUMAN_LANDING_CATCH	INDOORS	A person sits indoor or outdoor the house with his lower leg exposed and collects all the mosquitoes that come for a blood meal using a mosquito aspirator	Taxon expert, morphology	Kill method: Knocked out in the freezer at - 20 °C for 15 minutes. Preservation1: Grouped in a pool of at most 10 in a 2 ml eppendorf tube with 80% ethanol (~ 1.6ml) and stored at room temperature for 4 years. Preservation2: moved individually to PCR plate well with 200µl of 80% ethanol and stored at room temperature before shipping.	80%_ETHANOL	NOT_COLLECTED	2017-08-21	HG1	Y	NOT_APPLICABLE	24.44	88.40	186.70	0.00	0.00	0.00	0.60	FRANCK ADAMA YAO	INSTITUT DE RECHERCHE EN SCIENCES DE LA SANTE	FRANCK ADAMA YAO	INSTITUT DE RECHERCHE EN SCIENCES DE LA SANTE	FRANCK ADAMA YAO	INSTITUT DE RECHERCHE EN SCIENCES DE LA SANTE	20210419.0	good	whole adult
DN806231V_E4	29.0	ASP-BUMI-BF-2103-01	PLATE1	E4	WHOLE_ORGANISM	Tube4	Diptera	Culicidae	Anopheles	Anopheles gambiae group_guess	ADULT	FEMALE	N	N	BF.BV.17-3268	2017-08-21	BURKINA FASO | HAUTS-BASSINS | HOEUT | ARRONDISSEMENT N°7 DE BOBO-DIOULASSO | BANA VILLAGE	11.2339822	-4.4725306	RURAL AREA	3:00:00	PT1H	HUMAN_LANDING_CATCH	INDOORS	A person sits indoor or outdoor the house with his lower leg exposed and collects all the mosquitoes that come for a blood meal using a mosquito aspirator	Taxon expert, morphology	Kill method: Knocked out in the freezer at - 20 °C for 15 minutes. Preservation1: Grouped in a pool of at most 10 in a 2 ml eppendorf tube with 80% ethanol (~ 1.6ml) and stored at room temperature for 4 years. Preservation2: moved individually to PCR plate well with 200µl of 80% ethanol and stored at room temperature before shipping.	80%_ETHANOL	NOT_COLLECTED	2017-08-21	HG1	Y	NOT_APPLICABLE	24.44	88.40	186.70	0.00	0.00	0.00	0.60	FRANCK ADAMA YAO	INSTITUT DE RECHERCHE EN SCIENCES DE LA SANTE	FRANCK ADAMA YAO	INSTITUT DE RECHERCHE EN SCIENCES DE LA SANTE	FRANCK ADAMA YAO	INSTITUT DE RECHERCHE EN SCIENCES DE LA SANTE	20210419.0	good	whole adult
DN806231V_F4	30.0	ASP-BUMI-BF-2103-01	PLATE1	F4	WHOLE_ORGANISM	Tube4	Diptera	Culicidae	Anopheles	Anopheles gambiae group_guess	ADULT	FEMALE	N	N	BF.BV.17-3268	2017-08-21	BURKINA FASO | HAUTS-BASSINS | HOEUT | ARRONDISSEMENT N°7 DE BOBO-DIOULASSO | BANA VILLAGE	11.2339822	-4.4725306	RURAL AREA	3:00:00	PT1H	HUMAN_LANDING_CATCH	INDOORS	A person sits indoor or outdoor the house with his lower leg exposed and collects all the mosquitoes that come for a blood meal using a mosquito aspirator	Taxon expert, morphology	Kill method: Knocked out in the freezer at - 20 °C for 15 minutes. Preservation1: Grouped in a pool of at most 10 in a 2 ml eppendorf tube with 80% ethanol (~ 1.6ml) and stored at room temperature for 4 years. Preservation2: moved individually to PCR plate well with 200µl of 80% ethanol and stored at room temperature before shipping.	80%_ETHANOL	NOT_COLLECTED	2017-08-21	HG1	Y	NOT_APPLICABLE	24.44	88.40	186.70	0.00	0.00	0.00	0.60	FRANCK ADAMA YAO	INSTITUT DE RECHERCHE EN SCIENCES DE LA SANTE	FRANCK ADAMA YAO	INSTITUT DE RECHERCHE EN SCIENCES DE LA SANTE	FRANCK ADAMA YAO	INSTITUT DE RECHERCHE EN SCIENCES DE LA SANTE	20210419.0	good	whole adult
DN806231V_G4	31.0	ASP-BUMI-BF-2103-01	PLATE1	G4	WHOLE_ORGANISM	Tube5	Diptera	Culicidae	Anopheles	Anopheles gambiae group_guess	ADULT	FEMALE	N	N	BF.BV.17-3377	2017-08-22	BURKINA FASO | HAUTS-BASSINS | HOEUT | ARRONDISSEMENT N°7 DE BOBO-DIOULASSO | BANA VILLAGE	11.2339822	-4.4725306	RURAL AREA	3:00:00	PT1H	HUMAN_LANDING_CATCH	INDOORS	A person sits indoor or outdoor the house with his lower leg exposed and collects all the mosquitoes that come for a blood meal using a mosquito aspirator	Taxon expert, morphology	Kill method: Knocked out in the freezer at - 20 °C for 15 minutes. Preservation1: Grouped in a pool of at most 10 in a 2 ml eppendorf tube with 80% ethanol (~ 1.6ml) and stored at room temperature for 4 years. Preservation2: moved individually to PCR plate well with 200µl of 80% ethanol and stored at room temperature before shipping.	80%_ETHANOL	NOT_COLLECTED	2017-08-22	HG1	Y	NOT_APPLICABLE	22.73	91.60	216.20	0.00	0.00	0.00	0.60	FRANCK ADAMA YAO	INSTITUT DE RECHERCHE EN SCIENCES DE LA SANTE	FRANCK ADAMA YAO	INSTITUT DE RECHERCHE EN SCIENCES DE LA SANTE	FRANCK ADAMA YAO	INSTITUT DE RECHERCHE EN SCIENCES DE LA SANTE	20210419.0	good	whole adult
DN806231V_H4	32.0	ASP-BUMI-BF-2103-01	PLATE1	H4	WHOLE_ORGANISM	Tube5	Diptera	Culicidae	Anopheles	Anopheles gambiae group_guess	ADULT	FEMALE	N	N	BF.BV.17-3377	2017-08-22	BURKINA FASO | HAUTS-BASSINS | HOEUT | ARRONDISSEMENT N°7 DE BOBO-DIOULASSO | BANA VILLAGE	11.2339822	-4.4725306	RURAL AREA	3:00:00	PT1H	HUMAN_LANDING_CATCH	INDOORS	A person sits indoor or outdoor the house with his lower leg exposed and collects all the mosquitoes that come for a blood meal using a mosquito aspirator	Taxon expert, morphology	Kill method: Knocked out in the freezer at - 20 °C for 15 minutes. Preservation1: Grouped in a pool of at most 10 in a 2 ml eppendorf tube with 80% ethanol (~ 1.6ml) and stored at room temperature for 4 years. Preservation2: moved individually to PCR plate well with 200µl of 80% ethanol and stored at room temperature before shipping.	80%_ETHANOL	NOT_COLLECTED	2017-08-22	HG1	Y	NOT_APPLICABLE	22.73	91.60	216.20	0.00	0.00	0.00	0.60	FRANCK ADAMA YAO	INSTITUT DE RECHERCHE EN SCIENCES DE LA SANTE	FRANCK ADAMA YAO	INSTITUT DE RECHERCHE EN SCIENCES DE LA SANTE	FRANCK ADAMA YAO	INSTITUT DE RECHERCHE EN SCIENCES DE LA SANTE	20210419.0	good	whole adult
DN806231V_A5	33.0	ASP-BUMI-BF-2103-01	PLATE1	A5	WHOLE_ORGANISM	Tube5	Diptera	Culicidae	Anopheles	Anopheles gambiae group_guess	ADULT	FEMALE	N	N	BF.BV.17-3377	2017-08-22	BURKINA FASO | HAUTS-BASSINS | HOEUT | ARRONDISSEMENT N°7 DE BOBO-DIOULASSO | BANA VILLAGE	11.2339822	-4.4725306	RURAL AREA	3:00:00	PT1H	HUMAN_LANDING_CATCH	INDOORS	A person sits indoor or outdoor the house with his lower leg exposed and collects all the mosquitoes that come for a blood meal using a mosquito aspirator	Taxon expert, morphology	Kill method: Knocked out in the freezer at - 20 °C for 15 minutes. Preservation1: Grouped in a pool of at most 10 in a 2 ml eppendorf tube with 80% ethanol (~ 1.6ml) and stored at room temperature for 4 years. Preservation2: moved individually to PCR plate well with 200µl of 80% ethanol and stored at room temperature before shipping.	80%_ETHANOL	NOT_COLLECTED	2017-08-22	HG1	Y	NOT_APPLICABLE	22.73	91.60	216.20	0.00	0.00	0.00	0.60	FRANCK ADAMA YAO	INSTITUT DE RECHERCHE EN SCIENCES DE LA SANTE	FRANCK ADAMA YAO	INSTITUT DE RECHERCHE EN SCIENCES DE LA SANTE	FRANCK ADAMA YAO	INSTITUT DE RECHERCHE EN SCIENCES DE LA SANTE	20210419.0	good	whole adult
DN806231V_B5	34.0	ASP-BUMI-BF-2103-01	PLATE1	B5	WHOLE_ORGANISM	Tube5	Diptera	Culicidae	Anopheles	Anopheles gambiae group_guess	ADULT	FEMALE	N	N	BF.BV.17-3377	2017-08-22	BURKINA FASO | HAUTS-BASSINS | HOEUT | ARRONDISSEMENT N°7 DE BOBO-DIOULASSO | BANA VILLAGE	11.2339822	-4.4725306	RURAL AREA	3:00:00	PT1H	HUMAN_LANDING_CATCH	INDOORS	A person sits indoor or outdoor the house with his lower leg exposed and collects all the mosquitoes that come for a blood meal using a mosquito aspirator	Taxon expert, morphology	Kill method: Knocked out in the freezer at - 20 °C for 15 minutes. Preservation1: Grouped in a pool of at most 10 in a 2 ml eppendorf tube with 80% ethanol (~ 1.6ml) and stored at room temperature for 4 years. Preservation2: moved individually to PCR plate well with 200µl of 80% ethanol and stored at room temperature before shipping.	80%_ETHANOL	NOT_COLLECTED	2017-08-22	HG1	Y	NOT_APPLICABLE	22.73	91.60	216.20	0.00	0.00	0.00	0.60	FRANCK ADAMA YAO	INSTITUT DE RECHERCHE EN SCIENCES DE LA SANTE	FRANCK ADAMA YAO	INSTITUT DE RECHERCHE EN SCIENCES DE LA SANTE	FRANCK ADAMA YAO	INSTITUT DE RECHERCHE EN SCIENCES DE LA SANTE	20210419.0	good	whole adult
DN806231V_C5	35.0	ASP-BUMI-BF-2103-01	PLATE1	C5	WHOLE_ORGANISM	Tube5	Diptera	Culicidae	Anopheles	Anopheles gambiae group_guess	ADULT	FEMALE	N	N	BF.BV.17-3377	2017-08-22	BURKINA FASO | HAUTS-BASSINS | HOEUT | ARRONDISSEMENT N°7 DE BOBO-DIOULASSO | BANA VILLAGE	11.2339822	-4.4725306	RURAL AREA	3:00:00	PT1H	HUMAN_LANDING_CATCH	INDOORS	A person sits indoor or outdoor the house with his lower leg exposed and collects all the mosquitoes that come for a blood meal using a mosquito aspirator	Taxon expert, morphology	Kill method: Knocked out in the freezer at - 20 °C for 15 minutes. Preservation1: Grouped in a pool of at most 10 in a 2 ml eppendorf tube with 80% ethanol (~ 1.6ml) and stored at room temperature for 4 years. Preservation2: moved individually to PCR plate well with 200µl of 80% ethanol and stored at room temperature before shipping.	80%_ETHANOL	NOT_COLLECTED	2017-08-22	HG1	Y	NOT_APPLICABLE	22.73	91.60	216.20	0.00	0.00	0.00	0.60	FRANCK ADAMA YAO	INSTITUT DE RECHERCHE EN SCIENCES DE LA SANTE	FRANCK ADAMA YAO	INSTITUT DE RECHERCHE EN SCIENCES DE LA SANTE	FRANCK ADAMA YAO	INSTITUT DE RECHERCHE EN SCIENCES DE LA SANTE	20210419.0	good	whole adult
DN806231V_D5	36.0	ASP-BUMI-BF-2103-01	PLATE1	D5	WHOLE_ORGANISM	Tube5	Diptera	Culicidae	Anopheles	Anopheles gambiae group_guess	ADULT	FEMALE	N	N	BF.BV.17-3377	2017-08-22	BURKINA FASO | HAUTS-BASSINS | HOEUT | ARRONDISSEMENT N°7 DE BOBO-DIOULASSO | BANA VILLAGE	11.2339822	-4.4725306	RURAL AREA	3:00:00	PT1H	HUMAN_LANDING_CATCH	INDOORS	A person sits indoor or outdoor the house with his lower leg exposed and collects all the mosquitoes that come for a blood meal using a mosquito aspirator	Taxon expert, morphology	Kill method: Knocked out in the freezer at - 20 °C for 15 minutes. Preservation1: Grouped in a pool of at most 10 in a 2 ml eppendorf tube with 80% ethanol (~ 1.6ml) and stored at room temperature for 4 years. Preservation2: moved individually to PCR plate well with 200µl of 80% ethanol and stored at room temperature before shipping.	80%_ETHANOL	NOT_COLLECTED	2017-08-22	HG1	Y	NOT_APPLICABLE	22.73	91.60	216.20	0.00	0.00	0.00	0.60	FRANCK ADAMA YAO	INSTITUT DE RECHERCHE EN SCIENCES DE LA SANTE	FRANCK ADAMA YAO	INSTITUT DE RECHERCHE EN SCIENCES DE LA SANTE	FRANCK ADAMA YAO	INSTITUT DE RECHERCHE EN SCIENCES DE LA SANTE	20210419.0	good	whole adult
DN806231V_E5	37.0	ASP-BUMI-BF-2103-01	PLATE1	E5	WHOLE_ORGANISM	Tube5	Diptera	Culicidae	Anopheles	Anopheles gambiae group_guess	ADULT	FEMALE	N	N	BF.BV.17-3377	2017-08-22	BURKINA FASO | HAUTS-BASSINS | HOEUT | ARRONDISSEMENT N°7 DE BOBO-DIOULASSO | BANA VILLAGE	11.2339822	-4.4725306	RURAL AREA	3:00:00	PT1H	HUMAN_LANDING_CATCH	INDOORS	A person sits indoor or outdoor the house with his lower leg exposed and collects all the mosquitoes that come for a blood meal using a mosquito aspirator	Taxon expert, morphology	Kill method: Knocked out in the freezer at - 20 °C for 15 minutes. Preservation1: Grouped in a pool of at most 10 in a 2 ml eppendorf tube with 80% ethanol (~ 1.6ml) and stored at room temperature for 4 years. Preservation2: moved individually to PCR plate well with 200µl of 80% ethanol and stored at room temperature before shipping.	80%_ETHANOL	NOT_COLLECTED	2017-08-22	HG1	Y	NOT_APPLICABLE	22.73	91.60	216.20	0.00	0.00	0.00	0.60	FRANCK ADAMA YAO	INSTITUT DE RECHERCHE EN SCIENCES DE LA SANTE	FRANCK ADAMA YAO	INSTITUT DE RECHERCHE EN SCIENCES DE LA SANTE	FRANCK ADAMA YAO	INSTITUT DE RECHERCHE EN SCIENCES DE LA SANTE	20210419.0	good	whole adult
DN806231V_F5	38.0	ASP-BUMI-BF-2103-01	PLATE1	F5	WHOLE_ORGANISM	Tube6	Diptera	Culicidae	Anopheles	Anopheles gambiae group_guess	ADULT	FEMALE	N	N	BF.BV.17-3401	2017-08-22	BURKINA FASO | HAUTS-BASSINS | HOEUT | ARRONDISSEMENT N°7 DE BOBO-DIOULASSO | BANA VILLAGE	11.2339822	-4.4725306	RURAL AREA	1:00:00	PT1H	HUMAN_LANDING_CATCH	OUTDOORS	A person sits indoor or outdoor the house with his lower leg exposed and collects all the mosquitoes that come for a blood meal using a mosquito aspirator	Taxon expert, morphology	Kill method: Knocked out in the freezer at - 20 °C for 15 minutes. Preservation1: Grouped in a pool of at most 10 in a 2 ml eppendorf tube with 80% ethanol (~ 1.6ml) and stored at room temperature for 4 years. Preservation2: moved individually to PCR plate well with 200µl of 80% ethanol and stored at room temperature before shipping.	80%_ETHANOL	NOT_COLLECTED	2017-08-22	HG1	Y	NOT_APPLICABLE	22.44	91.30	219.00	0.00	0.00	0.20	0.60	FRANCK ADAMA YAO	INSTITUT DE RECHERCHE EN SCIENCES DE LA SANTE	FRANCK ADAMA YAO	INSTITUT DE RECHERCHE EN SCIENCES DE LA SANTE	FRANCK ADAMA YAO	INSTITUT DE RECHERCHE EN SCIENCES DE LA SANTE	20210419.0	good	whole adult
DN806231V_G5	39.0	ASP-BUMI-BF-2103-01	PLATE1	G5	WHOLE_ORGANISM	Tube6	Diptera	Culicidae	Anopheles	Anopheles gambiae group_guess	ADULT	FEMALE	N	N	BF.BV.17-3401	2017-08-22	BURKINA FASO | HAUTS-BASSINS | HOEUT | ARRONDISSEMENT N°7 DE BOBO-DIOULASSO | BANA VILLAGE	11.2339822	-4.4725306	RURAL AREA	1:00:00	PT1H	HUMAN_LANDING_CATCH	OUTDOORS	A person sits indoor or outdoor the house with his lower leg exposed and collects all the mosquitoes that come for a blood meal using a mosquito aspirator	Taxon expert, morphology	Kill method: Knocked out in the freezer at - 20 °C for 15 minutes. Preservation1: Grouped in a pool of at most 10 in a 2 ml eppendorf tube with 80% ethanol (~ 1.6ml) and stored at room temperature for 4 years. Preservation2: moved individually to PCR plate well with 200µl of 80% ethanol and stored at room temperature before shipping.	80%_ETHANOL	NOT_COLLECTED	2017-08-22	HG1	Y	NOT_APPLICABLE	22.44	91.30	219.00	0.00	0.00	0.20	0.60	FRANCK ADAMA YAO	INSTITUT DE RECHERCHE EN SCIENCES DE LA SANTE	FRANCK ADAMA YAO	INSTITUT DE RECHERCHE EN SCIENCES DE LA SANTE	FRANCK ADAMA YAO	INSTITUT DE RECHERCHE EN SCIENCES DE LA SANTE	20210419.0	good	whole adult
DN806231V_H5	40.0	ASP-BUMI-BF-2103-01	PLATE1	H5	WHOLE_ORGANISM	Tube6	Diptera	Culicidae	Anopheles	Anopheles gambiae group_guess	ADULT	FEMALE	N	N	BF.BV.17-3401	2017-08-22	BURKINA FASO | HAUTS-BASSINS | HOEUT | ARRONDISSEMENT N°7 DE BOBO-DIOULASSO | BANA VILLAGE	11.2339822	-4.4725306	RURAL AREA	1:00:00	PT1H	HUMAN_LANDING_CATCH	OUTDOORS	A person sits indoor or outdoor the house with his lower leg exposed and collects all the mosquitoes that come for a blood meal using a mosquito aspirator	Taxon expert, morphology	Kill method: Knocked out in the freezer at - 20 °C for 15 minutes. Preservation1: Grouped in a pool of at most 10 in a 2 ml eppendorf tube with 80% ethanol (~ 1.6ml) and stored at room temperature for 4 years. Preservation2: moved individually to PCR plate well with 200µl of 80% ethanol and stored at room temperature before shipping.	80%_ETHANOL	NOT_COLLECTED	2017-08-22	HG1	Y	NOT_APPLICABLE	22.44	91.30	219.00	0.00	0.00	0.20	0.60	FRANCK ADAMA YAO	INSTITUT DE RECHERCHE EN SCIENCES DE LA SANTE	FRANCK ADAMA YAO	INSTITUT DE RECHERCHE EN SCIENCES DE LA SANTE	FRANCK ADAMA YAO	INSTITUT DE RECHERCHE EN SCIENCES DE LA SANTE	20210419.0	good	whole adult
DN806231V_A6	41.0	ASP-BUMI-BF-2103-01	PLATE1	A6	WHOLE_ORGANISM	Tube6	Diptera	Culicidae	Anopheles	Anopheles gambiae group_guess	ADULT	FEMALE	N	N	BF.BV.17-3401	2017-08-22	BURKINA FASO | HAUTS-BASSINS | HOEUT | ARRONDISSEMENT N°7 DE BOBO-DIOULASSO | BANA VILLAGE	11.2339822	-4.4725306	RURAL AREA	1:00:00	PT1H	HUMAN_LANDING_CATCH	OUTDOORS	A person sits indoor or outdoor the house with his lower leg exposed and collects all the mosquitoes that come for a blood meal using a mosquito aspirator	Taxon expert, morphology	Kill method: Knocked out in the freezer at - 20 °C for 15 minutes. Preservation1: Grouped in a pool of at most 10 in a 2 ml eppendorf tube with 80% ethanol (~ 1.6ml) and stored at room temperature for 4 years. Preservation2: moved individually to PCR plate well with 200µl of 80% ethanol and stored at room temperature before shipping.	80%_ETHANOL	NOT_COLLECTED	2017-08-22	HG1	Y	NOT_APPLICABLE	22.44	91.30	219.00	0.00	0.00	0.20	0.60	FRANCK ADAMA YAO	INSTITUT DE RECHERCHE EN SCIENCES DE LA SANTE	FRANCK ADAMA YAO	INSTITUT DE RECHERCHE EN SCIENCES DE LA SANTE	FRANCK ADAMA YAO	INSTITUT DE RECHERCHE EN SCIENCES DE LA SANTE	20210419.0	good	whole adult
DN806231V_B6	42.0	ASP-BUMI-BF-2103-01	PLATE1	B6	WHOLE_ORGANISM	Tube6	Diptera	Culicidae	Anopheles	Anopheles gambiae group_guess	ADULT	FEMALE	N	N	BF.BV.17-3401	2017-08-22	BURKINA FASO | HAUTS-BASSINS | HOEUT | ARRONDISSEMENT N°7 DE BOBO-DIOULASSO | BANA VILLAGE	11.2339822	-4.4725306	RURAL AREA	1:00:00	PT1H	HUMAN_LANDING_CATCH	OUTDOORS	A person sits indoor or outdoor the house with his lower leg exposed and collects all the mosquitoes that come for a blood meal using a mosquito aspirator	Taxon expert, morphology	Kill method: Knocked out in the freezer at - 20 °C for 15 minutes. Preservation1: Grouped in a pool of at most 10 in a 2 ml eppendorf tube with 80% ethanol (~ 1.6ml) and stored at room temperature for 4 years. Preservation2: moved individually to PCR plate well with 200µl of 80% ethanol and stored at room temperature before shipping.	80%_ETHANOL	NOT_COLLECTED	2017-08-22	HG1	Y	NOT_APPLICABLE	22.44	91.30	219.00	0.00	0.00	0.20	0.60	FRANCK ADAMA YAO	INSTITUT DE RECHERCHE EN SCIENCES DE LA SANTE	FRANCK ADAMA YAO	INSTITUT DE RECHERCHE EN SCIENCES DE LA SANTE	FRANCK ADAMA YAO	INSTITUT DE RECHERCHE EN SCIENCES DE LA SANTE	20210419.0	good	whole adult
DN806231V_C6	43.0	ASP-BUMI-BF-2103-01	PLATE1	C6	WHOLE_ORGANISM	Tube6	Diptera	Culicidae	Anopheles	Anopheles gambiae group_guess	ADULT	FEMALE	N	N	BF.BV.17-3401	2017-08-22	BURKINA FASO | HAUTS-BASSINS | HOEUT | ARRONDISSEMENT N°7 DE BOBO-DIOULASSO | BANA VILLAGE	11.2339822	-4.4725306	RURAL AREA	1:00:00	PT1H	HUMAN_LANDING_CATCH	OUTDOORS	A person sits indoor or outdoor the house with his lower leg exposed and collects all the mosquitoes that come for a blood meal using a mosquito aspirator	Taxon expert, morphology	Kill method: Knocked out in the freezer at - 20 °C for 15 minutes. Preservation1: Grouped in a pool of at most 10 in a 2 ml eppendorf tube with 80% ethanol (~ 1.6ml) and stored at room temperature for 4 years. Preservation2: moved individually to PCR plate well with 200µl of 80% ethanol and stored at room temperature before shipping.	80%_ETHANOL	NOT_COLLECTED	2017-08-22	HG1	Y	NOT_APPLICABLE	22.44	91.30	219.00	0.00	0.00	0.20	0.60	FRANCK ADAMA YAO	INSTITUT DE RECHERCHE EN SCIENCES DE LA SANTE	FRANCK ADAMA YAO	INSTITUT DE RECHERCHE EN SCIENCES DE LA SANTE	FRANCK ADAMA YAO	INSTITUT DE RECHERCHE EN SCIENCES DE LA SANTE	20210419.0	good	whole adult
DN806231V_D6	44.0	ASP-BUMI-BF-2103-01	PLATE1	D6	WHOLE_ORGANISM	Tube6	Diptera	Culicidae	Anopheles	Anopheles gambiae group_guess	ADULT	FEMALE	N	N	BF.BV.17-3401	2017-08-22	BURKINA FASO | HAUTS-BASSINS | HOEUT | ARRONDISSEMENT N°7 DE BOBO-DIOULASSO | BANA VILLAGE	11.2339822	-4.4725306	RURAL AREA	1:00:00	PT1H	HUMAN_LANDING_CATCH	OUTDOORS	A person sits indoor or outdoor the house with his lower leg exposed and collects all the mosquitoes that come for a blood meal using a mosquito aspirator	Taxon expert, morphology	Kill method: Knocked out in the freezer at - 20 °C for 15 minutes. Preservation1: Grouped in a pool of at most 10 in a 2 ml eppendorf tube with 80% ethanol (~ 1.6ml) and stored at room temperature for 4 years. Preservation2: moved individually to PCR plate well with 200µl of 80% ethanol and stored at room temperature before shipping.	80%_ETHANOL	NOT_COLLECTED	2017-08-22	HG1	Y	NOT_APPLICABLE	22.44	91.30	219.00	0.00	0.00	0.20	0.60	FRANCK ADAMA YAO	INSTITUT DE RECHERCHE EN SCIENCES DE LA SANTE	FRANCK ADAMA YAO	INSTITUT DE RECHERCHE EN SCIENCES DE LA SANTE	FRANCK ADAMA YAO	INSTITUT DE RECHERCHE EN SCIENCES DE LA SANTE	20210419.0	good	whole adult
DN806231V_E6	45.0	ASP-BUMI-BF-2103-01	PLATE1	E6	WHOLE_ORGANISM	Tube6	Diptera	Culicidae	Anopheles	Anopheles gambiae group_guess	ADULT	FEMALE	N	N	BF.BV.17-3401	2017-08-22	BURKINA FASO | HAUTS-BASSINS | HOEUT | ARRONDISSEMENT N°7 DE BOBO-DIOULASSO | BANA VILLAGE	11.2339822	-4.4725306	RURAL AREA	1:00:00	PT1H	HUMAN_LANDING_CATCH	OUTDOORS	A person sits indoor or outdoor the house with his lower leg exposed and collects all the mosquitoes that come for a blood meal using a mosquito aspirator	Taxon expert, morphology	Kill method: Knocked out in the freezer at - 20 °C for 15 minutes. Preservation1: Grouped in a pool of at most 10 in a 2 ml eppendorf tube with 80% ethanol (~ 1.6ml) and stored at room temperature for 4 years. Preservation2: moved individually to PCR plate well with 200µl of 80% ethanol and stored at room temperature before shipping.	80%_ETHANOL	NOT_COLLECTED	2017-08-22	HG1	Y	NOT_APPLICABLE	22.44	91.30	219.00	0.00	0.00	0.20	0.60	FRANCK ADAMA YAO	INSTITUT DE RECHERCHE EN SCIENCES DE LA SANTE	FRANCK ADAMA YAO	INSTITUT DE RECHERCHE EN SCIENCES DE LA SANTE	FRANCK ADAMA YAO	INSTITUT DE RECHERCHE EN SCIENCES DE LA SANTE	20210419.0	good	whole adult
DN806231V_F6	46.0	ASP-BUMI-BF-2103-01	PLATE1	F6	WHOLE_ORGANISM	Tube6	Diptera	Culicidae	Anopheles	Anopheles gambiae group_guess	ADULT	FEMALE	N	N	BF.BV.17-3401	2017-08-22	BURKINA FASO | HAUTS-BASSINS | HOEUT | ARRONDISSEMENT N°7 DE BOBO-DIOULASSO | BANA VILLAGE	11.2339822	-4.4725306	RURAL AREA	1:00:00	PT1H	HUMAN_LANDING_CATCH	OUTDOORS	A person sits indoor or outdoor the house with his lower leg exposed and collects all the mosquitoes that come for a blood meal using a mosquito aspirator	Taxon expert, morphology	Kill method: Knocked out in the freezer at - 20 °C for 15 minutes. Preservation1: Grouped in a pool of at most 10 in a 2 ml eppendorf tube with 80% ethanol (~ 1.6ml) and stored at room temperature for 4 years. Preservation2: moved individually to PCR plate well with 200µl of 80% ethanol and stored at room temperature before shipping.	80%_ETHANOL	NOT_COLLECTED	2017-08-22	HG1	Y	NOT_APPLICABLE	22.44	91.30	219.00	0.00	0.00	0.20	0.60	FRANCK ADAMA YAO	INSTITUT DE RECHERCHE EN SCIENCES DE LA SANTE	FRANCK ADAMA YAO	INSTITUT DE RECHERCHE EN SCIENCES DE LA SANTE	FRANCK ADAMA YAO	INSTITUT DE RECHERCHE EN SCIENCES DE LA SANTE	20210419.0	good	whole adult
DN806231V_G6	47.0	ASP-BUMI-BF-2103-01	PLATE1	G6	WHOLE_ORGANISM	Tube6	Diptera	Culicidae	Anopheles	Anopheles gambiae group_guess	ADULT	FEMALE	N	N	BF.BV.17-3401	2017-08-22	BURKINA FASO | HAUTS-BASSINS | HOEUT | ARRONDISSEMENT N°7 DE BOBO-DIOULASSO | BANA VILLAGE	11.2339822	-4.4725306	RURAL AREA	1:00:00	PT1H	HUMAN_LANDING_CATCH	OUTDOORS	A person sits indoor or outdoor the house with his lower leg exposed and collects all the mosquitoes that come for a blood meal using a mosquito aspirator	Taxon expert, morphology	Kill method: Knocked out in the freezer at - 20 °C for 15 minutes. Preservation1: Grouped in a pool of at most 10 in a 2 ml eppendorf tube with 80% ethanol (~ 1.6ml) and stored at room temperature for 4 years. Preservation2: moved individually to PCR plate well with 200µl of 80% ethanol and stored at room temperature before shipping.	80%_ETHANOL	NOT_COLLECTED	2017-08-22	HG1	Y	NOT_APPLICABLE	22.44	91.30	219.00	0.00	0.00	0.20	0.60	FRANCK ADAMA YAO	INSTITUT DE RECHERCHE EN SCIENCES DE LA SANTE	FRANCK ADAMA YAO	INSTITUT DE RECHERCHE EN SCIENCES DE LA SANTE	FRANCK ADAMA YAO	INSTITUT DE RECHERCHE EN SCIENCES DE LA SANTE	20210419.0	good	whole adult
DN806231V_H6	48.0	ASP-BUMI-BF-2103-01	PLATE1	H6	WHOLE_ORGANISM	Tube7	Diptera	Culicidae	Anopheles	Anopheles gambiae group_guess	ADULT	FEMALE	N	N	BF.BV.17-3337	2017-08-21	BURKINA FASO | HAUTS-BASSINS | HOEUT | ARRONDISSEMENT N°7 DE BOBO-DIOULASSO | BANA VILLAGE	11.2339822	-4.4725306	RURAL AREA	4:00:00	PT1H	HUMAN_LANDING_CATCH	OUTDOORS	A person sits indoor or outdoor the house with his lower leg exposed and collects all the mosquitoes that come for a blood meal using a mosquito aspirator	Taxon expert, morphology	Kill method: Knocked out in the freezer at - 20 °C for 15 minutes. Preservation1: Grouped in a pool of at most 10 in a 2 ml eppendorf tube with 80% ethanol (~ 1.6ml) and stored at room temperature for 4 years. Preservation2: moved individually to PCR plate well with 200µl of 80% ethanol and stored at room temperature before shipping.	80%_ETHANOL	NOT_COLLECTED	2017-08-21	HG1	Y	NOT_APPLICABLE	24.22	86.90	199.40	0.00	0.00	0.00	0.60	FRANCK ADAMA YAO	INSTITUT DE RECHERCHE EN SCIENCES DE LA SANTE	FRANCK ADAMA YAO	INSTITUT DE RECHERCHE EN SCIENCES DE LA SANTE	FRANCK ADAMA YAO	INSTITUT DE RECHERCHE EN SCIENCES DE LA SANTE	20210419.0	good	whole adult
DN806231V_A7	49.0	ASP-BUMI-BF-2103-01	PLATE1	A7	WHOLE_ORGANISM	Tube7	Diptera	Culicidae	Anopheles	Anopheles gambiae group_guess	ADULT	FEMALE	N	N	BF.BV.17-3337	2017-08-21	BURKINA FASO | HAUTS-BASSINS | HOEUT | ARRONDISSEMENT N°7 DE BOBO-DIOULASSO | BANA VILLAGE	11.2339822	-4.4725306	RURAL AREA	4:00:00	PT1H	HUMAN_LANDING_CATCH	OUTDOORS	A person sits indoor or outdoor the house with his lower leg exposed and collects all the mosquitoes that come for a blood meal using a mosquito aspirator	Taxon expert, morphology	Kill method: Knocked out in the freezer at - 20 °C for 15 minutes. Preservation1: Grouped in a pool of at most 10 in a 2 ml eppendorf tube with 80% ethanol (~ 1.6ml) and stored at room temperature for 4 years. Preservation2: moved individually to PCR plate well with 200µl of 80% ethanol and stored at room temperature before shipping.	80%_ETHANOL	NOT_COLLECTED	2017-08-21	HG1	Y	NOT_APPLICABLE	24.22	86.90	199.40	0.00	0.00	0.00	0.60	FRANCK ADAMA YAO	INSTITUT DE RECHERCHE EN SCIENCES DE LA SANTE	FRANCK ADAMA YAO	INSTITUT DE RECHERCHE EN SCIENCES DE LA SANTE	FRANCK ADAMA YAO	INSTITUT DE RECHERCHE EN SCIENCES DE LA SANTE	20210419.0	good	whole adult
DN806231V_B7	50.0	ASP-BUMI-BF-2103-01	PLATE1	B7	WHOLE_ORGANISM	Tube7	Diptera	Culicidae	Anopheles	Anopheles gambiae group_guess	ADULT	FEMALE	N	N	BF.BV.17-3337	2017-08-21	BURKINA FASO | HAUTS-BASSINS | HOEUT | ARRONDISSEMENT N°7 DE BOBO-DIOULASSO | BANA VILLAGE	11.2339822	-4.4725306	RURAL AREA	4:00:00	PT1H	HUMAN_LANDING_CATCH	OUTDOORS	A person sits indoor or outdoor the house with his lower leg exposed and collects all the mosquitoes that come for a blood meal using a mosquito aspirator	Taxon expert, morphology	Kill method: Knocked out in the freezer at - 20 °C for 15 minutes. Preservation1: Grouped in a pool of at most 10 in a 2 ml eppendorf tube with 80% ethanol (~ 1.6ml) and stored at room temperature for 4 years. Preservation2: moved individually to PCR plate well with 200µl of 80% ethanol and stored at room temperature before shipping.	80%_ETHANOL	NOT_COLLECTED	2017-08-21	HG1	Y	NOT_APPLICABLE	24.22	86.90	199.40	0.00	0.00	0.00	0.60	FRANCK ADAMA YAO	INSTITUT DE RECHERCHE EN SCIENCES DE LA SANTE	FRANCK ADAMA YAO	INSTITUT DE RECHERCHE EN SCIENCES DE LA SANTE	FRANCK ADAMA YAO	INSTITUT DE RECHERCHE EN SCIENCES DE LA SANTE	20210419.0	good	whole adult
DN806231V_C7	51.0	ASP-BUMI-BF-2103-01	PLATE1	C7	WHOLE_ORGANISM	Tube7	Diptera	Culicidae	Anopheles	Anopheles gambiae group_guess	ADULT	FEMALE	N	N	BF.BV.17-3337	2017-08-21	BURKINA FASO | HAUTS-BASSINS | HOEUT | ARRONDISSEMENT N°7 DE BOBO-DIOULASSO | BANA VILLAGE	11.2339822	-4.4725306	RURAL AREA	4:00:00	PT1H	HUMAN_LANDING_CATCH	OUTDOORS	A person sits indoor or outdoor the house with his lower leg exposed and collects all the mosquitoes that come for a blood meal using a mosquito aspirator	Taxon expert, morphology	Kill method: Knocked out in the freezer at - 20 °C for 15 minutes. Preservation1: Grouped in a pool of at most 10 in a 2 ml eppendorf tube with 80% ethanol (~ 1.6ml) and stored at room temperature for 4 years. Preservation2: moved individually to PCR plate well with 200µl of 80% ethanol and stored at room temperature before shipping.	80%_ETHANOL	NOT_COLLECTED	2017-08-21	HG1	Y	NOT_APPLICABLE	24.22	86.90	199.40	0.00	0.00	0.00	0.60	FRANCK ADAMA YAO	INSTITUT DE RECHERCHE EN SCIENCES DE LA SANTE	FRANCK ADAMA YAO	INSTITUT DE RECHERCHE EN SCIENCES DE LA SANTE	FRANCK ADAMA YAO	INSTITUT DE RECHERCHE EN SCIENCES DE LA SANTE	20210419.0	good	whole adult
DN806231V_D7	52.0	ASP-BUMI-BF-2103-01	PLATE1	D7	WHOLE_ORGANISM	Tube7	Diptera	Culicidae	Anopheles	Anopheles gambiae group_guess	ADULT	FEMALE	N	N	BF.BV.17-3337	2017-08-21	BURKINA FASO | HAUTS-BASSINS | HOEUT | ARRONDISSEMENT N°7 DE BOBO-DIOULASSO | BANA VILLAGE	11.2339822	-4.4725306	RURAL AREA	4:00:00	PT1H	HUMAN_LANDING_CATCH	OUTDOORS	A person sits indoor or outdoor the house with his lower leg exposed and collects all the mosquitoes that come for a blood meal using a mosquito aspirator	Taxon expert, morphology	Kill method: Knocked out in the freezer at - 20 °C for 15 minutes. Preservation1: Grouped in a pool of at most 10 in a 2 ml eppendorf tube with 80% ethanol (~ 1.6ml) and stored at room temperature for 4 years. Preservation2: moved individually to PCR plate well with 200µl of 80% ethanol and stored at room temperature before shipping.	80%_ETHANOL	NOT_COLLECTED	2017-08-21	HG1	Y	NOT_APPLICABLE	24.22	86.90	199.40	0.00	0.00	0.00	0.60	FRANCK ADAMA YAO	INSTITUT DE RECHERCHE EN SCIENCES DE LA SANTE	FRANCK ADAMA YAO	INSTITUT DE RECHERCHE EN SCIENCES DE LA SANTE	FRANCK ADAMA YAO	INSTITUT DE RECHERCHE EN SCIENCES DE LA SANTE	20210419.0	good	whole adult
DN806231V_E7	53.0	ASP-BUMI-BF-2103-01	PLATE1	E7	WHOLE_ORGANISM	Tube7	Diptera	Culicidae	Anopheles	Anopheles gambiae group_guess	ADULT	FEMALE	N	N	BF.BV.17-3337	2017-08-21	BURKINA FASO | HAUTS-BASSINS | HOEUT | ARRONDISSEMENT N°7 DE BOBO-DIOULASSO | BANA VILLAGE	11.2339822	-4.4725306	RURAL AREA	4:00:00	PT1H	HUMAN_LANDING_CATCH	OUTDOORS	A person sits indoor or outdoor the house with his lower leg exposed and collects all the mosquitoes that come for a blood meal using a mosquito aspirator	Taxon expert, morphology	Kill method: Knocked out in the freezer at - 20 °C for 15 minutes. Preservation1: Grouped in a pool of at most 10 in a 2 ml eppendorf tube with 80% ethanol (~ 1.6ml) and stored at room temperature for 4 years. Preservation2: moved individually to PCR plate well with 200µl of 80% ethanol and stored at room temperature before shipping.	80%_ETHANOL	NOT_COLLECTED	2017-08-21	HG1	Y	NOT_APPLICABLE	24.22	86.90	199.40	0.00	0.00	0.00	0.60	FRANCK ADAMA YAO	INSTITUT DE RECHERCHE EN SCIENCES DE LA SANTE	FRANCK ADAMA YAO	INSTITUT DE RECHERCHE EN SCIENCES DE LA SANTE	FRANCK ADAMA YAO	INSTITUT DE RECHERCHE EN SCIENCES DE LA SANTE	20210419.0	good	whole adult
DN806231V_F7	54.0	ASP-BUMI-BF-2103-01	PLATE1	F7	WHOLE_ORGANISM	Tube7	Diptera	Culicidae	Anopheles	Anopheles gambiae group_guess	ADULT	FEMALE	N	N	BF.BV.17-3337	2017-08-21	BURKINA FASO | HAUTS-BASSINS | HOEUT | ARRONDISSEMENT N°7 DE BOBO-DIOULASSO | BANA VILLAGE	11.2339822	-4.4725306	RURAL AREA	4:00:00	PT1H	HUMAN_LANDING_CATCH	OUTDOORS	A person sits indoor or outdoor the house with his lower leg exposed and collects all the mosquitoes that come for a blood meal using a mosquito aspirator	Taxon expert, morphology	Kill method: Knocked out in the freezer at - 20 °C for 15 minutes. Preservation1: Grouped in a pool of at most 10 in a 2 ml eppendorf tube with 80% ethanol (~ 1.6ml) and stored at room temperature for 4 years. Preservation2: moved individually to PCR plate well with 200µl of 80% ethanol and stored at room temperature before shipping.	80%_ETHANOL	NOT_COLLECTED	2017-08-21	HG1	Y	NOT_APPLICABLE	24.22	86.90	199.40	0.00	0.00	0.00	0.60	FRANCK ADAMA YAO	INSTITUT DE RECHERCHE EN SCIENCES DE LA SANTE	FRANCK ADAMA YAO	INSTITUT DE RECHERCHE EN SCIENCES DE LA SANTE	FRANCK ADAMA YAO	INSTITUT DE RECHERCHE EN SCIENCES DE LA SANTE	20210419.0	good	whole adult
DN806231V_G7	55.0	ASP-BUMI-BF-2103-01	PLATE1	G7	WHOLE_ORGANISM	Tube7	Diptera	Culicidae	Anopheles	Anopheles gambiae group_guess	ADULT	FEMALE	N	N	BF.BV.17-3337	2017-08-21	BURKINA FASO | HAUTS-BASSINS | HOEUT | ARRONDISSEMENT N°7 DE BOBO-DIOULASSO | BANA VILLAGE	11.2339822	-4.4725306	RURAL AREA	4:00:00	PT1H	HUMAN_LANDING_CATCH	OUTDOORS	A person sits indoor or outdoor the house with his lower leg exposed and collects all the mosquitoes that come for a blood meal using a mosquito aspirator	Taxon expert, morphology	Kill method: Knocked out in the freezer at - 20 °C for 15 minutes. Preservation1: Grouped in a pool of at most 10 in a 2 ml eppendorf tube with 80% ethanol (~ 1.6ml) and stored at room temperature for 4 years. Preservation2: moved individually to PCR plate well with 200µl of 80% ethanol and stored at room temperature before shipping.	80%_ETHANOL	NOT_COLLECTED	2017-08-21	HG1	Y	NOT_APPLICABLE	24.22	86.90	199.40	0.00	0.00	0.00	0.60	FRANCK ADAMA YAO	INSTITUT DE RECHERCHE EN SCIENCES DE LA SANTE	FRANCK ADAMA YAO	INSTITUT DE RECHERCHE EN SCIENCES DE LA SANTE	FRANCK ADAMA YAO	INSTITUT DE RECHERCHE EN SCIENCES DE LA SANTE	20210419.0	good	whole adult
DN806231V_H7	56.0	ASP-BUMI-BF-2103-01	PLATE1	H7	WHOLE_ORGANISM	Tube7	Diptera	Culicidae	Anopheles	Anopheles gambiae group_guess	ADULT	FEMALE	N	N	BF.BV.17-3337	2017-08-21	BURKINA FASO | HAUTS-BASSINS | HOEUT | ARRONDISSEMENT N°7 DE BOBO-DIOULASSO | BANA VILLAGE	11.2339822	-4.4725306	RURAL AREA	4:00:00	PT1H	HUMAN_LANDING_CATCH	OUTDOORS	A person sits indoor or outdoor the house with his lower leg exposed and collects all the mosquitoes that come for a blood meal using a mosquito aspirator	Taxon expert, morphology	Kill method: Knocked out in the freezer at - 20 °C for 15 minutes. Preservation1: Grouped in a pool of at most 10 in a 2 ml eppendorf tube with 80% ethanol (~ 1.6ml) and stored at room temperature for 4 years. Preservation2: moved individually to PCR plate well with 200µl of 80% ethanol and stored at room temperature before shipping.	80%_ETHANOL	NOT_COLLECTED	2017-08-21	HG1	Y	NOT_APPLICABLE	24.22	86.90	199.40	0.00	0.00	0.00	0.60	FRANCK ADAMA YAO	INSTITUT DE RECHERCHE EN SCIENCES DE LA SANTE	FRANCK ADAMA YAO	INSTITUT DE RECHERCHE EN SCIENCES DE LA SANTE	FRANCK ADAMA YAO	INSTITUT DE RECHERCHE EN SCIENCES DE LA SANTE	20210419.0	good	whole adult
DN806231V_A8	57.0	ASP-BUMI-BF-2103-01	PLATE1	A8	WHOLE_ORGANISM	Tube7	Diptera	Culicidae	Anopheles	Anopheles gambiae group_guess	ADULT	FEMALE	N	N	BF.BV.17-3337	2017-08-21	BURKINA FASO | HAUTS-BASSINS | HOEUT | ARRONDISSEMENT N°7 DE BOBO-DIOULASSO | BANA VILLAGE	11.2339822	-4.4725306	RURAL AREA	4:00:00	PT1H	HUMAN_LANDING_CATCH	OUTDOORS	A person sits indoor or outdoor the house with his lower leg exposed and collects all the mosquitoes that come for a blood meal using a mosquito aspirator	Taxon expert, morphology	Kill method: Knocked out in the freezer at - 20 °C for 15 minutes. Preservation1: Grouped in a pool of at most 10 in a 2 ml eppendorf tube with 80% ethanol (~ 1.6ml) and stored at room temperature for 4 years. Preservation2: moved individually to PCR plate well with 200µl of 80% ethanol and stored at room temperature before shipping.	80%_ETHANOL	NOT_COLLECTED	2017-08-21	HG1	Y	NOT_APPLICABLE	24.22	86.90	199.40	0.00	0.00	0.00	0.60	FRANCK ADAMA YAO	INSTITUT DE RECHERCHE EN SCIENCES DE LA SANTE	FRANCK ADAMA YAO	INSTITUT DE RECHERCHE EN SCIENCES DE LA SANTE	FRANCK ADAMA YAO	INSTITUT DE RECHERCHE EN SCIENCES DE LA SANTE	20210419.0	good	whole adult
DN806231V_B8	58.0	ASP-BUMI-BF-2103-01	PLATE1	B8	WHOLE_ORGANISM	Tube8	Diptera	Culicidae	Anopheles	Anopheles gambiae group_guess	ADULT	FEMALE	N	N	BF.BV.17-3339	2017-08-21	BURKINA FASO | HAUTS-BASSINS | HOEUT | ARRONDISSEMENT N°7 DE BOBO-DIOULASSO | BANA VILLAGE	11.2339822	-4.4725306	RURAL AREA	5:00:00	PT1H	HUMAN_LANDING_CATCH	OUTDOORS	A person sits indoor or outdoor the house with his lower leg exposed and collects all the mosquitoes that come for a blood meal using a mosquito aspirator	Taxon expert, morphology	Kill method: Knocked out in the freezer at - 20 °C for 15 minutes. Preservation1: Grouped in a pool of at most 10 in a 2 ml eppendorf tube with 80% ethanol (~ 1.6ml) and stored at room temperature for 4 years. Preservation2: moved individually to PCR plate well with 200µl of 80% ethanol and stored at room temperature before shipping.	80%_ETHANOL	NOT_COLLECTED	2017-08-21	HG1	Y	NOT_APPLICABLE	24.00	87.40	200.80	0.00	0.00	0.00	0.60	FRANCK ADAMA YAO	INSTITUT DE RECHERCHE EN SCIENCES DE LA SANTE	FRANCK ADAMA YAO	INSTITUT DE RECHERCHE EN SCIENCES DE LA SANTE	FRANCK ADAMA YAO	INSTITUT DE RECHERCHE EN SCIENCES DE LA SANTE	20210419.0	good	whole adult
DN806231V_C8	59.0	ASP-BUMI-BF-2103-01	PLATE1	C8	WHOLE_ORGANISM	Tube8	Diptera	Culicidae	Anopheles	Anopheles gambiae group_guess	ADULT	FEMALE	N	N	BF.BV.17-3339	2017-08-21	BURKINA FASO | HAUTS-BASSINS | HOEUT | ARRONDISSEMENT N°7 DE BOBO-DIOULASSO | BANA VILLAGE	11.2339822	-4.4725306	RURAL AREA	5:00:00	PT1H	HUMAN_LANDING_CATCH	OUTDOORS	A person sits indoor or outdoor the house with his lower leg exposed and collects all the mosquitoes that come for a blood meal using a mosquito aspirator	Taxon expert, morphology	Kill method: Knocked out in the freezer at - 20 °C for 15 minutes. Preservation1: Grouped in a pool of at most 10 in a 2 ml eppendorf tube with 80% ethanol (~ 1.6ml) and stored at room temperature for 4 years. Preservation2: moved individually to PCR plate well with 200µl of 80% ethanol and stored at room temperature before shipping.	80%_ETHANOL	NOT_COLLECTED	2017-08-21	HG1	Y	NOT_APPLICABLE	24.00	87.40	200.80	0.00	0.00	0.00	0.60	FRANCK ADAMA YAO	INSTITUT DE RECHERCHE EN SCIENCES DE LA SANTE	FRANCK ADAMA YAO	INSTITUT DE RECHERCHE EN SCIENCES DE LA SANTE	FRANCK ADAMA YAO	INSTITUT DE RECHERCHE EN SCIENCES DE LA SANTE	20210419.0	good	whole adult
DN806231V_D8	60.0	ASP-BUMI-BF-2103-01	PLATE1	D8	WHOLE_ORGANISM	Tube8	Diptera	Culicidae	Anopheles	Anopheles gambiae group_guess	ADULT	FEMALE	N	N	BF.BV.17-3339	2017-08-21	BURKINA FASO | HAUTS-BASSINS | HOEUT | ARRONDISSEMENT N°7 DE BOBO-DIOULASSO | BANA VILLAGE	11.2339822	-4.4725306	RURAL AREA	5:00:00	PT1H	HUMAN_LANDING_CATCH	OUTDOORS	A person sits indoor or outdoor the house with his lower leg exposed and collects all the mosquitoes that come for a blood meal using a mosquito aspirator	Taxon expert, morphology	Kill method: Knocked out in the freezer at - 20 °C for 15 minutes. Preservation1: Grouped in a pool of at most 10 in a 2 ml eppendorf tube with 80% ethanol (~ 1.6ml) and stored at room temperature for 4 years. Preservation2: moved individually to PCR plate well with 200µl of 80% ethanol and stored at room temperature before shipping.	80%_ETHANOL	NOT_COLLECTED	2017-08-21	HG1	Y	NOT_APPLICABLE	24.00	87.40	200.80	0.00	0.00	0.00	0.60	FRANCK ADAMA YAO	INSTITUT DE RECHERCHE EN SCIENCES DE LA SANTE	FRANCK ADAMA YAO	INSTITUT DE RECHERCHE EN SCIENCES DE LA SANTE	FRANCK ADAMA YAO	INSTITUT DE RECHERCHE EN SCIENCES DE LA SANTE	20210419.0	good	whole adult
DN806231V_E8	61.0	ASP-BUMI-BF-2103-01	PLATE1	E8	WHOLE_ORGANISM	Tube8	Diptera	Culicidae	Anopheles	Anopheles gambiae group_guess	ADULT	FEMALE	N	N	BF.BV.17-3339	2017-08-21	BURKINA FASO | HAUTS-BASSINS | HOEUT | ARRONDISSEMENT N°7 DE BOBO-DIOULASSO | BANA VILLAGE	11.2339822	-4.4725306	RURAL AREA	5:00:00	PT1H	HUMAN_LANDING_CATCH	OUTDOORS	A person sits indoor or outdoor the house with his lower leg exposed and collects all the mosquitoes that come for a blood meal using a mosquito aspirator	Taxon expert, morphology	Kill method: Knocked out in the freezer at - 20 °C for 15 minutes. Preservation1: Grouped in a pool of at most 10 in a 2 ml eppendorf tube with 80% ethanol (~ 1.6ml) and stored at room temperature for 4 years. Preservation2: moved individually to PCR plate well with 200µl of 80% ethanol and stored at room temperature before shipping.	80%_ETHANOL	NOT_COLLECTED	2017-08-21	HG1	Y	NOT_APPLICABLE	24.00	87.40	200.80	0.00	0.00	0.00	0.60	FRANCK ADAMA YAO	INSTITUT DE RECHERCHE EN SCIENCES DE LA SANTE	FRANCK ADAMA YAO	INSTITUT DE RECHERCHE EN SCIENCES DE LA SANTE	FRANCK ADAMA YAO	INSTITUT DE RECHERCHE EN SCIENCES DE LA SANTE	20210419.0	good	whole adult
DN806231V_F8	62.0	ASP-BUMI-BF-2103-01	PLATE1	F8	WHOLE_ORGANISM	Tube8	Diptera	Culicidae	Anopheles	Anopheles gambiae group_guess	ADULT	FEMALE	N	N	BF.BV.17-3339	2017-08-21	BURKINA FASO | HAUTS-BASSINS | HOEUT | ARRONDISSEMENT N°7 DE BOBO-DIOULASSO | BANA VILLAGE	11.2339822	-4.4725306	RURAL AREA	5:00:00	PT1H	HUMAN_LANDING_CATCH	OUTDOORS	A person sits indoor or outdoor the house with his lower leg exposed and collects all the mosquitoes that come for a blood meal using a mosquito aspirator	Taxon expert, morphology	Kill method: Knocked out in the freezer at - 20 °C for 15 minutes. Preservation1: Grouped in a pool of at most 10 in a 2 ml eppendorf tube with 80% ethanol (~ 1.6ml) and stored at room temperature for 4 years. Preservation2: moved individually to PCR plate well with 200µl of 80% ethanol and stored at room temperature before shipping.	80%_ETHANOL	NOT_COLLECTED	2017-08-21	HG1	Y	NOT_APPLICABLE	24.00	87.40	200.80	0.00	0.00	0.00	0.60	FRANCK ADAMA YAO	INSTITUT DE RECHERCHE EN SCIENCES DE LA SANTE	FRANCK ADAMA YAO	INSTITUT DE RECHERCHE EN SCIENCES DE LA SANTE	FRANCK ADAMA YAO	INSTITUT DE RECHERCHE EN SCIENCES DE LA SANTE	20210419.0	good	whole adult
DN806231V_G8	63.0	ASP-BUMI-BF-2103-01	PLATE1	G8	WHOLE_ORGANISM	Tube8	Diptera	Culicidae	Anopheles	Anopheles gambiae group_guess	ADULT	FEMALE	N	N	BF.BV.17-3339	2017-08-21	BURKINA FASO | HAUTS-BASSINS | HOEUT | ARRONDISSEMENT N°7 DE BOBO-DIOULASSO | BANA VILLAGE	11.2339822	-4.4725306	RURAL AREA	5:00:00	PT1H	HUMAN_LANDING_CATCH	OUTDOORS	A person sits indoor or outdoor the house with his lower leg exposed and collects all the mosquitoes that come for a blood meal using a mosquito aspirator	Taxon expert, morphology	Kill method: Knocked out in the freezer at - 20 °C for 15 minutes. Preservation1: Grouped in a pool of at most 10 in a 2 ml eppendorf tube with 80% ethanol (~ 1.6ml) and stored at room temperature for 4 years. Preservation2: moved individually to PCR plate well with 200µl of 80% ethanol and stored at room temperature before shipping.	80%_ETHANOL	NOT_COLLECTED	2017-08-21	HG1	Y	NOT_APPLICABLE	24.00	87.40	200.80	0.00	0.00	0.00	0.60	FRANCK ADAMA YAO	INSTITUT DE RECHERCHE EN SCIENCES DE LA SANTE	FRANCK ADAMA YAO	INSTITUT DE RECHERCHE EN SCIENCES DE LA SANTE	FRANCK ADAMA YAO	INSTITUT DE RECHERCHE EN SCIENCES DE LA SANTE	20210419.0	good	whole adult
DN806231V_H8	64.0	ASP-BUMI-BF-2103-01	PLATE1	H8	WHOLE_ORGANISM	Tube8	Diptera	Culicidae	Anopheles	Anopheles gambiae group_guess	ADULT	FEMALE	N	N	BF.BV.17-3339	2017-08-21	BURKINA FASO | HAUTS-BASSINS | HOEUT | ARRONDISSEMENT N°7 DE BOBO-DIOULASSO | BANA VILLAGE	11.2339822	-4.4725306	RURAL AREA	5:00:00	PT1H	HUMAN_LANDING_CATCH	OUTDOORS	A person sits indoor or outdoor the house with his lower leg exposed and collects all the mosquitoes that come for a blood meal using a mosquito aspirator	Taxon expert, morphology	Kill method: Knocked out in the freezer at - 20 °C for 15 minutes. Preservation1: Grouped in a pool of at most 10 in a 2 ml eppendorf tube with 80% ethanol (~ 1.6ml) and stored at room temperature for 4 years. Preservation2: moved individually to PCR plate well with 200µl of 80% ethanol and stored at room temperature before shipping.	80%_ETHANOL	NOT_COLLECTED	2017-08-21	HG1	Y	NOT_APPLICABLE	24.00	87.40	200.80	0.00	0.00	0.00	0.60	FRANCK ADAMA YAO	INSTITUT DE RECHERCHE EN SCIENCES DE LA SANTE	FRANCK ADAMA YAO	INSTITUT DE RECHERCHE EN SCIENCES DE LA SANTE	FRANCK ADAMA YAO	INSTITUT DE RECHERCHE EN SCIENCES DE LA SANTE	20210419.0	good	whole adult
DN806231V_A9	65.0	ASP-BUMI-BF-2103-01	PLATE1	A9	WHOLE_ORGANISM	Tube8	Diptera	Culicidae	Anopheles	Anopheles gambiae group_guess	ADULT	FEMALE	N	N	BF.BV.17-3339	2017-08-21	BURKINA FASO | HAUTS-BASSINS | HOEUT | ARRONDISSEMENT N°7 DE BOBO-DIOULASSO | BANA VILLAGE	11.2339822	-4.4725306	RURAL AREA	5:00:00	PT1H	HUMAN_LANDING_CATCH	OUTDOORS	A person sits indoor or outdoor the house with his lower leg exposed and collects all the mosquitoes that come for a blood meal using a mosquito aspirator	Taxon expert, morphology	Kill method: Knocked out in the freezer at - 20 °C for 15 minutes. Preservation1: Grouped in a pool of at most 10 in a 2 ml eppendorf tube with 80% ethanol (~ 1.6ml) and stored at room temperature for 4 years. Preservation2: moved individually to PCR plate well with 200µl of 80% ethanol and stored at room temperature before shipping.	80%_ETHANOL	NOT_COLLECTED	2017-08-21	HG1	Y	NOT_APPLICABLE	24.00	87.40	200.80	0.00	0.00	0.00	0.60	FRANCK ADAMA YAO	INSTITUT DE RECHERCHE EN SCIENCES DE LA SANTE	FRANCK ADAMA YAO	INSTITUT DE RECHERCHE EN SCIENCES DE LA SANTE	FRANCK ADAMA YAO	INSTITUT DE RECHERCHE EN SCIENCES DE LA SANTE	20210419.0	good	whole adult
DN806231V_B9	66.0	ASP-BUMI-BF-2103-01	PLATE1	B9	WHOLE_ORGANISM	Tube8	Diptera	Culicidae	Anopheles	Anopheles gambiae group_guess	ADULT	FEMALE	N	N	BF.BV.17-3339	2017-08-21	BURKINA FASO | HAUTS-BASSINS | HOEUT | ARRONDISSEMENT N°7 DE BOBO-DIOULASSO | BANA VILLAGE	11.2339822	-4.4725306	RURAL AREA	5:00:00	PT1H	HUMAN_LANDING_CATCH	OUTDOORS	A person sits indoor or outdoor the house with his lower leg exposed and collects all the mosquitoes that come for a blood meal using a mosquito aspirator	Taxon expert, morphology	Kill method: Knocked out in the freezer at - 20 °C for 15 minutes. Preservation1: Grouped in a pool of at most 10 in a 2 ml eppendorf tube with 80% ethanol (~ 1.6ml) and stored at room temperature for 4 years. Preservation2: moved individually to PCR plate well with 200µl of 80% ethanol and stored at room temperature before shipping.	80%_ETHANOL	NOT_COLLECTED	2017-08-21	HG1	Y	NOT_APPLICABLE	24.00	87.40	200.80	0.00	0.00	0.00	0.60	FRANCK ADAMA YAO	INSTITUT DE RECHERCHE EN SCIENCES DE LA SANTE	FRANCK ADAMA YAO	INSTITUT DE RECHERCHE EN SCIENCES DE LA SANTE	FRANCK ADAMA YAO	INSTITUT DE RECHERCHE EN SCIENCES DE LA SANTE	20210419.0	good	whole adult
DN806231V_C9	67.0	ASP-BUMI-BF-2103-01	PLATE1	C9	WHOLE_ORGANISM	Tube9	Diptera	Culicidae	Anopheles	Anopheles gambiae group_guess	ADULT	FEMALE	N	N	BF.BV.17-6318	2017-09-30	BURKINA FASO | HAUTS-BASSINS | HOEUT | ARRONDISSEMENT N°7 DE BOBO-DIOULASSO | BANA VILLAGE	11.2339822	-4.4725306	RURAL AREA	5:00:00	PT1H	HUMAN_LANDING_CATCH	INDOORS	A person sits indoor or outdoor the house with his lower leg exposed and collects all the mosquitoes that come for a blood meal using a mosquito aspirator	Taxon expert, morphology	Kill method: Knocked out in the freezer at - 20 °C for 15 minutes. Preservation1: Grouped in a pool of at most 10 in a 2 ml eppendorf tube with 80% ethanol (~ 1.6ml) and stored at room temperature for 4 years. Preservation2: moved individually to PCR plate well with 200µl of 80% ethanol and stored at room temperature before shipping.	80%_ETHANOL	NOT_COLLECTED	2017-09-30	HG1	Y	NOT_APPLICABLE	21.34	93.80	161.50	0.00	1.80	0.00	0.60	FRANCK ADAMA YAO	INSTITUT DE RECHERCHE EN SCIENCES DE LA SANTE	FRANCK ADAMA YAO	INSTITUT DE RECHERCHE EN SCIENCES DE LA SANTE	FRANCK ADAMA YAO	INSTITUT DE RECHERCHE EN SCIENCES DE LA SANTE	20210419.0	good	whole adult
DN806231V_D9	68.0	ASP-BUMI-BF-2103-01	PLATE1	D9	WHOLE_ORGANISM	Tube9	Diptera	Culicidae	Anopheles	Anopheles gambiae group_guess	ADULT	FEMALE	N	N	BF.BV.17-6318	2017-09-30	BURKINA FASO | HAUTS-BASSINS | HOEUT | ARRONDISSEMENT N°7 DE BOBO-DIOULASSO | BANA VILLAGE	11.2339822	-4.4725306	RURAL AREA	5:00:00	PT1H	HUMAN_LANDING_CATCH	INDOORS	A person sits indoor or outdoor the house with his lower leg exposed and collects all the mosquitoes that come for a blood meal using a mosquito aspirator	Taxon expert, morphology	Kill method: Knocked out in the freezer at - 20 °C for 15 minutes. Preservation1: Grouped in a pool of at most 10 in a 2 ml eppendorf tube with 80% ethanol (~ 1.6ml) and stored at room temperature for 4 years. Preservation2: moved individually to PCR plate well with 200µl of 80% ethanol and stored at room temperature before shipping.	80%_ETHANOL	NOT_COLLECTED	2017-09-30	HG1	Y	NOT_APPLICABLE	21.34	93.80	161.50	0.00	1.80	0.00	0.60	FRANCK ADAMA YAO	INSTITUT DE RECHERCHE EN SCIENCES DE LA SANTE	FRANCK ADAMA YAO	INSTITUT DE RECHERCHE EN SCIENCES DE LA SANTE	FRANCK ADAMA YAO	INSTITUT DE RECHERCHE EN SCIENCES DE LA SANTE	20210419.0	good	whole adult
DN806231V_E9	69.0	ASP-BUMI-BF-2103-01	PLATE1	E9	WHOLE_ORGANISM	Tube9	Diptera	Culicidae	Anopheles	Anopheles gambiae group_guess	ADULT	FEMALE	N	N	BF.BV.17-6318	2017-09-30	BURKINA FASO | HAUTS-BASSINS | HOEUT | ARRONDISSEMENT N°7 DE BOBO-DIOULASSO | BANA VILLAGE	11.2339822	-4.4725306	RURAL AREA	5:00:00	PT1H	HUMAN_LANDING_CATCH	INDOORS	A person sits indoor or outdoor the house with his lower leg exposed and collects all the mosquitoes that come for a blood meal using a mosquito aspirator	Taxon expert, morphology	Kill method: Knocked out in the freezer at - 20 °C for 15 minutes. Preservation1: Grouped in a pool of at most 10 in a 2 ml eppendorf tube with 80% ethanol (~ 1.6ml) and stored at room temperature for 4 years. Preservation2: moved individually to PCR plate well with 200µl of 80% ethanol and stored at room temperature before shipping.	80%_ETHANOL	NOT_COLLECTED	2017-09-30	HG1	Y	NOT_APPLICABLE	21.34	93.80	161.50	0.00	1.80	0.00	0.60	FRANCK ADAMA YAO	INSTITUT DE RECHERCHE EN SCIENCES DE LA SANTE	FRANCK ADAMA YAO	INSTITUT DE RECHERCHE EN SCIENCES DE LA SANTE	FRANCK ADAMA YAO	INSTITUT DE RECHERCHE EN SCIENCES DE LA SANTE	20210419.0	good	whole adult
DN806231V_F9	70.0	ASP-BUMI-BF-2103-01	PLATE1	F9	WHOLE_ORGANISM	Tube9	Diptera	Culicidae	Anopheles	Anopheles gambiae group_guess	ADULT	FEMALE	N	N	BF.BV.17-6318	2017-09-30	BURKINA FASO | HAUTS-BASSINS | HOEUT | ARRONDISSEMENT N°7 DE BOBO-DIOULASSO | BANA VILLAGE	11.2339822	-4.4725306	RURAL AREA	5:00:00	PT1H	HUMAN_LANDING_CATCH	INDOORS	A person sits indoor or outdoor the house with his lower leg exposed and collects all the mosquitoes that come for a blood meal using a mosquito aspirator	Taxon expert, morphology	Kill method: Knocked out in the freezer at - 20 °C for 15 minutes. Preservation1: Grouped in a pool of at most 10 in a 2 ml eppendorf tube with 80% ethanol (~ 1.6ml) and stored at room temperature for 4 years. Preservation2: moved individually to PCR plate well with 200µl of 80% ethanol and stored at room temperature before shipping.	80%_ETHANOL	NOT_COLLECTED	2017-09-30	HG1	Y	NOT_APPLICABLE	21.34	93.80	161.50	0.00	1.80	0.00	0.60	FRANCK ADAMA YAO	INSTITUT DE RECHERCHE EN SCIENCES DE LA SANTE	FRANCK ADAMA YAO	INSTITUT DE RECHERCHE EN SCIENCES DE LA SANTE	FRANCK ADAMA YAO	INSTITUT DE RECHERCHE EN SCIENCES DE LA SANTE	20210419.0	good	whole adult
DN806231V_G9	71.0	ASP-BUMI-BF-2103-01	PLATE1	G9	WHOLE_ORGANISM	Tube9	Diptera	Culicidae	Anopheles	Anopheles gambiae group_guess	ADULT	FEMALE	N	N	BF.BV.17-6318	2017-09-30	BURKINA FASO | HAUTS-BASSINS | HOEUT | ARRONDISSEMENT N°7 DE BOBO-DIOULASSO | BANA VILLAGE	11.2339822	-4.4725306	RURAL AREA	5:00:00	PT1H	HUMAN_LANDING_CATCH	INDOORS	A person sits indoor or outdoor the house with his lower leg exposed and collects all the mosquitoes that come for a blood meal using a mosquito aspirator	Taxon expert, morphology	Kill method: Knocked out in the freezer at - 20 °C for 15 minutes. Preservation1: Grouped in a pool of at most 10 in a 2 ml eppendorf tube with 80% ethanol (~ 1.6ml) and stored at room temperature for 4 years. Preservation2: moved individually to PCR plate well with 200µl of 80% ethanol and stored at room temperature before shipping.	80%_ETHANOL	NOT_COLLECTED	2017-09-30	HG1	Y	NOT_APPLICABLE	21.34	93.80	161.50	0.00	1.80	0.00	0.60	FRANCK ADAMA YAO	INSTITUT DE RECHERCHE EN SCIENCES DE LA SANTE	FRANCK ADAMA YAO	INSTITUT DE RECHERCHE EN SCIENCES DE LA SANTE	FRANCK ADAMA YAO	INSTITUT DE RECHERCHE EN SCIENCES DE LA SANTE	20210419.0	good	whole adult
DN806231V_H9	72.0	ASP-BUMI-BF-2103-01	PLATE1	H9	WHOLE_ORGANISM	Tube9	Diptera	Culicidae	Anopheles	Anopheles gambiae group_guess	ADULT	FEMALE	N	N	BF.BV.17-6318	2017-09-30	BURKINA FASO | HAUTS-BASSINS | HOEUT | ARRONDISSEMENT N°7 DE BOBO-DIOULASSO | BANA VILLAGE	11.2339822	-4.4725306	RURAL AREA	5:00:00	PT1H	HUMAN_LANDING_CATCH	INDOORS	A person sits indoor or outdoor the house with his lower leg exposed and collects all the mosquitoes that come for a blood meal using a mosquito aspirator	Taxon expert, morphology	Kill method: Knocked out in the freezer at - 20 °C for 15 minutes. Preservation1: Grouped in a pool of at most 10 in a 2 ml eppendorf tube with 80% ethanol (~ 1.6ml) and stored at room temperature for 4 years. Preservation2: moved individually to PCR plate well with 200µl of 80% ethanol and stored at room temperature before shipping.	80%_ETHANOL	NOT_COLLECTED	2017-09-30	HG1	Y	NOT_APPLICABLE	21.34	93.80	161.50	0.00	1.80	0.00	0.60	FRANCK ADAMA YAO	INSTITUT DE RECHERCHE EN SCIENCES DE LA SANTE	FRANCK ADAMA YAO	INSTITUT DE RECHERCHE EN SCIENCES DE LA SANTE	FRANCK ADAMA YAO	INSTITUT DE RECHERCHE EN SCIENCES DE LA SANTE	20210419.0	good	whole adult
DN806231V_A10	73.0	ASP-BUMI-BF-2103-01	PLATE1	A10	WHOLE_ORGANISM	Tube9	Diptera	Culicidae	Anopheles	Anopheles gambiae group_guess	ADULT	FEMALE	N	N	BF.BV.17-6318	2017-09-30	BURKINA FASO | HAUTS-BASSINS | HOEUT | ARRONDISSEMENT N°7 DE BOBO-DIOULASSO | BANA VILLAGE	11.2339822	-4.4725306	RURAL AREA	5:00:00	PT1H	HUMAN_LANDING_CATCH	INDOORS	A person sits indoor or outdoor the house with his lower leg exposed and collects all the mosquitoes that come for a blood meal using a mosquito aspirator	Taxon expert, morphology	Kill method: Knocked out in the freezer at - 20 °C for 15 minutes. Preservation1: Grouped in a pool of at most 10 in a 2 ml eppendorf tube with 80% ethanol (~ 1.6ml) and stored at room temperature for 4 years. Preservation2: moved individually to PCR plate well with 200µl of 80% ethanol and stored at room temperature before shipping.	80%_ETHANOL	NOT_COLLECTED	2017-09-30	HG1	Y	NOT_APPLICABLE	21.34	93.80	161.50	0.00	1.80	0.00	0.60	FRANCK ADAMA YAO	INSTITUT DE RECHERCHE EN SCIENCES DE LA SANTE	FRANCK ADAMA YAO	INSTITUT DE RECHERCHE EN SCIENCES DE LA SANTE	FRANCK ADAMA YAO	INSTITUT DE RECHERCHE EN SCIENCES DE LA SANTE	20210419.0	good	whole adult
DN806231V_B10	74.0	ASP-BUMI-BF-2103-01	PLATE1	B10	WHOLE_ORGANISM	Tube9	Diptera	Culicidae	Anopheles	Anopheles gambiae group_guess	ADULT	FEMALE	N	N	BF.BV.17-6318	2017-09-30	BURKINA FASO | HAUTS-BASSINS | HOEUT | ARRONDISSEMENT N°7 DE BOBO-DIOULASSO | BANA VILLAGE	11.2339822	-4.4725306	RURAL AREA	5:00:00	PT1H	HUMAN_LANDING_CATCH	INDOORS	A person sits indoor or outdoor the house with his lower leg exposed and collects all the mosquitoes that come for a blood meal using a mosquito aspirator	Taxon expert, morphology	Kill method: Knocked out in the freezer at - 20 °C for 15 minutes. Preservation1: Grouped in a pool of at most 10 in a 2 ml eppendorf tube with 80% ethanol (~ 1.6ml) and stored at room temperature for 4 years. Preservation2: moved individually to PCR plate well with 200µl of 80% ethanol and stored at room temperature before shipping.	80%_ETHANOL	NOT_COLLECTED	2017-09-30	HG1	Y	NOT_APPLICABLE	21.34	93.80	161.50	0.00	1.80	0.00	0.60	FRANCK ADAMA YAO	INSTITUT DE RECHERCHE EN SCIENCES DE LA SANTE	FRANCK ADAMA YAO	INSTITUT DE RECHERCHE EN SCIENCES DE LA SANTE	FRANCK ADAMA YAO	INSTITUT DE RECHERCHE EN SCIENCES DE LA SANTE	20210419.0	good	whole adult
DN806231V_C10	75.0	ASP-BUMI-BF-2103-01	PLATE1	C10	WHOLE_ORGANISM	Tube9	Diptera	Culicidae	Anopheles	Anopheles gambiae group_guess	ADULT	FEMALE	N	N	BF.BV.17-6318	2017-09-30	BURKINA FASO | HAUTS-BASSINS | HOEUT | ARRONDISSEMENT N°7 DE BOBO-DIOULASSO | BANA VILLAGE	11.2339822	-4.4725306	RURAL AREA	5:00:00	PT1H	HUMAN_LANDING_CATCH	INDOORS	A person sits indoor or outdoor the house with his lower leg exposed and collects all the mosquitoes that come for a blood meal using a mosquito aspirator	Taxon expert, morphology	Kill method: Knocked out in the freezer at - 20 °C for 15 minutes. Preservation1: Grouped in a pool of at most 10 in a 2 ml eppendorf tube with 80% ethanol (~ 1.6ml) and stored at room temperature for 4 years. Preservation2: moved individually to PCR plate well with 200µl of 80% ethanol and stored at room temperature before shipping.	80%_ETHANOL	NOT_COLLECTED	2017-09-30	HG1	Y	NOT_APPLICABLE	21.34	93.80	161.50	0.00	1.80	0.00	0.60	FRANCK ADAMA YAO	INSTITUT DE RECHERCHE EN SCIENCES DE LA SANTE	FRANCK ADAMA YAO	INSTITUT DE RECHERCHE EN SCIENCES DE LA SANTE	FRANCK ADAMA YAO	INSTITUT DE RECHERCHE EN SCIENCES DE LA SANTE	20210419.0	good	whole adult
DN806231V_D10	76.0	ASP-BUMI-BF-2103-01	PLATE1	D10	WHOLE_ORGANISM	Tube9	Diptera	Culicidae	Anopheles	Anopheles gambiae group_guess	ADULT	FEMALE	N	N	BF.BV.17-6318	2017-09-30	BURKINA FASO | HAUTS-BASSINS | HOEUT | ARRONDISSEMENT N°7 DE BOBO-DIOULASSO | BANA VILLAGE	11.2339822	-4.4725306	RURAL AREA	5:00:00	PT1H	HUMAN_LANDING_CATCH	INDOORS	A person sits indoor or outdoor the house with his lower leg exposed and collects all the mosquitoes that come for a blood meal using a mosquito aspirator	Taxon expert, morphology	Kill method: Knocked out in the freezer at - 20 °C for 15 minutes. Preservation1: Grouped in a pool of at most 10 in a 2 ml eppendorf tube with 80% ethanol (~ 1.6ml) and stored at room temperature for 4 years. Preservation2: moved individually to PCR plate well with 200µl of 80% ethanol and stored at room temperature before shipping.	80%_ETHANOL	NOT_COLLECTED	2017-09-30	HG1	Y	NOT_APPLICABLE	21.34	93.80	161.50	0.00	1.80	0.00	0.60	FRANCK ADAMA YAO	INSTITUT DE RECHERCHE EN SCIENCES DE LA SANTE	FRANCK ADAMA YAO	INSTITUT DE RECHERCHE EN SCIENCES DE LA SANTE	FRANCK ADAMA YAO	INSTITUT DE RECHERCHE EN SCIENCES DE LA SANTE	20210419.0	good	whole adult
DN806231V_E10	77.0	ASP-BUMI-BF-2103-01	PLATE1	E10	WHOLE_ORGANISM	Tube10	Diptera	Culicidae	Anopheles	Anopheles gambiae group_guess	ADULT	FEMALE	N	N	BF.BV.17-6327	2017-09-30	BURKINA FASO | HAUTS-BASSINS | HOEUT | ARRONDISSEMENT N°7 DE BOBO-DIOULASSO | BANA VILLAGE	11.2339822	-4.4725306	RURAL AREA	21:00:00	PT1H	HUMAN_LANDING_CATCH	OUTDOORS	A person sits indoor or outdoor the house with his lower leg exposed and collects all the mosquitoes that come for a blood meal using a mosquito aspirator	Taxon expert, morphology	Kill method: Knocked out in the freezer at - 20 °C for 15 minutes. Preservation1: Grouped in a pool of at most 10 in a 2 ml eppendorf tube with 80% ethanol (~ 1.6ml) and stored at room temperature for 4 years. Preservation2: moved individually to PCR plate well with 200µl of 80% ethanol and stored at room temperature before shipping.	80%_ETHANOL	NOT_COLLECTED	2017-09-30	HG1	Y	NOT_APPLICABLE	23.81	91.50	186.70	0.00	0.00	0.00	0.60	FRANCK ADAMA YAO	INSTITUT DE RECHERCHE EN SCIENCES DE LA SANTE	FRANCK ADAMA YAO	INSTITUT DE RECHERCHE EN SCIENCES DE LA SANTE	FRANCK ADAMA YAO	INSTITUT DE RECHERCHE EN SCIENCES DE LA SANTE	20210419.0	good	whole adult
DN806231V_F10	78.0	ASP-BUMI-BF-2103-01	PLATE1	F10	WHOLE_ORGANISM	Tube10	Diptera	Culicidae	Anopheles	Anopheles gambiae group_guess	ADULT	FEMALE	N	N	BF.BV.17-6327	2017-09-30	BURKINA FASO | HAUTS-BASSINS | HOEUT | ARRONDISSEMENT N°7 DE BOBO-DIOULASSO | BANA VILLAGE	11.2339822	-4.4725306	RURAL AREA	21:00:00	PT1H	HUMAN_LANDING_CATCH	OUTDOORS	A person sits indoor or outdoor the house with his lower leg exposed and collects all the mosquitoes that come for a blood meal using a mosquito aspirator	Taxon expert, morphology	Kill method: Knocked out in the freezer at - 20 °C for 15 minutes. Preservation1: Grouped in a pool of at most 10 in a 2 ml eppendorf tube with 80% ethanol (~ 1.6ml) and stored at room temperature for 4 years. Preservation2: moved individually to PCR plate well with 200µl of 80% ethanol and stored at room temperature before shipping.	80%_ETHANOL	NOT_COLLECTED	2017-09-30	HG1	Y	NOT_APPLICABLE	23.81	91.50	186.70	0.00	0.00	0.00	0.60	FRANCK ADAMA YAO	INSTITUT DE RECHERCHE EN SCIENCES DE LA SANTE	FRANCK ADAMA YAO	INSTITUT DE RECHERCHE EN SCIENCES DE LA SANTE	FRANCK ADAMA YAO	INSTITUT DE RECHERCHE EN SCIENCES DE LA SANTE	20210419.0	good	whole adult
DN806231V_G10	79.0	ASP-BUMI-BF-2103-01	PLATE1	G10	WHOLE_ORGANISM	Tube10	Diptera	Culicidae	Anopheles	Anopheles gambiae group_guess	ADULT	FEMALE	N	N	BF.BV.17-6327	2017-09-30	BURKINA FASO | HAUTS-BASSINS | HOEUT | ARRONDISSEMENT N°7 DE BOBO-DIOULASSO | BANA VILLAGE	11.2339822	-4.4725306	RURAL AREA	21:00:00	PT1H	HUMAN_LANDING_CATCH	OUTDOORS	A person sits indoor or outdoor the house with his lower leg exposed and collects all the mosquitoes that come for a blood meal using a mosquito aspirator	Taxon expert, morphology	Kill method: Knocked out in the freezer at - 20 °C for 15 minutes. Preservation1: Grouped in a pool of at most 10 in a 2 ml eppendorf tube with 80% ethanol (~ 1.6ml) and stored at room temperature for 4 years. Preservation2: moved individually to PCR plate well with 200µl of 80% ethanol and stored at room temperature before shipping.	80%_ETHANOL	NOT_COLLECTED	2017-09-30	HG1	Y	NOT_APPLICABLE	23.81	91.50	186.70	0.00	0.00	0.00	0.60	FRANCK ADAMA YAO	INSTITUT DE RECHERCHE EN SCIENCES DE LA SANTE	FRANCK ADAMA YAO	INSTITUT DE RECHERCHE EN SCIENCES DE LA SANTE	FRANCK ADAMA YAO	INSTITUT DE RECHERCHE EN SCIENCES DE LA SANTE	20210419.0	good	whole adult
DN806231V_H10	80.0	ASP-BUMI-BF-2103-01	PLATE1	H10	WHOLE_ORGANISM	Tube10	Diptera	Culicidae	Anopheles	Anopheles gambiae group_guess	ADULT	FEMALE	N	N	BF.BV.17-6327	2017-09-30	BURKINA FASO | HAUTS-BASSINS | HOEUT | ARRONDISSEMENT N°7 DE BOBO-DIOULASSO | BANA VILLAGE	11.2339822	-4.4725306	RURAL AREA	21:00:00	PT1H	HUMAN_LANDING_CATCH	OUTDOORS	A person sits indoor or outdoor the house with his lower leg exposed and collects all the mosquitoes that come for a blood meal using a mosquito aspirator	Taxon expert, morphology	Kill method: Knocked out in the freezer at - 20 °C for 15 minutes. Preservation1: Grouped in a pool of at most 10 in a 2 ml eppendorf tube with 80% ethanol (~ 1.6ml) and stored at room temperature for 4 years. Preservation2: moved individually to PCR plate well with 200µl of 80% ethanol and stored at room temperature before shipping.	80%_ETHANOL	NOT_COLLECTED	2017-09-30	HG1	Y	NOT_APPLICABLE	23.81	91.50	186.70	0.00	0.00	0.00	0.60	FRANCK ADAMA YAO	INSTITUT DE RECHERCHE EN SCIENCES DE LA SANTE	FRANCK ADAMA YAO	INSTITUT DE RECHERCHE EN SCIENCES DE LA SANTE	FRANCK ADAMA YAO	INSTITUT DE RECHERCHE EN SCIENCES DE LA SANTE	20210419.0	good	whole adult
DN806231V_A11	81.0	ASP-BUMI-BF-2103-01	PLATE1	A11	WHOLE_ORGANISM	Tube10	Diptera	Culicidae	Anopheles	Anopheles gambiae group_guess	ADULT	FEMALE	N	N	BF.BV.17-6327	2017-09-30	BURKINA FASO | HAUTS-BASSINS | HOEUT | ARRONDISSEMENT N°7 DE BOBO-DIOULASSO | BANA VILLAGE	11.2339822	-4.4725306	RURAL AREA	21:00:00	PT1H	HUMAN_LANDING_CATCH	OUTDOORS	A person sits indoor or outdoor the house with his lower leg exposed and collects all the mosquitoes that come for a blood meal using a mosquito aspirator	Taxon expert, morphology	Kill method: Knocked out in the freezer at - 20 °C for 15 minutes. Preservation1: Grouped in a pool of at most 10 in a 2 ml eppendorf tube with 80% ethanol (~ 1.6ml) and stored at room temperature for 4 years. Preservation2: moved individually to PCR plate well with 200µl of 80% ethanol and stored at room temperature before shipping.	80%_ETHANOL	NOT_COLLECTED	2017-09-30	HG1	Y	NOT_APPLICABLE	23.81	91.50	186.70	0.00	0.00	0.00	0.60	FRANCK ADAMA YAO	INSTITUT DE RECHERCHE EN SCIENCES DE LA SANTE	FRANCK ADAMA YAO	INSTITUT DE RECHERCHE EN SCIENCES DE LA SANTE	FRANCK ADAMA YAO	INSTITUT DE RECHERCHE EN SCIENCES DE LA SANTE	20210419.0	Ethanol evaporated; vol left 30ul	whole adult
DN806231V_B11	82.0	ASP-BUMI-BF-2103-01	PLATE1	B11	WHOLE_ORGANISM	Tube10	Diptera	Culicidae	Anopheles	Anopheles gambiae group_guess	ADULT	FEMALE	N	N	BF.BV.17-6327	2017-09-30	BURKINA FASO | HAUTS-BASSINS | HOEUT | ARRONDISSEMENT N°7 DE BOBO-DIOULASSO | BANA VILLAGE	11.2339822	-4.4725306	RURAL AREA	21:00:00	PT1H	HUMAN_LANDING_CATCH	OUTDOORS	A person sits indoor or outdoor the house with his lower leg exposed and collects all the mosquitoes that come for a blood meal using a mosquito aspirator	Taxon expert, morphology	Kill method: Knocked out in the freezer at - 20 °C for 15 minutes. Preservation1: Grouped in a pool of at most 10 in a 2 ml eppendorf tube with 80% ethanol (~ 1.6ml) and stored at room temperature for 4 years. Preservation2: moved individually to PCR plate well with 200µl of 80% ethanol and stored at room temperature before shipping.	80%_ETHANOL	NOT_COLLECTED	2017-09-30	HG1	Y	NOT_APPLICABLE	23.81	91.50	186.70	0.00	0.00	0.00	0.60	FRANCK ADAMA YAO	INSTITUT DE RECHERCHE EN SCIENCES DE LA SANTE	FRANCK ADAMA YAO	INSTITUT DE RECHERCHE EN SCIENCES DE LA SANTE	FRANCK ADAMA YAO	INSTITUT DE RECHERCHE EN SCIENCES DE LA SANTE	20210419.0	good	whole adult
DN806231V_C11	83.0	ASP-BUMI-BF-2103-01	PLATE1	C11	WHOLE_ORGANISM	Tube10	Diptera	Culicidae	Anopheles	Anopheles gambiae group_guess	ADULT	FEMALE	N	N	BF.BV.17-6327	2017-09-30	BURKINA FASO | HAUTS-BASSINS | HOEUT | ARRONDISSEMENT N°7 DE BOBO-DIOULASSO | BANA VILLAGE	11.2339822	-4.4725306	RURAL AREA	21:00:00	PT1H	HUMAN_LANDING_CATCH	OUTDOORS	A person sits indoor or outdoor the house with his lower leg exposed and collects all the mosquitoes that come for a blood meal using a mosquito aspirator	Taxon expert, morphology	Kill method: Knocked out in the freezer at - 20 °C for 15 minutes. Preservation1: Grouped in a pool of at most 10 in a 2 ml eppendorf tube with 80% ethanol (~ 1.6ml) and stored at room temperature for 4 years. Preservation2: moved individually to PCR plate well with 200µl of 80% ethanol and stored at room temperature before shipping.	80%_ETHANOL	NOT_COLLECTED	2017-09-30	HG1	Y	NOT_APPLICABLE	23.81	91.50	186.70	0.00	0.00	0.00	0.60	FRANCK ADAMA YAO	INSTITUT DE RECHERCHE EN SCIENCES DE LA SANTE	FRANCK ADAMA YAO	INSTITUT DE RECHERCHE EN SCIENCES DE LA SANTE	FRANCK ADAMA YAO	INSTITUT DE RECHERCHE EN SCIENCES DE LA SANTE	20210419.0	good	whole adult
DN806231V_D11	84.0	ASP-BUMI-BF-2103-01	PLATE1	D11	WHOLE_ORGANISM	Tube10	Diptera	Culicidae	Anopheles	Anopheles gambiae group_guess	ADULT	FEMALE	N	N	BF.BV.17-6327	2017-09-30	BURKINA FASO | HAUTS-BASSINS | HOEUT | ARRONDISSEMENT N°7 DE BOBO-DIOULASSO | BANA VILLAGE	11.2339822	-4.4725306	RURAL AREA	21:00:00	PT1H	HUMAN_LANDING_CATCH	OUTDOORS	A person sits indoor or outdoor the house with his lower leg exposed and collects all the mosquitoes that come for a blood meal using a mosquito aspirator	Taxon expert, morphology	Kill method: Knocked out in the freezer at - 20 °C for 15 minutes. Preservation1: Grouped in a pool of at most 10 in a 2 ml eppendorf tube with 80% ethanol (~ 1.6ml) and stored at room temperature for 4 years. Preservation2: moved individually to PCR plate well with 200µl of 80% ethanol and stored at room temperature before shipping.	80%_ETHANOL	NOT_COLLECTED	2017-09-30	HG1	Y	NOT_APPLICABLE	23.81	91.50	186.70	0.00	0.00	0.00	0.60	FRANCK ADAMA YAO	INSTITUT DE RECHERCHE EN SCIENCES DE LA SANTE	FRANCK ADAMA YAO	INSTITUT DE RECHERCHE EN SCIENCES DE LA SANTE	FRANCK ADAMA YAO	INSTITUT DE RECHERCHE EN SCIENCES DE LA SANTE	20210419.0	good	whole adult
DN806231V_E11	85.0	ASP-BUMI-BF-2103-01	PLATE1	E11	WHOLE_ORGANISM	Tube10	Diptera	Culicidae	Anopheles	Anopheles gambiae group_guess	ADULT	FEMALE	N	N	BF.BV.17-6327	2017-09-30	BURKINA FASO | HAUTS-BASSINS | HOEUT | ARRONDISSEMENT N°7 DE BOBO-DIOULASSO | BANA VILLAGE	11.2339822	-4.4725306	RURAL AREA	21:00:00	PT1H	HUMAN_LANDING_CATCH	OUTDOORS	A person sits indoor or outdoor the house with his lower leg exposed and collects all the mosquitoes that come for a blood meal using a mosquito aspirator	Taxon expert, morphology	Kill method: Knocked out in the freezer at - 20 °C for 15 minutes. Preservation1: Grouped in a pool of at most 10 in a 2 ml eppendorf tube with 80% ethanol (~ 1.6ml) and stored at room temperature for 4 years. Preservation2: moved individually to PCR plate well with 200µl of 80% ethanol and stored at room temperature before shipping.	80%_ETHANOL	NOT_COLLECTED	2017-09-30	HG1	Y	NOT_APPLICABLE	23.81	91.50	186.70	0.00	0.00	0.00	0.60	FRANCK ADAMA YAO	INSTITUT DE RECHERCHE EN SCIENCES DE LA SANTE	FRANCK ADAMA YAO	INSTITUT DE RECHERCHE EN SCIENCES DE LA SANTE	FRANCK ADAMA YAO	INSTITUT DE RECHERCHE EN SCIENCES DE LA SANTE	20210419.0	good	whole adult
DN806231V_F11	86.0	ASP-BUMI-BF-2103-01	PLATE1	F11	WHOLE_ORGANISM	Tube10	Diptera	Culicidae	Anopheles	Anopheles gambiae group_guess	ADULT	FEMALE	N	N	BF.BV.17-6327	2017-09-30	BURKINA FASO | HAUTS-BASSINS | HOEUT | ARRONDISSEMENT N°7 DE BOBO-DIOULASSO | BANA VILLAGE	11.2339822	-4.4725306	RURAL AREA	21:00:00	PT1H	HUMAN_LANDING_CATCH	OUTDOORS	A person sits indoor or outdoor the house with his lower leg exposed and collects all the mosquitoes that come for a blood meal using a mosquito aspirator	Taxon expert, morphology	Kill method: Knocked out in the freezer at - 20 °C for 15 minutes. Preservation1: Grouped in a pool of at most 10 in a 2 ml eppendorf tube with 80% ethanol (~ 1.6ml) and stored at room temperature for 4 years. Preservation2: moved individually to PCR plate well with 200µl of 80% ethanol and stored at room temperature before shipping.	80%_ETHANOL	NOT_COLLECTED	2017-09-30	HG1	Y	NOT_APPLICABLE	23.81	91.50	186.70	0.00	0.00	0.00	0.60	FRANCK ADAMA YAO	INSTITUT DE RECHERCHE EN SCIENCES DE LA SANTE	FRANCK ADAMA YAO	INSTITUT DE RECHERCHE EN SCIENCES DE LA SANTE	FRANCK ADAMA YAO	INSTITUT DE RECHERCHE EN SCIENCES DE LA SANTE	20210419.0	good	whole adult
DN806231V_G11	87.0	ASP-BUMI-BF-2103-01	PLATE1	G11	WHOLE_ORGANISM	Tube11	Diptera	Culicidae	Anopheles	Anopheles gambiae group_guess	ADULT	FEMALE	N	N	BF.BV.17-6381	2017-09-30	BURKINA FASO | HAUTS-BASSINS | HOEUT | ARRONDISSEMENT N°7 DE BOBO-DIOULASSO | BANA VILLAGE	11.2339822	-4.4725306	RURAL AREA	6:00:00	PT1H	HUMAN_LANDING_CATCH	OUTDOORS	A person sits indoor or outdoor the house with his lower leg exposed and collects all the mosquitoes that come for a blood meal using a mosquito aspirator	Taxon expert, morphology	Kill method: Knocked out in the freezer at - 20 °C for 15 minutes. Preservation1: Grouped in a pool of at most 10 in a 2 ml eppendorf tube with 80% ethanol (~ 1.6ml) and stored at room temperature for 4 years. Preservation2: moved individually to PCR plate well with 200µl of 80% ethanol and stored at room temperature before shipping.	80%_ETHANOL	NOT_COLLECTED	2017-09-30	HG1	Y	NOT_APPLICABLE	21.56	93.80	161.50	0.00	1.80	0.00	0.60	FRANCK ADAMA YAO	INSTITUT DE RECHERCHE EN SCIENCES DE LA SANTE	FRANCK ADAMA YAO	INSTITUT DE RECHERCHE EN SCIENCES DE LA SANTE	FRANCK ADAMA YAO	INSTITUT DE RECHERCHE EN SCIENCES DE LA SANTE	20210419.0	good	whole adult
DN806231V_H11	88.0	ASP-BUMI-BF-2103-01	PLATE1	H11	WHOLE_ORGANISM	Tube11	Diptera	Culicidae	Anopheles	Anopheles gambiae group_guess	ADULT	FEMALE	N	N	BF.BV.17-6381	2017-09-30	BURKINA FASO | HAUTS-BASSINS | HOEUT | ARRONDISSEMENT N°7 DE BOBO-DIOULASSO | BANA VILLAGE	11.2339822	-4.4725306	RURAL AREA	6:00:00	PT1H	HUMAN_LANDING_CATCH	OUTDOORS	A person sits indoor or outdoor the house with his lower leg exposed and collects all the mosquitoes that come for a blood meal using a mosquito aspirator	Taxon expert, morphology	Kill method: Knocked out in the freezer at - 20 °C for 15 minutes. Preservation1: Grouped in a pool of at most 10 in a 2 ml eppendorf tube with 80% ethanol (~ 1.6ml) and stored at room temperature for 4 years. Preservation2: moved individually to PCR plate well with 200µl of 80% ethanol and stored at room temperature before shipping.	80%_ETHANOL	NOT_COLLECTED	2017-09-30	HG1	Y	NOT_APPLICABLE	21.56	93.80	161.50	0.00	1.80	0.00	0.60	FRANCK ADAMA YAO	INSTITUT DE RECHERCHE EN SCIENCES DE LA SANTE	FRANCK ADAMA YAO	INSTITUT DE RECHERCHE EN SCIENCES DE LA SANTE	FRANCK ADAMA YAO	INSTITUT DE RECHERCHE EN SCIENCES DE LA SANTE	20210419.0	good	whole adult
DN806231V_A12	89.0	ASP-BUMI-BF-2103-01	PLATE1	A12	WHOLE_ORGANISM	Tube11	Diptera	Culicidae	Anopheles	Anopheles gambiae group_guess	ADULT	FEMALE	N	N	BF.BV.17-6381	2017-09-30	BURKINA FASO | HAUTS-BASSINS | HOEUT | ARRONDISSEMENT N°7 DE BOBO-DIOULASSO | BANA VILLAGE	11.2339822	-4.4725306	RURAL AREA	6:00:00	PT1H	HUMAN_LANDING_CATCH	OUTDOORS	A person sits indoor or outdoor the house with his lower leg exposed and collects all the mosquitoes that come for a blood meal using a mosquito aspirator	Taxon expert, morphology	Kill method: Knocked out in the freezer at - 20 °C for 15 minutes. Preservation1: Grouped in a pool of at most 10 in a 2 ml eppendorf tube with 80% ethanol (~ 1.6ml) and stored at room temperature for 4 years. Preservation2: moved individually to PCR plate well with 200µl of 80% ethanol and stored at room temperature before shipping.	80%_ETHANOL	NOT_COLLECTED	2017-09-30	HG1	Y	NOT_APPLICABLE	21.56	93.80	161.50	0.00	1.80	0.00	0.60	FRANCK ADAMA YAO	INSTITUT DE RECHERCHE EN SCIENCES DE LA SANTE	FRANCK ADAMA YAO	INSTITUT DE RECHERCHE EN SCIENCES DE LA SANTE	FRANCK ADAMA YAO	INSTITUT DE RECHERCHE EN SCIENCES DE LA SANTE	20210419.0	good	whole adult
DN806231V_B12	90.0	ASP-BUMI-BF-2103-01	PLATE1	B12	WHOLE_ORGANISM	Tube11	Diptera	Culicidae	Anopheles	Anopheles gambiae group_guess	ADULT	FEMALE	N	N	BF.BV.17-6381	2017-09-30	BURKINA FASO | HAUTS-BASSINS | HOEUT | ARRONDISSEMENT N°7 DE BOBO-DIOULASSO | BANA VILLAGE	11.2339822	-4.4725306	RURAL AREA	6:00:00	PT1H	HUMAN_LANDING_CATCH	OUTDOORS	A person sits indoor or outdoor the house with his lower leg exposed and collects all the mosquitoes that come for a blood meal using a mosquito aspirator	Taxon expert, morphology	Kill method: Knocked out in the freezer at - 20 °C for 15 minutes. Preservation1: Grouped in a pool of at most 10 in a 2 ml eppendorf tube with 80% ethanol (~ 1.6ml) and stored at room temperature for 4 years. Preservation2: moved individually to PCR plate well with 200µl of 80% ethanol and stored at room temperature before shipping.	80%_ETHANOL	NOT_COLLECTED	2017-09-30	HG1	Y	NOT_APPLICABLE	21.56	93.80	161.50	0.00	1.80	0.00	0.60	FRANCK ADAMA YAO	INSTITUT DE RECHERCHE EN SCIENCES DE LA SANTE	FRANCK ADAMA YAO	INSTITUT DE RECHERCHE EN SCIENCES DE LA SANTE	FRANCK ADAMA YAO	INSTITUT DE RECHERCHE EN SCIENCES DE LA SANTE	20210419.0	good	whole adult
DN806231V_C12	91.0	ASP-BUMI-BF-2103-01	PLATE1	C12	WHOLE_ORGANISM	Tube11	Diptera	Culicidae	Anopheles	Anopheles gambiae group_guess	ADULT	FEMALE	N	N	BF.BV.17-6381	2017-09-30	BURKINA FASO | HAUTS-BASSINS | HOEUT | ARRONDISSEMENT N°7 DE BOBO-DIOULASSO | BANA VILLAGE	11.2339822	-4.4725306	RURAL AREA	6:00:00	PT1H	HUMAN_LANDING_CATCH	OUTDOORS	A person sits indoor or outdoor the house with his lower leg exposed and collects all the mosquitoes that come for a blood meal using a mosquito aspirator	Taxon expert, morphology	Kill method: Knocked out in the freezer at - 20 °C for 15 minutes. Preservation1: Grouped in a pool of at most 10 in a 2 ml eppendorf tube with 80% ethanol (~ 1.6ml) and stored at room temperature for 4 years. Preservation2: moved individually to PCR plate well with 200µl of 80% ethanol and stored at room temperature before shipping.	80%_ETHANOL	NOT_COLLECTED	2017-09-30	HG1	Y	NOT_APPLICABLE	21.56	93.80	161.50	0.00	1.80	0.00	0.60	FRANCK ADAMA YAO	INSTITUT DE RECHERCHE EN SCIENCES DE LA SANTE	FRANCK ADAMA YAO	INSTITUT DE RECHERCHE EN SCIENCES DE LA SANTE	FRANCK ADAMA YAO	INSTITUT DE RECHERCHE EN SCIENCES DE LA SANTE	20210419.0	good	whole adult
DN806231V_D12	92.0	ASP-BUMI-BF-2103-01	PLATE1	D12	WHOLE_ORGANISM	Tube11	Diptera	Culicidae	Anopheles	Anopheles gambiae group_guess	ADULT	FEMALE	N	N	BF.BV.17-6381	2017-09-30	BURKINA FASO | HAUTS-BASSINS | HOEUT | ARRONDISSEMENT N°7 DE BOBO-DIOULASSO | BANA VILLAGE	11.2339822	-4.4725306	RURAL AREA	6:00:00	PT1H	HUMAN_LANDING_CATCH	OUTDOORS	A person sits indoor or outdoor the house with his lower leg exposed and collects all the mosquitoes that come for a blood meal using a mosquito aspirator	Taxon expert, morphology	Kill method: Knocked out in the freezer at - 20 °C for 15 minutes. Preservation1: Grouped in a pool of at most 10 in a 2 ml eppendorf tube with 80% ethanol (~ 1.6ml) and stored at room temperature for 4 years. Preservation2: moved individually to PCR plate well with 200µl of 80% ethanol and stored at room temperature before shipping.	80%_ETHANOL	NOT_COLLECTED	2017-09-30	HG1	Y	NOT_APPLICABLE	21.56	93.80	161.50	0.00	1.80	0.00	0.60	FRANCK ADAMA YAO	INSTITUT DE RECHERCHE EN SCIENCES DE LA SANTE	FRANCK ADAMA YAO	INSTITUT DE RECHERCHE EN SCIENCES DE LA SANTE	FRANCK ADAMA YAO	INSTITUT DE RECHERCHE EN SCIENCES DE LA SANTE	20210419.0	good	whole adult
DN806231V_E12	93.0	ASP-BUMI-BF-2103-01	PLATE1	E12	WHOLE_ORGANISM	Tube11	Diptera	Culicidae	Anopheles	Anopheles gambiae group_guess	ADULT	FEMALE	N	N	BF.BV.17-6381	2017-09-30	BURKINA FASO | HAUTS-BASSINS | HOEUT | ARRONDISSEMENT N°7 DE BOBO-DIOULASSO | BANA VILLAGE	11.2339822	-4.4725306	RURAL AREA	6:00:00	PT1H	HUMAN_LANDING_CATCH	OUTDOORS	A person sits indoor or outdoor the house with his lower leg exposed and collects all the mosquitoes that come for a blood meal using a mosquito aspirator	Taxon expert, morphology	Kill method: Knocked out in the freezer at - 20 °C for 15 minutes. Preservation1: Grouped in a pool of at most 10 in a 2 ml eppendorf tube with 80% ethanol (~ 1.6ml) and stored at room temperature for 4 years. Preservation2: moved individually to PCR plate well with 200µl of 80% ethanol and stored at room temperature before shipping.	80%_ETHANOL	NOT_COLLECTED	2017-09-30	HG1	Y	NOT_APPLICABLE	21.56	93.80	161.50	0.00	1.80	0.00	0.60	FRANCK ADAMA YAO	INSTITUT DE RECHERCHE EN SCIENCES DE LA SANTE	FRANCK ADAMA YAO	INSTITUT DE RECHERCHE EN SCIENCES DE LA SANTE	FRANCK ADAMA YAO	INSTITUT DE RECHERCHE EN SCIENCES DE LA SANTE	20210419.0	good	whole adult
DN806231V_F12	94.0	ASP-BUMI-BF-2103-01	PLATE1	F12	WHOLE_ORGANISM	Tube11	Diptera	Culicidae	Anopheles	Anopheles gambiae group_guess	ADULT	FEMALE	N	N	BF.BV.17-6381	2017-09-30	BURKINA FASO | HAUTS-BASSINS | HOEUT | ARRONDISSEMENT N°7 DE BOBO-DIOULASSO | BANA VILLAGE	11.2339822	-4.4725306	RURAL AREA	6:00:00	PT1H	HUMAN_LANDING_CATCH	OUTDOORS	A person sits indoor or outdoor the house with his lower leg exposed and collects all the mosquitoes that come for a blood meal using a mosquito aspirator	Taxon expert, morphology	Kill method: Knocked out in the freezer at - 20 °C for 15 minutes. Preservation1: Grouped in a pool of at most 10 in a 2 ml eppendorf tube with 80% ethanol (~ 1.6ml) and stored at room temperature for 4 years. Preservation2: moved individually to PCR plate well with 200µl of 80% ethanol and stored at room temperature before shipping.	80%_ETHANOL	NOT_COLLECTED	2017-09-30	HG1	Y	NOT_APPLICABLE	21.56	93.80	161.50	0.00	1.80	0.00	0.60	FRANCK ADAMA YAO	INSTITUT DE RECHERCHE EN SCIENCES DE LA SANTE	FRANCK ADAMA YAO	INSTITUT DE RECHERCHE EN SCIENCES DE LA SANTE	FRANCK ADAMA YAO	INSTITUT DE RECHERCHE EN SCIENCES DE LA SANTE	20210419.0	good	whole adult
DN806231V_G12	95.0	ASP-BUMI-BF-2103-01	PLATE1	G12	WHOLE_ORGANISM	Tube11	Diptera	Culicidae	Anopheles	Anopheles gambiae group_guess	ADULT	FEMALE	N	N	BF.BV.17-6381	2017-09-30	BURKINA FASO | HAUTS-BASSINS | HOEUT | ARRONDISSEMENT N°7 DE BOBO-DIOULASSO | BANA VILLAGE	11.2339822	-4.4725306	RURAL AREA	6:00:00	PT1H	HUMAN_LANDING_CATCH	OUTDOORS	A person sits indoor or outdoor the house with his lower leg exposed and collects all the mosquitoes that come for a blood meal using a mosquito aspirator	Taxon expert, morphology	Kill method: Knocked out in the freezer at - 20 °C for 15 minutes. Preservation1: Grouped in a pool of at most 10 in a 2 ml eppendorf tube with 80% ethanol (~ 1.6ml) and stored at room temperature for 4 years. Preservation2: moved individually to PCR plate well with 200µl of 80% ethanol and stored at room temperature before shipping.	80%_ETHANOL	NOT_COLLECTED	2017-09-30	HG1	Y	NOT_APPLICABLE	21.56	93.80	161.50	0.00	1.80	0.00	0.60	FRANCK ADAMA YAO	INSTITUT DE RECHERCHE EN SCIENCES DE LA SANTE	FRANCK ADAMA YAO	INSTITUT DE RECHERCHE EN SCIENCES DE LA SANTE	FRANCK ADAMA YAO	INSTITUT DE RECHERCHE EN SCIENCES DE LA SANTE	20210419.0	good	whole adult
DN806231V_H12	96.0	ASP-BUMI-BF-2103-01	PLATE1	H12	BLANK_SAMPLE	NOT_APPLICABLE	NOT_APPLICABLE	NOT_APPLICABLE	NOT_APPLICABLE	BLANK_SAMPLE	NOT_APPLICABLE	NOT_APPLICABLE	NOT_APPLICABLE	NOT_APPLICABLE	NOT_APPLICABLE	NOT_APPLICABLE	NOT_APPLICABLE	NOT_APPLICABLE	NOT_APPLICABLE	NOT_APPLICABLE	NOT_APPLICABLE	NOT_APPLICABLE	NOT_APPLICABLE	NOT_APPLICABLE	NOT_APPLICABLE	NOT_APPLICABLE	NOT_APPLICABLE	80%_ETHANOL	NOT_APPLICABLE	NOT_APPLICABLE	HG1	Y	NOT_APPLICABLE	NOT_APPLICABLE	NOT_APPLICABLE	NOT_APPLICABLE	NOT_APPLICABLE	NOT_APPLICABLE	NOT_APPLICABLE	NOT_APPLICABLE	NOT_APPLICABLE	NOT_APPLICABLE	NOT_APPLICABLE	NOT_APPLICABLE	NOT_APPLICABLE	NOT_APPLICABLE	20210419.0	good	whole adult
DN806232W_A1	97.0	ASP-BUMI-BF-2103-02	PLATE2	A1	WHOLE_ORGANISM	Tube11	Diptera	Culicidae	Anopheles	Anopheles gambiae group_guess	ADULT	FEMALE	N	N	BF.BV.17-6381	2017-09-30	BURKINA FASO | HAUTS-BASSINS | HOEUT | ARRONDISSEMENT N°7 DE BOBO-DIOULASSO | BANA VILLAGE	11.2339822	-4.4725306	RURAL AREA	6:00:00	PT1H	HUMAN_LANDING_CATCH	OUTDOORS	A person sits indoor or outdoor the house with his lower leg exposed and collects all the mosquitoes that come for a blood meal using a mosquito aspirator	Taxon expert, morphology	Kill method: Knocked out in the freezer at - 20 °C for 15 minutes. Preservation1: Grouped in a pool of at most 10 in a 2 ml eppendorf tube with 80% ethanol (~ 1.6ml) and stored at room temperature for 4 years. Preservation2: moved individually to PCR plate well with 200µl of 80% ethanol and stored at room temperature before shipping.	80%_ETHANOL	NOT_COLLECTED	2017-09-30	HG1	Y	NOT_APPLICABLE	21.56	93.80	161.50	0.00	1.80	0.00	0.60	FRANCK ADAMA YAO	INSTITUT DE RECHERCHE EN SCIENCES DE LA SANTE	FRANCK ADAMA YAO	INSTITUT DE RECHERCHE EN SCIENCES DE LA SANTE	FRANCK ADAMA YAO	INSTITUT DE RECHERCHE EN SCIENCES DE LA SANTE	20210419.0	good	whole adult
DN806232W_B1	98.0	ASP-BUMI-BF-2103-02	PLATE2	B1	WHOLE_ORGANISM	Tube12	Diptera	Culicidae	Anopheles	Anopheles gambiae group_guess	ADULT	FEMALE	N	N	BF.BV.17-6743	2017-10-21	BURKINA FASO | HAUTS-BASSINS | HOEUT | ARRONDISSEMENT N°7 DE BOBO-DIOULASSO | BANA VILLAGE	11.2339822	-4.4725306	RURAL AREA	3:00:00	PT1H	HUMAN_LANDING_CATCH	INDOORS	A person sits indoor or outdoor the house with his lower leg exposed and collects all the mosquitoes that come for a blood meal using a mosquito aspirator	Taxon expert, morphology	Kill method: Knocked out in the freezer at - 20 °C for 15 minutes. Preservation1: Grouped in a pool of at most 10 in a 2 ml eppendorf tube with 80% ethanol (~ 1.6ml) and stored at room temperature for 4 years. Preservation2: moved individually to PCR plate well with 200µl of 80% ethanol and stored at room temperature before shipping.	80%_ETHANOL	NOT_COLLECTED	2017-10-21	HG1	Y	NOT_APPLICABLE	18.79	90.10	56.20	0.00	0.00	0.00	0.60	FRANCK ADAMA YAO	INSTITUT DE RECHERCHE EN SCIENCES DE LA SANTE	FRANCK ADAMA YAO	INSTITUT DE RECHERCHE EN SCIENCES DE LA SANTE	FRANCK ADAMA YAO	INSTITUT DE RECHERCHE EN SCIENCES DE LA SANTE	20210419.0	good	whole adult
DN806232W_C1	99.0	ASP-BUMI-BF-2103-02	PLATE2	C1	WHOLE_ORGANISM	Tube12	Diptera	Culicidae	Anopheles	Anopheles gambiae group_guess	ADULT	FEMALE	N	N	BF.BV.17-6743	2017-10-21	BURKINA FASO | HAUTS-BASSINS | HOEUT | ARRONDISSEMENT N°7 DE BOBO-DIOULASSO | BANA VILLAGE	11.2339822	-4.4725306	RURAL AREA	3:00:00	PT1H	HUMAN_LANDING_CATCH	INDOORS	A person sits indoor or outdoor the house with his lower leg exposed and collects all the mosquitoes that come for a blood meal using a mosquito aspirator	Taxon expert, morphology	Kill method: Knocked out in the freezer at - 20 °C for 15 minutes. Preservation1: Grouped in a pool of at most 10 in a 2 ml eppendorf tube with 80% ethanol (~ 1.6ml) and stored at room temperature for 4 years. Preservation2: moved individually to PCR plate well with 200µl of 80% ethanol and stored at room temperature before shipping.	80%_ETHANOL	NOT_COLLECTED	2017-10-21	HG1	Y	NOT_APPLICABLE	18.79	90.10	56.20	0.00	0.00	0.00	0.60	FRANCK ADAMA YAO	INSTITUT DE RECHERCHE EN SCIENCES DE LA SANTE	FRANCK ADAMA YAO	INSTITUT DE RECHERCHE EN SCIENCES DE LA SANTE	FRANCK ADAMA YAO	INSTITUT DE RECHERCHE EN SCIENCES DE LA SANTE	20210419.0	good	whole adult
DN806232W_D1	100.0	ASP-BUMI-BF-2103-02	PLATE2	D1	WHOLE_ORGANISM	Tube12	Diptera	Culicidae	Anopheles	Anopheles gambiae group_guess	ADULT	FEMALE	N	N	BF.BV.17-6743	2017-10-21	BURKINA FASO | HAUTS-BASSINS | HOEUT | ARRONDISSEMENT N°7 DE BOBO-DIOULASSO | BANA VILLAGE	11.2339822	-4.4725306	RURAL AREA	3:00:00	PT1H	HUMAN_LANDING_CATCH	INDOORS	A person sits indoor or outdoor the house with his lower leg exposed and collects all the mosquitoes that come for a blood meal using a mosquito aspirator	Taxon expert, morphology	Kill method: Knocked out in the freezer at - 20 °C for 15 minutes. Preservation1: Grouped in a pool of at most 10 in a 2 ml eppendorf tube with 80% ethanol (~ 1.6ml) and stored at room temperature for 4 years. Preservation2: moved individually to PCR plate well with 200µl of 80% ethanol and stored at room temperature before shipping.	80%_ETHANOL	NOT_COLLECTED	2017-10-21	HG1	Y	NOT_APPLICABLE	18.79	90.10	56.20	0.00	0.00	0.00	0.60	FRANCK ADAMA YAO	INSTITUT DE RECHERCHE EN SCIENCES DE LA SANTE	FRANCK ADAMA YAO	INSTITUT DE RECHERCHE EN SCIENCES DE LA SANTE	FRANCK ADAMA YAO	INSTITUT DE RECHERCHE EN SCIENCES DE LA SANTE	20210419.0	good	whole adult
DN806232W_E1	101.0	ASP-BUMI-BF-2103-02	PLATE2	E1	WHOLE_ORGANISM	Tube13	Diptera	Culicidae	Anopheles	Anopheles gambiae group_guess	ADULT	FEMALE	N	N	BF.BV.17-6761	2017-10-22	BURKINA FASO | HAUTS-BASSINS | HOEUT | ARRONDISSEMENT N°7 DE BOBO-DIOULASSO | BANA VILLAGE	11.2339822	-4.4725306	RURAL AREA	23:00:00	PT1H	HUMAN_LANDING_CATCH	INDOORS	A person sits indoor or outdoor the house with his lower leg exposed and collects all the mosquitoes that come for a blood meal using a mosquito aspirator	Taxon expert, morphology	Kill method: Knocked out in the freezer at - 20 °C for 15 minutes. Preservation1: Grouped in a pool of at most 10 in a 2 ml eppendorf tube with 80% ethanol (~ 1.6ml) and stored at room temperature for 4 years. Preservation2: moved individually to PCR plate well with 200µl of 80% ethanol and stored at room temperature before shipping.	80%_ETHANOL	NOT_COLLECTED	2017-10-22	HG1	Y	NOT_APPLICABLE	22.61	82.00	127.80	0.00	2.74	0.00	0.60	FRANCK ADAMA YAO	INSTITUT DE RECHERCHE EN SCIENCES DE LA SANTE	FRANCK ADAMA YAO	INSTITUT DE RECHERCHE EN SCIENCES DE LA SANTE	FRANCK ADAMA YAO	INSTITUT DE RECHERCHE EN SCIENCES DE LA SANTE	20210419.0	good	whole adult
DN806232W_F1	102.0	ASP-BUMI-BF-2103-02	PLATE2	F1	WHOLE_ORGANISM	Tube13	Diptera	Culicidae	Anopheles	Anopheles gambiae group_guess	ADULT	FEMALE	N	N	BF.BV.17-6761	2017-10-22	BURKINA FASO | HAUTS-BASSINS | HOEUT | ARRONDISSEMENT N°7 DE BOBO-DIOULASSO | BANA VILLAGE	11.2339822	-4.4725306	RURAL AREA	23:00:00	PT1H	HUMAN_LANDING_CATCH	INDOORS	A person sits indoor or outdoor the house with his lower leg exposed and collects all the mosquitoes that come for a blood meal using a mosquito aspirator	Taxon expert, morphology	Kill method: Knocked out in the freezer at - 20 °C for 15 minutes. Preservation1: Grouped in a pool of at most 10 in a 2 ml eppendorf tube with 80% ethanol (~ 1.6ml) and stored at room temperature for 4 years. Preservation2: moved individually to PCR plate well with 200µl of 80% ethanol and stored at room temperature before shipping.	80%_ETHANOL	NOT_COLLECTED	2017-10-22	HG1	Y	NOT_APPLICABLE	22.61	82.00	127.80	0.00	2.74	0.00	0.60	FRANCK ADAMA YAO	INSTITUT DE RECHERCHE EN SCIENCES DE LA SANTE	FRANCK ADAMA YAO	INSTITUT DE RECHERCHE EN SCIENCES DE LA SANTE	FRANCK ADAMA YAO	INSTITUT DE RECHERCHE EN SCIENCES DE LA SANTE	20210419.0	good	whole adult
DN806232W_G1	103.0	ASP-BUMI-BF-2103-02	PLATE2	G1	WHOLE_ORGANISM	Tube13	Diptera	Culicidae	Anopheles	Anopheles gambiae group_guess	ADULT	FEMALE	N	N	BF.BV.17-6761	2017-10-22	BURKINA FASO | HAUTS-BASSINS | HOEUT | ARRONDISSEMENT N°7 DE BOBO-DIOULASSO | BANA VILLAGE	11.2339822	-4.4725306	RURAL AREA	23:00:00	PT1H	HUMAN_LANDING_CATCH	INDOORS	A person sits indoor or outdoor the house with his lower leg exposed and collects all the mosquitoes that come for a blood meal using a mosquito aspirator	Taxon expert, morphology	Kill method: Knocked out in the freezer at - 20 °C for 15 minutes. Preservation1: Grouped in a pool of at most 10 in a 2 ml eppendorf tube with 80% ethanol (~ 1.6ml) and stored at room temperature for 4 years. Preservation2: moved individually to PCR plate well with 200µl of 80% ethanol and stored at room temperature before shipping.	80%_ETHANOL	NOT_COLLECTED	2017-10-22	HG1	Y	NOT_APPLICABLE	22.61	82.00	127.80	0.00	2.74	0.00	0.60	FRANCK ADAMA YAO	INSTITUT DE RECHERCHE EN SCIENCES DE LA SANTE	FRANCK ADAMA YAO	INSTITUT DE RECHERCHE EN SCIENCES DE LA SANTE	FRANCK ADAMA YAO	INSTITUT DE RECHERCHE EN SCIENCES DE LA SANTE	20210419.0	good	whole adult
DN806232W_H1	104.0	ASP-BUMI-BF-2103-02	PLATE2	H1	WHOLE_ORGANISM	Tube15	Diptera	Culicidae	Anopheles	Anopheles gambiae group_guess	ADULT	FEMALE	N	N	BF.BV.17-6763	2017-10-22	BURKINA FASO | HAUTS-BASSINS | HOEUT | ARRONDISSEMENT N°7 DE BOBO-DIOULASSO | BANA VILLAGE	11.2339822	-4.4725306	RURAL AREA	3:00:00	PT1H	HUMAN_LANDING_CATCH	INDOORS	A person sits indoor or outdoor the house with his lower leg exposed and collects all the mosquitoes that come for a blood meal using a mosquito aspirator	Taxon expert, morphology	Kill method: Knocked out in the freezer at - 20 °C for 15 minutes. Preservation1: Grouped in a pool of at most 10 in a 2 ml eppendorf tube with 80% ethanol (~ 1.6ml) and stored at room temperature for 4 years. Preservation2: moved individually to PCR plate well with 200µl of 80% ethanol and stored at room temperature before shipping.	80%_ETHANOL	NOT_COLLECTED	2017-10-22	HG1	Y	NOT_APPLICABLE	19.37	89.10	101.10	0.00	4.54	0.00	0.60	FRANCK ADAMA YAO	INSTITUT DE RECHERCHE EN SCIENCES DE LA SANTE	FRANCK ADAMA YAO	INSTITUT DE RECHERCHE EN SCIENCES DE LA SANTE	FRANCK ADAMA YAO	INSTITUT DE RECHERCHE EN SCIENCES DE LA SANTE	20210419.0	good	whole adult
DN806232W_A2	105.0	ASP-BUMI-BF-2103-02	PLATE2	A2	WHOLE_ORGANISM	Tube15	Diptera	Culicidae	Anopheles	Anopheles gambiae group_guess	ADULT	FEMALE	N	N	BF.BV.17-6763	2017-10-22	BURKINA FASO | HAUTS-BASSINS | HOEUT | ARRONDISSEMENT N°7 DE BOBO-DIOULASSO | BANA VILLAGE	11.2339822	-4.4725306	RURAL AREA	3:00:00	PT1H	HUMAN_LANDING_CATCH	INDOORS	A person sits indoor or outdoor the house with his lower leg exposed and collects all the mosquitoes that come for a blood meal using a mosquito aspirator	Taxon expert, morphology	Kill method: Knocked out in the freezer at - 20 °C for 15 minutes. Preservation1: Grouped in a pool of at most 10 in a 2 ml eppendorf tube with 80% ethanol (~ 1.6ml) and stored at room temperature for 4 years. Preservation2: moved individually to PCR plate well with 200µl of 80% ethanol and stored at room temperature before shipping.	80%_ETHANOL	NOT_COLLECTED	2017-10-22	HG1	Y	NOT_APPLICABLE	19.37	89.10	101.10	0.00	4.54	0.00	0.60	FRANCK ADAMA YAO	INSTITUT DE RECHERCHE EN SCIENCES DE LA SANTE	FRANCK ADAMA YAO	INSTITUT DE RECHERCHE EN SCIENCES DE LA SANTE	FRANCK ADAMA YAO	INSTITUT DE RECHERCHE EN SCIENCES DE LA SANTE	20210419.0	good	whole adult
DN806232W_B2	106.0	ASP-BUMI-BF-2103-02	PLATE2	B2	WHOLE_ORGANISM	Tube15	Diptera	Culicidae	Anopheles	Anopheles gambiae group_guess	ADULT	FEMALE	N	N	BF.BV.17-6763	2017-10-22	BURKINA FASO | HAUTS-BASSINS | HOEUT | ARRONDISSEMENT N°7 DE BOBO-DIOULASSO | BANA VILLAGE	11.2339822	-4.4725306	RURAL AREA	3:00:00	PT1H	HUMAN_LANDING_CATCH	INDOORS	A person sits indoor or outdoor the house with his lower leg exposed and collects all the mosquitoes that come for a blood meal using a mosquito aspirator	Taxon expert, morphology	Kill method: Knocked out in the freezer at - 20 °C for 15 minutes. Preservation1: Grouped in a pool of at most 10 in a 2 ml eppendorf tube with 80% ethanol (~ 1.6ml) and stored at room temperature for 4 years. Preservation2: moved individually to PCR plate well with 200µl of 80% ethanol and stored at room temperature before shipping.	80%_ETHANOL	NOT_COLLECTED	2017-10-22	HG1	Y	NOT_APPLICABLE	19.37	89.10	101.10	0.00	4.54	0.00	0.60	FRANCK ADAMA YAO	INSTITUT DE RECHERCHE EN SCIENCES DE LA SANTE	FRANCK ADAMA YAO	INSTITUT DE RECHERCHE EN SCIENCES DE LA SANTE	FRANCK ADAMA YAO	INSTITUT DE RECHERCHE EN SCIENCES DE LA SANTE	20210419.0	good	whole adult
DN806232W_C2	107.0	ASP-BUMI-BF-2103-02	PLATE2	C2	WHOLE_ORGANISM	Tube15	Diptera	Culicidae	Anopheles	Anopheles gambiae group_guess	ADULT	FEMALE	N	N	BF.BV.17-6763	2017-10-22	BURKINA FASO | HAUTS-BASSINS | HOEUT | ARRONDISSEMENT N°7 DE BOBO-DIOULASSO | BANA VILLAGE	11.2339822	-4.4725306	RURAL AREA	3:00:00	PT1H	HUMAN_LANDING_CATCH	INDOORS	A person sits indoor or outdoor the house with his lower leg exposed and collects all the mosquitoes that come for a blood meal using a mosquito aspirator	Taxon expert, morphology	Kill method: Knocked out in the freezer at - 20 °C for 15 minutes. Preservation1: Grouped in a pool of at most 10 in a 2 ml eppendorf tube with 80% ethanol (~ 1.6ml) and stored at room temperature for 4 years. Preservation2: moved individually to PCR plate well with 200µl of 80% ethanol and stored at room temperature before shipping.	80%_ETHANOL	NOT_COLLECTED	2017-10-22	HG1	Y	NOT_APPLICABLE	19.37	89.10	101.10	0.00	4.54	0.00	0.60	FRANCK ADAMA YAO	INSTITUT DE RECHERCHE EN SCIENCES DE LA SANTE	FRANCK ADAMA YAO	INSTITUT DE RECHERCHE EN SCIENCES DE LA SANTE	FRANCK ADAMA YAO	INSTITUT DE RECHERCHE EN SCIENCES DE LA SANTE	20210419.0	good	whole adult
DN806232W_D2	108.0	ASP-BUMI-BF-2103-02	PLATE2	D2	WHOLE_ORGANISM	Tube15	Diptera	Culicidae	Anopheles	Anopheles gambiae group_guess	ADULT	FEMALE	N	N	BF.BV.17-6763	2017-10-22	BURKINA FASO | HAUTS-BASSINS | HOEUT | ARRONDISSEMENT N°7 DE BOBO-DIOULASSO | BANA VILLAGE	11.2339822	-4.4725306	RURAL AREA	3:00:00	PT1H	HUMAN_LANDING_CATCH	INDOORS	A person sits indoor or outdoor the house with his lower leg exposed and collects all the mosquitoes that come for a blood meal using a mosquito aspirator	Taxon expert, morphology	Kill method: Knocked out in the freezer at - 20 °C for 15 minutes. Preservation1: Grouped in a pool of at most 10 in a 2 ml eppendorf tube with 80% ethanol (~ 1.6ml) and stored at room temperature for 4 years. Preservation2: moved individually to PCR plate well with 200µl of 80% ethanol and stored at room temperature before shipping.	80%_ETHANOL	NOT_COLLECTED	2017-10-22	HG1	Y	NOT_APPLICABLE	19.37	89.10	101.10	0.00	4.54	0.00	0.60	FRANCK ADAMA YAO	INSTITUT DE RECHERCHE EN SCIENCES DE LA SANTE	FRANCK ADAMA YAO	INSTITUT DE RECHERCHE EN SCIENCES DE LA SANTE	FRANCK ADAMA YAO	INSTITUT DE RECHERCHE EN SCIENCES DE LA SANTE	20210419.0	good	whole adult
DN806232W_E2	109.0	ASP-BUMI-BF-2103-02	PLATE2	E2	WHOLE_ORGANISM	Tube15	Diptera	Culicidae	Anopheles	Anopheles gambiae group_guess	ADULT	FEMALE	N	N	BF.BV.17-6763	2017-10-22	BURKINA FASO | HAUTS-BASSINS | HOEUT | ARRONDISSEMENT N°7 DE BOBO-DIOULASSO | BANA VILLAGE	11.2339822	-4.4725306	RURAL AREA	3:00:00	PT1H	HUMAN_LANDING_CATCH	INDOORS	A person sits indoor or outdoor the house with his lower leg exposed and collects all the mosquitoes that come for a blood meal using a mosquito aspirator	Taxon expert, morphology	Kill method: Knocked out in the freezer at - 20 °C for 15 minutes. Preservation1: Grouped in a pool of at most 10 in a 2 ml eppendorf tube with 80% ethanol (~ 1.6ml) and stored at room temperature for 4 years. Preservation2: moved individually to PCR plate well with 200µl of 80% ethanol and stored at room temperature before shipping.	80%_ETHANOL	NOT_COLLECTED	2017-10-22	HG1	Y	NOT_APPLICABLE	19.37	89.10	101.10	0.00	4.54	0.00	0.60	FRANCK ADAMA YAO	INSTITUT DE RECHERCHE EN SCIENCES DE LA SANTE	FRANCK ADAMA YAO	INSTITUT DE RECHERCHE EN SCIENCES DE LA SANTE	FRANCK ADAMA YAO	INSTITUT DE RECHERCHE EN SCIENCES DE LA SANTE	20210419.0	good	whole adult
DN806232W_F2	110.0	ASP-BUMI-BF-2103-02	PLATE2	F2	WHOLE_ORGANISM	Tube16	Diptera	Culicidae	Anopheles	Anopheles gambiae group_guess	ADULT	FEMALE	N	N	BF.BV.17-6787	2017-10-22	BURKINA FASO | HAUTS-BASSINS | HOEUT | ARRONDISSEMENT N°7 DE BOBO-DIOULASSO | BANA VILLAGE	11.2339822	-4.4725306	RURAL AREA	5:00:00	PT1H	HUMAN_LANDING_CATCH	OUTDOORS	A person sits indoor or outdoor the house with his lower leg exposed and collects all the mosquitoes that come for a blood meal using a mosquito aspirator	Taxon expert, morphology	Kill method: Knocked out in the freezer at - 20 °C for 15 minutes. Preservation1: Grouped in a pool of at most 10 in a 2 ml eppendorf tube with 80% ethanol (~ 1.6ml) and stored at room temperature for 4 years. Preservation2: moved individually to PCR plate well with 200µl of 80% ethanol and stored at room temperature before shipping.	80%_ETHANOL	NOT_COLLECTED	2017-10-22	HG1	Y	NOT_APPLICABLE	18.68	91.70	101.10	0.00	0.00	0.00	0.60	FRANCK ADAMA YAO	INSTITUT DE RECHERCHE EN SCIENCES DE LA SANTE	FRANCK ADAMA YAO	INSTITUT DE RECHERCHE EN SCIENCES DE LA SANTE	FRANCK ADAMA YAO	INSTITUT DE RECHERCHE EN SCIENCES DE LA SANTE	20210419.0	good	whole adult
DN806232W_G2	111.0	ASP-BUMI-BF-2103-02	PLATE2	G2	WHOLE_ORGANISM	Tube16	Diptera	Culicidae	Anopheles	Anopheles gambiae group_guess	ADULT	FEMALE	N	N	BF.BV.17-6787	2017-10-22	BURKINA FASO | HAUTS-BASSINS | HOEUT | ARRONDISSEMENT N°7 DE BOBO-DIOULASSO | BANA VILLAGE	11.2339822	-4.4725306	RURAL AREA	5:00:00	PT1H	HUMAN_LANDING_CATCH	OUTDOORS	A person sits indoor or outdoor the house with his lower leg exposed and collects all the mosquitoes that come for a blood meal using a mosquito aspirator	Taxon expert, morphology	Kill method: Knocked out in the freezer at - 20 °C for 15 minutes. Preservation1: Grouped in a pool of at most 10 in a 2 ml eppendorf tube with 80% ethanol (~ 1.6ml) and stored at room temperature for 4 years. Preservation2: moved individually to PCR plate well with 200µl of 80% ethanol and stored at room temperature before shipping.	80%_ETHANOL	NOT_COLLECTED	2017-10-22	HG1	Y	NOT_APPLICABLE	18.68	91.70	101.10	0.00	0.00	0.00	0.60	FRANCK ADAMA YAO	INSTITUT DE RECHERCHE EN SCIENCES DE LA SANTE	FRANCK ADAMA YAO	INSTITUT DE RECHERCHE EN SCIENCES DE LA SANTE	FRANCK ADAMA YAO	INSTITUT DE RECHERCHE EN SCIENCES DE LA SANTE	20210419.0	good	whole adult
DN806232W_H2	112.0	ASP-BUMI-BF-2103-02	PLATE2	H2	WHOLE_ORGANISM	Tube16	Diptera	Culicidae	Anopheles	Anopheles gambiae group_guess	ADULT	FEMALE	N	N	BF.BV.17-6787	2017-10-22	BURKINA FASO | HAUTS-BASSINS | HOEUT | ARRONDISSEMENT N°7 DE BOBO-DIOULASSO | BANA VILLAGE	11.2339822	-4.4725306	RURAL AREA	5:00:00	PT1H	HUMAN_LANDING_CATCH	OUTDOORS	A person sits indoor or outdoor the house with his lower leg exposed and collects all the mosquitoes that come for a blood meal using a mosquito aspirator	Taxon expert, morphology	Kill method: Knocked out in the freezer at - 20 °C for 15 minutes. Preservation1: Grouped in a pool of at most 10 in a 2 ml eppendorf tube with 80% ethanol (~ 1.6ml) and stored at room temperature for 4 years. Preservation2: moved individually to PCR plate well with 200µl of 80% ethanol and stored at room temperature before shipping.	80%_ETHANOL	NOT_COLLECTED	2017-10-22	HG1	Y	NOT_APPLICABLE	18.68	91.70	101.10	0.00	0.00	0.00	0.60	FRANCK ADAMA YAO	INSTITUT DE RECHERCHE EN SCIENCES DE LA SANTE	FRANCK ADAMA YAO	INSTITUT DE RECHERCHE EN SCIENCES DE LA SANTE	FRANCK ADAMA YAO	INSTITUT DE RECHERCHE EN SCIENCES DE LA SANTE	20210419.0	good	whole adult
DN806232W_A3	113.0	ASP-BUMI-BF-2103-02	PLATE2	A3	WHOLE_ORGANISM	Tube16	Diptera	Culicidae	Anopheles	Anopheles gambiae group_guess	ADULT	FEMALE	N	N	BF.BV.17-6787	2017-10-22	BURKINA FASO | HAUTS-BASSINS | HOEUT | ARRONDISSEMENT N°7 DE BOBO-DIOULASSO | BANA VILLAGE	11.2339822	-4.4725306	RURAL AREA	5:00:00	PT1H	HUMAN_LANDING_CATCH	OUTDOORS	A person sits indoor or outdoor the house with his lower leg exposed and collects all the mosquitoes that come for a blood meal using a mosquito aspirator	Taxon expert, morphology	Kill method: Knocked out in the freezer at - 20 °C for 15 minutes. Preservation1: Grouped in a pool of at most 10 in a 2 ml eppendorf tube with 80% ethanol (~ 1.6ml) and stored at room temperature for 4 years. Preservation2: moved individually to PCR plate well with 200µl of 80% ethanol and stored at room temperature before shipping.	80%_ETHANOL	NOT_COLLECTED	2017-10-22	HG1	Y	NOT_APPLICABLE	18.68	91.70	101.10	0.00	0.00	0.00	0.60	FRANCK ADAMA YAO	INSTITUT DE RECHERCHE EN SCIENCES DE LA SANTE	FRANCK ADAMA YAO	INSTITUT DE RECHERCHE EN SCIENCES DE LA SANTE	FRANCK ADAMA YAO	INSTITUT DE RECHERCHE EN SCIENCES DE LA SANTE	20210419.0	good	whole adult
DN806232W_B3	114.0	ASP-BUMI-BF-2103-02	PLATE2	B3	WHOLE_ORGANISM	Tube16	Diptera	Culicidae	Anopheles	Anopheles gambiae group_guess	ADULT	FEMALE	N	N	BF.BV.17-6787	2017-10-22	BURKINA FASO | HAUTS-BASSINS | HOEUT | ARRONDISSEMENT N°7 DE BOBO-DIOULASSO | BANA VILLAGE	11.2339822	-4.4725306	RURAL AREA	5:00:00	PT1H	HUMAN_LANDING_CATCH	OUTDOORS	A person sits indoor or outdoor the house with his lower leg exposed and collects all the mosquitoes that come for a blood meal using a mosquito aspirator	Taxon expert, morphology	Kill method: Knocked out in the freezer at - 20 °C for 15 minutes. Preservation1: Grouped in a pool of at most 10 in a 2 ml eppendorf tube with 80% ethanol (~ 1.6ml) and stored at room temperature for 4 years. Preservation2: moved individually to PCR plate well with 200µl of 80% ethanol and stored at room temperature before shipping.	80%_ETHANOL	NOT_COLLECTED	2017-10-22	HG1	Y	NOT_APPLICABLE	18.68	91.70	101.10	0.00	0.00	0.00	0.60	FRANCK ADAMA YAO	INSTITUT DE RECHERCHE EN SCIENCES DE LA SANTE	FRANCK ADAMA YAO	INSTITUT DE RECHERCHE EN SCIENCES DE LA SANTE	FRANCK ADAMA YAO	INSTITUT DE RECHERCHE EN SCIENCES DE LA SANTE	20210419.0	good	whole adult
DN806232W_C3	115.0	ASP-BUMI-BF-2103-02	PLATE2	C3	WHOLE_ORGANISM	Tube16	Diptera	Culicidae	Anopheles	Anopheles gambiae group_guess	ADULT	FEMALE	N	N	BF.BV.17-6787	2017-10-22	BURKINA FASO | HAUTS-BASSINS | HOEUT | ARRONDISSEMENT N°7 DE BOBO-DIOULASSO | BANA VILLAGE	11.2339822	-4.4725306	RURAL AREA	5:00:00	PT1H	HUMAN_LANDING_CATCH	OUTDOORS	A person sits indoor or outdoor the house with his lower leg exposed and collects all the mosquitoes that come for a blood meal using a mosquito aspirator	Taxon expert, morphology	Kill method: Knocked out in the freezer at - 20 °C for 15 minutes. Preservation1: Grouped in a pool of at most 10 in a 2 ml eppendorf tube with 80% ethanol (~ 1.6ml) and stored at room temperature for 4 years. Preservation2: moved individually to PCR plate well with 200µl of 80% ethanol and stored at room temperature before shipping.	80%_ETHANOL	NOT_COLLECTED	2017-10-22	HG1	Y	NOT_APPLICABLE	18.68	91.70	101.10	0.00	0.00	0.00	0.60	FRANCK ADAMA YAO	INSTITUT DE RECHERCHE EN SCIENCES DE LA SANTE	FRANCK ADAMA YAO	INSTITUT DE RECHERCHE EN SCIENCES DE LA SANTE	FRANCK ADAMA YAO	INSTITUT DE RECHERCHE EN SCIENCES DE LA SANTE	20210419.0	good	whole adult
DN806232W_D3	116.0	ASP-BUMI-BF-2103-02	PLATE2	D3	WHOLE_ORGANISM	Tube16	Diptera	Culicidae	Anopheles	Anopheles gambiae group_guess	ADULT	FEMALE	N	N	BF.BV.17-6787	2017-10-22	BURKINA FASO | HAUTS-BASSINS | HOEUT | ARRONDISSEMENT N°7 DE BOBO-DIOULASSO | BANA VILLAGE	11.2339822	-4.4725306	RURAL AREA	5:00:00	PT1H	HUMAN_LANDING_CATCH	OUTDOORS	A person sits indoor or outdoor the house with his lower leg exposed and collects all the mosquitoes that come for a blood meal using a mosquito aspirator	Taxon expert, morphology	Kill method: Knocked out in the freezer at - 20 °C for 15 minutes. Preservation1: Grouped in a pool of at most 10 in a 2 ml eppendorf tube with 80% ethanol (~ 1.6ml) and stored at room temperature for 4 years. Preservation2: moved individually to PCR plate well with 200µl of 80% ethanol and stored at room temperature before shipping.	80%_ETHANOL	NOT_COLLECTED	2017-10-22	HG1	Y	NOT_APPLICABLE	18.68	91.70	101.10	0.00	0.00	0.00	0.60	FRANCK ADAMA YAO	INSTITUT DE RECHERCHE EN SCIENCES DE LA SANTE	FRANCK ADAMA YAO	INSTITUT DE RECHERCHE EN SCIENCES DE LA SANTE	FRANCK ADAMA YAO	INSTITUT DE RECHERCHE EN SCIENCES DE LA SANTE	20210419.0	good	whole adult
DN806232W_E3	117.0	ASP-BUMI-BF-2103-02	PLATE2	E3	WHOLE_ORGANISM	Tube17	Diptera	Culicidae	Anopheles	Anopheles gambiae group_guess	ADULT	FEMALE	N	N	BF.BV.17-6818	2017-10-22	BURKINA FASO | HAUTS-BASSINS | HOEUT | ARRONDISSEMENT N°7 DE BOBO-DIOULASSO | BANA VILLAGE	11.2339822	-4.4725306	RURAL AREA	0:00:00	PT1H	HUMAN_LANDING_CATCH	INDOORS	A person sits indoor or outdoor the house with his lower leg exposed and collects all the mosquitoes that come for a blood meal using a mosquito aspirator	Taxon expert, morphology	Kill method: Knocked out in the freezer at - 20 °C for 15 minutes. Preservation1: Grouped in a pool of at most 10 in a 2 ml eppendorf tube with 80% ethanol (~ 1.6ml) and stored at room temperature for 4 years. Preservation2: moved individually to PCR plate well with 200µl of 80% ethanol and stored at room temperature before shipping.	80%_ETHANOL	NOT_COLLECTED	2017-10-22	HG1	Y	NOT_APPLICABLE	20.56	84.90	88.40	0.00	0.00	0.00	0.60	FRANCK ADAMA YAO	INSTITUT DE RECHERCHE EN SCIENCES DE LA SANTE	FRANCK ADAMA YAO	INSTITUT DE RECHERCHE EN SCIENCES DE LA SANTE	FRANCK ADAMA YAO	INSTITUT DE RECHERCHE EN SCIENCES DE LA SANTE	20210419.0	good	whole adult
DN806232W_F3	118.0	ASP-BUMI-BF-2103-02	PLATE2	F3	WHOLE_ORGANISM	Tube17	Diptera	Culicidae	Anopheles	Anopheles gambiae group_guess	ADULT	FEMALE	N	N	BF.BV.17-6818	2017-10-22	BURKINA FASO | HAUTS-BASSINS | HOEUT | ARRONDISSEMENT N°7 DE BOBO-DIOULASSO | BANA VILLAGE	11.2339822	-4.4725306	RURAL AREA	0:00:00	PT1H	HUMAN_LANDING_CATCH	INDOORS	A person sits indoor or outdoor the house with his lower leg exposed and collects all the mosquitoes that come for a blood meal using a mosquito aspirator	Taxon expert, morphology	Kill method: Knocked out in the freezer at - 20 °C for 15 minutes. Preservation1: Grouped in a pool of at most 10 in a 2 ml eppendorf tube with 80% ethanol (~ 1.6ml) and stored at room temperature for 4 years. Preservation2: moved individually to PCR plate well with 200µl of 80% ethanol and stored at room temperature before shipping.	80%_ETHANOL	NOT_COLLECTED	2017-10-22	HG1	Y	NOT_APPLICABLE	20.56	84.90	88.40	0.00	0.00	0.00	0.60	FRANCK ADAMA YAO	INSTITUT DE RECHERCHE EN SCIENCES DE LA SANTE	FRANCK ADAMA YAO	INSTITUT DE RECHERCHE EN SCIENCES DE LA SANTE	FRANCK ADAMA YAO	INSTITUT DE RECHERCHE EN SCIENCES DE LA SANTE	20210419.0	good	whole adult
DN806232W_G3	119.0	ASP-BUMI-BF-2103-02	PLATE2	G3	WHOLE_ORGANISM	Tube17	Diptera	Culicidae	Anopheles	Anopheles gambiae group_guess	ADULT	FEMALE	N	N	BF.BV.17-6818	2017-10-22	BURKINA FASO | HAUTS-BASSINS | HOEUT | ARRONDISSEMENT N°7 DE BOBO-DIOULASSO | BANA VILLAGE	11.2339822	-4.4725306	RURAL AREA	0:00:00	PT1H	HUMAN_LANDING_CATCH	INDOORS	A person sits indoor or outdoor the house with his lower leg exposed and collects all the mosquitoes that come for a blood meal using a mosquito aspirator	Taxon expert, morphology	Kill method: Knocked out in the freezer at - 20 °C for 15 minutes. Preservation1: Grouped in a pool of at most 10 in a 2 ml eppendorf tube with 80% ethanol (~ 1.6ml) and stored at room temperature for 4 years. Preservation2: moved individually to PCR plate well with 200µl of 80% ethanol and stored at room temperature before shipping.	80%_ETHANOL	NOT_COLLECTED	2017-10-22	HG1	Y	NOT_APPLICABLE	20.56	84.90	88.40	0.00	0.00	0.00	0.60	FRANCK ADAMA YAO	INSTITUT DE RECHERCHE EN SCIENCES DE LA SANTE	FRANCK ADAMA YAO	INSTITUT DE RECHERCHE EN SCIENCES DE LA SANTE	FRANCK ADAMA YAO	INSTITUT DE RECHERCHE EN SCIENCES DE LA SANTE	20210419.0	good	whole adult
DN806232W_H3	120.0	ASP-BUMI-BF-2103-02	PLATE2	H3	WHOLE_ORGANISM	Tube17	Diptera	Culicidae	Anopheles	Anopheles gambiae group_guess	ADULT	FEMALE	N	N	BF.BV.17-6818	2017-10-22	BURKINA FASO | HAUTS-BASSINS | HOEUT | ARRONDISSEMENT N°7 DE BOBO-DIOULASSO | BANA VILLAGE	11.2339822	-4.4725306	RURAL AREA	0:00:00	PT1H	HUMAN_LANDING_CATCH	INDOORS	A person sits indoor or outdoor the house with his lower leg exposed and collects all the mosquitoes that come for a blood meal using a mosquito aspirator	Taxon expert, morphology	Kill method: Knocked out in the freezer at - 20 °C for 15 minutes. Preservation1: Grouped in a pool of at most 10 in a 2 ml eppendorf tube with 80% ethanol (~ 1.6ml) and stored at room temperature for 4 years. Preservation2: moved individually to PCR plate well with 200µl of 80% ethanol and stored at room temperature before shipping.	80%_ETHANOL	NOT_COLLECTED	2017-10-22	HG1	Y	NOT_APPLICABLE	20.56	84.90	88.40	0.00	0.00	0.00	0.60	FRANCK ADAMA YAO	INSTITUT DE RECHERCHE EN SCIENCES DE LA SANTE	FRANCK ADAMA YAO	INSTITUT DE RECHERCHE EN SCIENCES DE LA SANTE	FRANCK ADAMA YAO	INSTITUT DE RECHERCHE EN SCIENCES DE LA SANTE	20210419.0	good	whole adult
DN806232W_A4	121.0	ASP-BUMI-BF-2103-02	PLATE2	A4	WHOLE_ORGANISM	Tube17	Diptera	Culicidae	Anopheles	Anopheles gambiae group_guess	ADULT	FEMALE	N	N	BF.BV.17-6818	2017-10-22	BURKINA FASO | HAUTS-BASSINS | HOEUT | ARRONDISSEMENT N°7 DE BOBO-DIOULASSO | BANA VILLAGE	11.2339822	-4.4725306	RURAL AREA	0:00:00	PT1H	HUMAN_LANDING_CATCH	INDOORS	A person sits indoor or outdoor the house with his lower leg exposed and collects all the mosquitoes that come for a blood meal using a mosquito aspirator	Taxon expert, morphology	Kill method: Knocked out in the freezer at - 20 °C for 15 minutes. Preservation1: Grouped in a pool of at most 10 in a 2 ml eppendorf tube with 80% ethanol (~ 1.6ml) and stored at room temperature for 4 years. Preservation2: moved individually to PCR plate well with 200µl of 80% ethanol and stored at room temperature before shipping.	80%_ETHANOL	NOT_COLLECTED	2017-10-22	HG1	Y	NOT_APPLICABLE	20.56	84.90	88.40	0.00	0.00	0.00	0.60	FRANCK ADAMA YAO	INSTITUT DE RECHERCHE EN SCIENCES DE LA SANTE	FRANCK ADAMA YAO	INSTITUT DE RECHERCHE EN SCIENCES DE LA SANTE	FRANCK ADAMA YAO	INSTITUT DE RECHERCHE EN SCIENCES DE LA SANTE	20210419.0	good	whole adult
DN806232W_B4	122.0	ASP-BUMI-BF-2103-02	PLATE2	B4	WHOLE_ORGANISM	Tube17	Diptera	Culicidae	Anopheles	Anopheles gambiae group_guess	ADULT	FEMALE	N	N	BF.BV.17-6818	2017-10-22	BURKINA FASO | HAUTS-BASSINS | HOEUT | ARRONDISSEMENT N°7 DE BOBO-DIOULASSO | BANA VILLAGE	11.2339822	-4.4725306	RURAL AREA	0:00:00	PT1H	HUMAN_LANDING_CATCH	INDOORS	A person sits indoor or outdoor the house with his lower leg exposed and collects all the mosquitoes that come for a blood meal using a mosquito aspirator	Taxon expert, morphology	Kill method: Knocked out in the freezer at - 20 °C for 15 minutes. Preservation1: Grouped in a pool of at most 10 in a 2 ml eppendorf tube with 80% ethanol (~ 1.6ml) and stored at room temperature for 4 years. Preservation2: moved individually to PCR plate well with 200µl of 80% ethanol and stored at room temperature before shipping.	80%_ETHANOL	NOT_COLLECTED	2017-10-22	HG1	Y	NOT_APPLICABLE	20.56	84.90	88.40	0.00	0.00	0.00	0.60	FRANCK ADAMA YAO	INSTITUT DE RECHERCHE EN SCIENCES DE LA SANTE	FRANCK ADAMA YAO	INSTITUT DE RECHERCHE EN SCIENCES DE LA SANTE	FRANCK ADAMA YAO	INSTITUT DE RECHERCHE EN SCIENCES DE LA SANTE	20210419.0	good	whole adult
DN806232W_C4	123.0	ASP-BUMI-BF-2103-02	PLATE2	C4	WHOLE_ORGANISM	Tube17	Diptera	Culicidae	Anopheles	Anopheles gambiae group_guess	ADULT	FEMALE	N	N	BF.BV.17-6818	2017-10-22	BURKINA FASO | HAUTS-BASSINS | HOEUT | ARRONDISSEMENT N°7 DE BOBO-DIOULASSO | BANA VILLAGE	11.2339822	-4.4725306	RURAL AREA	0:00:00	PT1H	HUMAN_LANDING_CATCH	INDOORS	A person sits indoor or outdoor the house with his lower leg exposed and collects all the mosquitoes that come for a blood meal using a mosquito aspirator	Taxon expert, morphology	Kill method: Knocked out in the freezer at - 20 °C for 15 minutes. Preservation1: Grouped in a pool of at most 10 in a 2 ml eppendorf tube with 80% ethanol (~ 1.6ml) and stored at room temperature for 4 years. Preservation2: moved individually to PCR plate well with 200µl of 80% ethanol and stored at room temperature before shipping.	80%_ETHANOL	NOT_COLLECTED	2017-10-22	HG1	Y	NOT_APPLICABLE	20.56	84.90	88.40	0.00	0.00	0.00	0.60	FRANCK ADAMA YAO	INSTITUT DE RECHERCHE EN SCIENCES DE LA SANTE	FRANCK ADAMA YAO	INSTITUT DE RECHERCHE EN SCIENCES DE LA SANTE	FRANCK ADAMA YAO	INSTITUT DE RECHERCHE EN SCIENCES DE LA SANTE	20210419.0	good	whole adult
DN806232W_D4	124.0	ASP-BUMI-BF-2103-02	PLATE2	D4	WHOLE_ORGANISM	Tube17	Diptera	Culicidae	Anopheles	Anopheles gambiae group_guess	ADULT	FEMALE	N	N	BF.BV.17-6818	2017-10-22	BURKINA FASO | HAUTS-BASSINS | HOEUT | ARRONDISSEMENT N°7 DE BOBO-DIOULASSO | BANA VILLAGE	11.2339822	-4.4725306	RURAL AREA	0:00:00	PT1H	HUMAN_LANDING_CATCH	INDOORS	A person sits indoor or outdoor the house with his lower leg exposed and collects all the mosquitoes that come for a blood meal using a mosquito aspirator	Taxon expert, morphology	Kill method: Knocked out in the freezer at - 20 °C for 15 minutes. Preservation1: Grouped in a pool of at most 10 in a 2 ml eppendorf tube with 80% ethanol (~ 1.6ml) and stored at room temperature for 4 years. Preservation2: moved individually to PCR plate well with 200µl of 80% ethanol and stored at room temperature before shipping.	80%_ETHANOL	NOT_COLLECTED	2017-10-22	HG1	Y	NOT_APPLICABLE	20.56	84.90	88.40	0.00	0.00	0.00	0.60	FRANCK ADAMA YAO	INSTITUT DE RECHERCHE EN SCIENCES DE LA SANTE	FRANCK ADAMA YAO	INSTITUT DE RECHERCHE EN SCIENCES DE LA SANTE	FRANCK ADAMA YAO	INSTITUT DE RECHERCHE EN SCIENCES DE LA SANTE	20210419.0	good	whole adult
DN806232W_E4	125.0	ASP-BUMI-BF-2103-02	PLATE2	E4	WHOLE_ORGANISM	Tube17	Diptera	Culicidae	Anopheles	Anopheles gambiae group_guess	ADULT	FEMALE	N	N	BF.BV.17-6818	2017-10-22	BURKINA FASO | HAUTS-BASSINS | HOEUT | ARRONDISSEMENT N°7 DE BOBO-DIOULASSO | BANA VILLAGE	11.2339822	-4.4725306	RURAL AREA	0:00:00	PT1H	HUMAN_LANDING_CATCH	INDOORS	A person sits indoor or outdoor the house with his lower leg exposed and collects all the mosquitoes that come for a blood meal using a mosquito aspirator	Taxon expert, morphology	Kill method: Knocked out in the freezer at - 20 °C for 15 minutes. Preservation1: Grouped in a pool of at most 10 in a 2 ml eppendorf tube with 80% ethanol (~ 1.6ml) and stored at room temperature for 4 years. Preservation2: moved individually to PCR plate well with 200µl of 80% ethanol and stored at room temperature before shipping.	80%_ETHANOL	NOT_COLLECTED	2017-10-22	HG1	Y	NOT_APPLICABLE	20.56	84.90	88.40	0.00	0.00	0.00	0.60	FRANCK ADAMA YAO	INSTITUT DE RECHERCHE EN SCIENCES DE LA SANTE	FRANCK ADAMA YAO	INSTITUT DE RECHERCHE EN SCIENCES DE LA SANTE	FRANCK ADAMA YAO	INSTITUT DE RECHERCHE EN SCIENCES DE LA SANTE	20210419.0	good	whole adult
DN806232W_F4	126.0	ASP-BUMI-BF-2103-02	PLATE2	F4	WHOLE_ORGANISM	Tube17	Diptera	Culicidae	Anopheles	Anopheles gambiae group_guess	ADULT	FEMALE	N	N	BF.BV.17-6818	2017-10-22	BURKINA FASO | HAUTS-BASSINS | HOEUT | ARRONDISSEMENT N°7 DE BOBO-DIOULASSO | BANA VILLAGE	11.2339822	-4.4725306	RURAL AREA	0:00:00	PT1H	HUMAN_LANDING_CATCH	INDOORS	A person sits indoor or outdoor the house with his lower leg exposed and collects all the mosquitoes that come for a blood meal using a mosquito aspirator	Taxon expert, morphology	Kill method: Knocked out in the freezer at - 20 °C for 15 minutes. Preservation1: Grouped in a pool of at most 10 in a 2 ml eppendorf tube with 80% ethanol (~ 1.6ml) and stored at room temperature for 4 years. Preservation2: moved individually to PCR plate well with 200µl of 80% ethanol and stored at room temperature before shipping.	80%_ETHANOL	NOT_COLLECTED	2017-10-22	HG1	Y	NOT_APPLICABLE	20.56	84.90	88.40	0.00	0.00	0.00	0.60	FRANCK ADAMA YAO	INSTITUT DE RECHERCHE EN SCIENCES DE LA SANTE	FRANCK ADAMA YAO	INSTITUT DE RECHERCHE EN SCIENCES DE LA SANTE	FRANCK ADAMA YAO	INSTITUT DE RECHERCHE EN SCIENCES DE LA SANTE	20210419.0	good	whole adult
DN806232W_G4	127.0	ASP-BUMI-BF-2103-02	PLATE2	G4	WHOLE_ORGANISM	Tube18	Diptera	Culicidae	Anopheles	Anopheles gambiae group_guess	ADULT	FEMALE	N	N	BF.BV.17-6816	2017-10-22	BURKINA FASO | HAUTS-BASSINS | HOEUT | ARRONDISSEMENT N°7 DE BOBO-DIOULASSO | BANA VILLAGE	11.2339822	-4.4725306	RURAL AREA	23:00:00	PT1H	HUMAN_LANDING_CATCH	INDOORS	A person sits indoor or outdoor the house with his lower leg exposed and collects all the mosquitoes that come for a blood meal using a mosquito aspirator	Taxon expert, morphology	Kill method: Knocked out in the freezer at - 20 °C for 15 minutes. Preservation1: Grouped in a pool of at most 10 in a 2 ml eppendorf tube with 80% ethanol (~ 1.6ml) and stored at room temperature for 4 years. Preservation2: moved individually to PCR plate well with 200µl of 80% ethanol and stored at room temperature before shipping.	80%_ETHANOL	NOT_COLLECTED	2017-10-22	HG1	Y	NOT_APPLICABLE	22.61	82.00	127.80	0.00	2.74	0.00	0.60	FRANCK ADAMA YAO	INSTITUT DE RECHERCHE EN SCIENCES DE LA SANTE	FRANCK ADAMA YAO	INSTITUT DE RECHERCHE EN SCIENCES DE LA SANTE	FRANCK ADAMA YAO	INSTITUT DE RECHERCHE EN SCIENCES DE LA SANTE	20210419.0	good	whole adult
DN806232W_H4	128.0	ASP-BUMI-BF-2103-02	PLATE2	H4	WHOLE_ORGANISM	Tube18	Diptera	Culicidae	Anopheles	Anopheles gambiae group_guess	ADULT	FEMALE	N	N	BF.BV.17-6816	2017-10-22	BURKINA FASO | HAUTS-BASSINS | HOEUT | ARRONDISSEMENT N°7 DE BOBO-DIOULASSO | BANA VILLAGE	11.2339822	-4.4725306	RURAL AREA	23:00:00	PT1H	HUMAN_LANDING_CATCH	INDOORS	A person sits indoor or outdoor the house with his lower leg exposed and collects all the mosquitoes that come for a blood meal using a mosquito aspirator	Taxon expert, morphology	Kill method: Knocked out in the freezer at - 20 °C for 15 minutes. Preservation1: Grouped in a pool of at most 10 in a 2 ml eppendorf tube with 80% ethanol (~ 1.6ml) and stored at room temperature for 4 years. Preservation2: moved individually to PCR plate well with 200µl of 80% ethanol and stored at room temperature before shipping.	80%_ETHANOL	NOT_COLLECTED	2017-10-22	HG1	Y	NOT_APPLICABLE	22.61	82.00	127.80	0.00	2.74	0.00	0.60	FRANCK ADAMA YAO	INSTITUT DE RECHERCHE EN SCIENCES DE LA SANTE	FRANCK ADAMA YAO	INSTITUT DE RECHERCHE EN SCIENCES DE LA SANTE	FRANCK ADAMA YAO	INSTITUT DE RECHERCHE EN SCIENCES DE LA SANTE	20210419.0	good	whole adult
DN806232W_A5	129.0	ASP-BUMI-BF-2103-02	PLATE2	A5	WHOLE_ORGANISM	Tube18	Diptera	Culicidae	Anopheles	Anopheles gambiae group_guess	ADULT	FEMALE	N	N	BF.BV.17-6816	2017-10-22	BURKINA FASO | HAUTS-BASSINS | HOEUT | ARRONDISSEMENT N°7 DE BOBO-DIOULASSO | BANA VILLAGE	11.2339822	-4.4725306	RURAL AREA	23:00:00	PT1H	HUMAN_LANDING_CATCH	INDOORS	A person sits indoor or outdoor the house with his lower leg exposed and collects all the mosquitoes that come for a blood meal using a mosquito aspirator	Taxon expert, morphology	Kill method: Knocked out in the freezer at - 20 °C for 15 minutes. Preservation1: Grouped in a pool of at most 10 in a 2 ml eppendorf tube with 80% ethanol (~ 1.6ml) and stored at room temperature for 4 years. Preservation2: moved individually to PCR plate well with 200µl of 80% ethanol and stored at room temperature before shipping.	80%_ETHANOL	NOT_COLLECTED	2017-10-22	HG1	Y	NOT_APPLICABLE	22.61	82.00	127.80	0.00	2.74	0.00	0.60	FRANCK ADAMA YAO	INSTITUT DE RECHERCHE EN SCIENCES DE LA SANTE	FRANCK ADAMA YAO	INSTITUT DE RECHERCHE EN SCIENCES DE LA SANTE	FRANCK ADAMA YAO	INSTITUT DE RECHERCHE EN SCIENCES DE LA SANTE	20210419.0	good	whole adult
DN806232W_B5	130.0	ASP-BUMI-BF-2103-02	PLATE2	B5	WHOLE_ORGANISM	Tube18	Diptera	Culicidae	Anopheles	Anopheles gambiae group_guess	ADULT	FEMALE	N	N	BF.BV.17-6816	2017-10-22	BURKINA FASO | HAUTS-BASSINS | HOEUT | ARRONDISSEMENT N°7 DE BOBO-DIOULASSO | BANA VILLAGE	11.2339822	-4.4725306	RURAL AREA	23:00:00	PT1H	HUMAN_LANDING_CATCH	INDOORS	A person sits indoor or outdoor the house with his lower leg exposed and collects all the mosquitoes that come for a blood meal using a mosquito aspirator	Taxon expert, morphology	Kill method: Knocked out in the freezer at - 20 °C for 15 minutes. Preservation1: Grouped in a pool of at most 10 in a 2 ml eppendorf tube with 80% ethanol (~ 1.6ml) and stored at room temperature for 4 years. Preservation2: moved individually to PCR plate well with 200µl of 80% ethanol and stored at room temperature before shipping.	80%_ETHANOL	NOT_COLLECTED	2017-10-22	HG1	Y	NOT_APPLICABLE	22.61	82.00	127.80	0.00	2.74	0.00	0.60	FRANCK ADAMA YAO	INSTITUT DE RECHERCHE EN SCIENCES DE LA SANTE	FRANCK ADAMA YAO	INSTITUT DE RECHERCHE EN SCIENCES DE LA SANTE	FRANCK ADAMA YAO	INSTITUT DE RECHERCHE EN SCIENCES DE LA SANTE	20210419.0	good	whole adult
DN806232W_C5	131.0	ASP-BUMI-BF-2103-02	PLATE2	C5	WHOLE_ORGANISM	Tube18	Diptera	Culicidae	Anopheles	Anopheles gambiae group_guess	ADULT	FEMALE	N	N	BF.BV.17-6816	2017-10-22	BURKINA FASO | HAUTS-BASSINS | HOEUT | ARRONDISSEMENT N°7 DE BOBO-DIOULASSO | BANA VILLAGE	11.2339822	-4.4725306	RURAL AREA	23:00:00	PT1H	HUMAN_LANDING_CATCH	INDOORS	A person sits indoor or outdoor the house with his lower leg exposed and collects all the mosquitoes that come for a blood meal using a mosquito aspirator	Taxon expert, morphology	Kill method: Knocked out in the freezer at - 20 °C for 15 minutes. Preservation1: Grouped in a pool of at most 10 in a 2 ml eppendorf tube with 80% ethanol (~ 1.6ml) and stored at room temperature for 4 years. Preservation2: moved individually to PCR plate well with 200µl of 80% ethanol and stored at room temperature before shipping.	80%_ETHANOL	NOT_COLLECTED	2017-10-22	HG1	Y	NOT_APPLICABLE	22.61	82.00	127.80	0.00	2.74	0.00	0.60	FRANCK ADAMA YAO	INSTITUT DE RECHERCHE EN SCIENCES DE LA SANTE	FRANCK ADAMA YAO	INSTITUT DE RECHERCHE EN SCIENCES DE LA SANTE	FRANCK ADAMA YAO	INSTITUT DE RECHERCHE EN SCIENCES DE LA SANTE	20210419.0	good	whole adult
DN806232W_D5	132.0	ASP-BUMI-BF-2103-02	PLATE2	D5	WHOLE_ORGANISM	Tube18	Diptera	Culicidae	Anopheles	Anopheles gambiae group_guess	ADULT	FEMALE	N	N	BF.BV.17-6816	2017-10-22	BURKINA FASO | HAUTS-BASSINS | HOEUT | ARRONDISSEMENT N°7 DE BOBO-DIOULASSO | BANA VILLAGE	11.2339822	-4.4725306	RURAL AREA	23:00:00	PT1H	HUMAN_LANDING_CATCH	INDOORS	A person sits indoor or outdoor the house with his lower leg exposed and collects all the mosquitoes that come for a blood meal using a mosquito aspirator	Taxon expert, morphology	Kill method: Knocked out in the freezer at - 20 °C for 15 minutes. Preservation1: Grouped in a pool of at most 10 in a 2 ml eppendorf tube with 80% ethanol (~ 1.6ml) and stored at room temperature for 4 years. Preservation2: moved individually to PCR plate well with 200µl of 80% ethanol and stored at room temperature before shipping.	80%_ETHANOL	NOT_COLLECTED	2017-10-22	HG1	Y	NOT_APPLICABLE	22.61	82.00	127.80	0.00	2.74	0.00	0.60	FRANCK ADAMA YAO	INSTITUT DE RECHERCHE EN SCIENCES DE LA SANTE	FRANCK ADAMA YAO	INSTITUT DE RECHERCHE EN SCIENCES DE LA SANTE	FRANCK ADAMA YAO	INSTITUT DE RECHERCHE EN SCIENCES DE LA SANTE	20210419.0	good	whole adult
DN806232W_E5	133.0	ASP-BUMI-BF-2103-02	PLATE2	E5	WHOLE_ORGANISM	Tube18	Diptera	Culicidae	Anopheles	Anopheles gambiae group_guess	ADULT	FEMALE	N	N	BF.BV.17-6816	2017-10-22	BURKINA FASO | HAUTS-BASSINS | HOEUT | ARRONDISSEMENT N°7 DE BOBO-DIOULASSO | BANA VILLAGE	11.2339822	-4.4725306	RURAL AREA	23:00:00	PT1H	HUMAN_LANDING_CATCH	INDOORS	A person sits indoor or outdoor the house with his lower leg exposed and collects all the mosquitoes that come for a blood meal using a mosquito aspirator	Taxon expert, morphology	Kill method: Knocked out in the freezer at - 20 °C for 15 minutes. Preservation1: Grouped in a pool of at most 10 in a 2 ml eppendorf tube with 80% ethanol (~ 1.6ml) and stored at room temperature for 4 years. Preservation2: moved individually to PCR plate well with 200µl of 80% ethanol and stored at room temperature before shipping.	80%_ETHANOL	NOT_COLLECTED	2017-10-22	HG1	Y	NOT_APPLICABLE	22.61	82.00	127.80	0.00	2.74	0.00	0.60	FRANCK ADAMA YAO	INSTITUT DE RECHERCHE EN SCIENCES DE LA SANTE	FRANCK ADAMA YAO	INSTITUT DE RECHERCHE EN SCIENCES DE LA SANTE	FRANCK ADAMA YAO	INSTITUT DE RECHERCHE EN SCIENCES DE LA SANTE	20210419.0	good	whole adult
DN806232W_F5	134.0	ASP-BUMI-BF-2103-02	PLATE2	F5	WHOLE_ORGANISM	Tube19	Diptera	Culicidae	Anopheles	Anopheles gambiae group_guess	ADULT	FEMALE	N	N	BF.BV.18-2892	2018-08-14	BURKINA FASO | HAUTS-BASSINS | HOEUT | ARRONDISSEMENT N°7 DE BOBO-DIOULASSO | BANA VILLAGE	11.2339822	-4.4725306	RURAL AREA	4:00:00	PT1H	HUMAN_LANDING_CATCH	INDOORS	A person sits indoor or outdoor the house with his lower leg exposed and collects all the mosquitoes that come for a blood meal using a mosquito aspirator	Taxon expert, morphology	Kill method: Knocked out in the freezer at - 20 °C for 15 minutes. Preservation1: Grouped in a pool of at most 10 in a 2 ml eppendorf tube with 80% ethanol (~ 1.6ml) and stored at room temperature for 3 years. Preservation2: moved individually to PCR plate well with 200µl of 80% ethanol and stored at room temperature before shipping.	80%_ETHANOL	NOT_COLLECTED	2018-08-14	HG1	Y	NOT_APPLICABLE	21.20	95.10	214.80	0.00	0.90	0.00	0.60	FRANCK ADAMA YAO	INSTITUT DE RECHERCHE EN SCIENCES DE LA SANTE	FRANCK ADAMA YAO	INSTITUT DE RECHERCHE EN SCIENCES DE LA SANTE	FRANCK ADAMA YAO	INSTITUT DE RECHERCHE EN SCIENCES DE LA SANTE	20210419.0	good	whole adult
DN806232W_G5	135.0	ASP-BUMI-BF-2103-02	PLATE2	G5	WHOLE_ORGANISM	Tube19	Diptera	Culicidae	Anopheles	Anopheles gambiae group_guess	ADULT	FEMALE	N	N	BF.BV.18-2892	2018-08-14	BURKINA FASO | HAUTS-BASSINS | HOEUT | ARRONDISSEMENT N°7 DE BOBO-DIOULASSO | BANA VILLAGE	11.2339822	-4.4725306	RURAL AREA	4:00:00	PT1H	HUMAN_LANDING_CATCH	INDOORS	A person sits indoor or outdoor the house with his lower leg exposed and collects all the mosquitoes that come for a blood meal using a mosquito aspirator	Taxon expert, morphology	Kill method: Knocked out in the freezer at - 20 °C for 15 minutes. Preservation1: Grouped in a pool of at most 10 in a 2 ml eppendorf tube with 80% ethanol (~ 1.6ml) and stored at room temperature for 3 years. Preservation2: moved individually to PCR plate well with 200µl of 80% ethanol and stored at room temperature before shipping.	80%_ETHANOL	NOT_COLLECTED	2018-08-14	HG1	Y	NOT_APPLICABLE	21.20	95.10	214.80	0.00	0.90	0.00	0.60	FRANCK ADAMA YAO	INSTITUT DE RECHERCHE EN SCIENCES DE LA SANTE	FRANCK ADAMA YAO	INSTITUT DE RECHERCHE EN SCIENCES DE LA SANTE	FRANCK ADAMA YAO	INSTITUT DE RECHERCHE EN SCIENCES DE LA SANTE	20210419.0	good	whole adult
DN806232W_H5	136.0	ASP-BUMI-BF-2103-02	PLATE2	H5	WHOLE_ORGANISM	Tube19	Diptera	Culicidae	Anopheles	Anopheles gambiae group_guess	ADULT	FEMALE	N	N	BF.BV.18-2892	2018-08-14	BURKINA FASO | HAUTS-BASSINS | HOEUT | ARRONDISSEMENT N°7 DE BOBO-DIOULASSO | BANA VILLAGE	11.2339822	-4.4725306	RURAL AREA	4:00:00	PT1H	HUMAN_LANDING_CATCH	INDOORS	A person sits indoor or outdoor the house with his lower leg exposed and collects all the mosquitoes that come for a blood meal using a mosquito aspirator	Taxon expert, morphology	Kill method: Knocked out in the freezer at - 20 °C for 15 minutes. Preservation1: Grouped in a pool of at most 10 in a 2 ml eppendorf tube with 80% ethanol (~ 1.6ml) and stored at room temperature for 3 years. Preservation2: moved individually to PCR plate well with 200µl of 80% ethanol and stored at room temperature before shipping.	80%_ETHANOL	NOT_COLLECTED	2018-08-14	HG1	Y	NOT_APPLICABLE	21.20	95.10	214.80	0.00	0.90	0.00	0.60	FRANCK ADAMA YAO	INSTITUT DE RECHERCHE EN SCIENCES DE LA SANTE	FRANCK ADAMA YAO	INSTITUT DE RECHERCHE EN SCIENCES DE LA SANTE	FRANCK ADAMA YAO	INSTITUT DE RECHERCHE EN SCIENCES DE LA SANTE	20210419.0	good	whole adult
DN806232W_A6	137.0	ASP-BUMI-BF-2103-02	PLATE2	A6	WHOLE_ORGANISM	Tube19	Diptera	Culicidae	Anopheles	Anopheles gambiae group_guess	ADULT	FEMALE	N	N	BF.BV.18-2892	2018-08-14	BURKINA FASO | HAUTS-BASSINS | HOEUT | ARRONDISSEMENT N°7 DE BOBO-DIOULASSO | BANA VILLAGE	11.2339822	-4.4725306	RURAL AREA	4:00:00	PT1H	HUMAN_LANDING_CATCH	INDOORS	A person sits indoor or outdoor the house with his lower leg exposed and collects all the mosquitoes that come for a blood meal using a mosquito aspirator	Taxon expert, morphology	Kill method: Knocked out in the freezer at - 20 °C for 15 minutes. Preservation1: Grouped in a pool of at most 10 in a 2 ml eppendorf tube with 80% ethanol (~ 1.6ml) and stored at room temperature for 3 years. Preservation2: moved individually to PCR plate well with 200µl of 80% ethanol and stored at room temperature before shipping.	80%_ETHANOL	NOT_COLLECTED	2018-08-14	HG1	Y	NOT_APPLICABLE	21.20	95.10	214.80	0.00	0.90	0.00	0.60	FRANCK ADAMA YAO	INSTITUT DE RECHERCHE EN SCIENCES DE LA SANTE	FRANCK ADAMA YAO	INSTITUT DE RECHERCHE EN SCIENCES DE LA SANTE	FRANCK ADAMA YAO	INSTITUT DE RECHERCHE EN SCIENCES DE LA SANTE	20210419.0	good	whole adult
DN806232W_B6	138.0	ASP-BUMI-BF-2103-02	PLATE2	B6	WHOLE_ORGANISM	Tube19	Diptera	Culicidae	Anopheles	Anopheles gambiae group_guess	ADULT	FEMALE	N	N	BF.BV.18-2892	2018-08-14	BURKINA FASO | HAUTS-BASSINS | HOEUT | ARRONDISSEMENT N°7 DE BOBO-DIOULASSO | BANA VILLAGE	11.2339822	-4.4725306	RURAL AREA	4:00:00	PT1H	HUMAN_LANDING_CATCH	INDOORS	A person sits indoor or outdoor the house with his lower leg exposed and collects all the mosquitoes that come for a blood meal using a mosquito aspirator	Taxon expert, morphology	Kill method: Knocked out in the freezer at - 20 °C for 15 minutes. Preservation1: Grouped in a pool of at most 10 in a 2 ml eppendorf tube with 80% ethanol (~ 1.6ml) and stored at room temperature for 3 years. Preservation2: moved individually to PCR plate well with 200µl of 80% ethanol and stored at room temperature before shipping.	80%_ETHANOL	NOT_COLLECTED	2018-08-14	HG1	Y	NOT_APPLICABLE	21.20	95.10	214.80	0.00	0.90	0.00	0.60	FRANCK ADAMA YAO	INSTITUT DE RECHERCHE EN SCIENCES DE LA SANTE	FRANCK ADAMA YAO	INSTITUT DE RECHERCHE EN SCIENCES DE LA SANTE	FRANCK ADAMA YAO	INSTITUT DE RECHERCHE EN SCIENCES DE LA SANTE	20210419.0	good	whole adult
DN806232W_C6	139.0	ASP-BUMI-BF-2103-02	PLATE2	C6	WHOLE_ORGANISM	Tube19	Diptera	Culicidae	Anopheles	Anopheles gambiae group_guess	ADULT	FEMALE	N	N	BF.BV.18-2892	2018-08-14	BURKINA FASO | HAUTS-BASSINS | HOEUT | ARRONDISSEMENT N°7 DE BOBO-DIOULASSO | BANA VILLAGE	11.2339822	-4.4725306	RURAL AREA	4:00:00	PT1H	HUMAN_LANDING_CATCH	INDOORS	A person sits indoor or outdoor the house with his lower leg exposed and collects all the mosquitoes that come for a blood meal using a mosquito aspirator	Taxon expert, morphology	Kill method: Knocked out in the freezer at - 20 °C for 15 minutes. Preservation1: Grouped in a pool of at most 10 in a 2 ml eppendorf tube with 80% ethanol (~ 1.6ml) and stored at room temperature for 3 years. Preservation2: moved individually to PCR plate well with 200µl of 80% ethanol and stored at room temperature before shipping.	80%_ETHANOL	NOT_COLLECTED	2018-08-14	HG1	Y	NOT_APPLICABLE	21.20	95.10	214.80	0.00	0.90	0.00	0.60	FRANCK ADAMA YAO	INSTITUT DE RECHERCHE EN SCIENCES DE LA SANTE	FRANCK ADAMA YAO	INSTITUT DE RECHERCHE EN SCIENCES DE LA SANTE	FRANCK ADAMA YAO	INSTITUT DE RECHERCHE EN SCIENCES DE LA SANTE	20210419.0	good	whole adult
DN806232W_D6	140.0	ASP-BUMI-BF-2103-02	PLATE2	D6	WHOLE_ORGANISM	Tube19	Diptera	Culicidae	Anopheles	Anopheles gambiae group_guess	ADULT	FEMALE	N	N	BF.BV.18-2892	2018-08-14	BURKINA FASO | HAUTS-BASSINS | HOEUT | ARRONDISSEMENT N°7 DE BOBO-DIOULASSO | BANA VILLAGE	11.2339822	-4.4725306	RURAL AREA	4:00:00	PT1H	HUMAN_LANDING_CATCH	INDOORS	A person sits indoor or outdoor the house with his lower leg exposed and collects all the mosquitoes that come for a blood meal using a mosquito aspirator	Taxon expert, morphology	Kill method: Knocked out in the freezer at - 20 °C for 15 minutes. Preservation1: Grouped in a pool of at most 10 in a 2 ml eppendorf tube with 80% ethanol (~ 1.6ml) and stored at room temperature for 3 years. Preservation2: moved individually to PCR plate well with 200µl of 80% ethanol and stored at room temperature before shipping.	80%_ETHANOL	NOT_COLLECTED	2018-08-14	HG1	Y	NOT_APPLICABLE	21.20	95.10	214.80	0.00	0.90	0.00	0.60	FRANCK ADAMA YAO	INSTITUT DE RECHERCHE EN SCIENCES DE LA SANTE	FRANCK ADAMA YAO	INSTITUT DE RECHERCHE EN SCIENCES DE LA SANTE	FRANCK ADAMA YAO	INSTITUT DE RECHERCHE EN SCIENCES DE LA SANTE	20210419.0	good	whole adult
DN806232W_E6	141.0	ASP-BUMI-BF-2103-02	PLATE2	E6	WHOLE_ORGANISM	Tube19	Diptera	Culicidae	Anopheles	Anopheles gambiae group_guess	ADULT	FEMALE	N	N	BF.BV.18-2892	2018-08-14	BURKINA FASO | HAUTS-BASSINS | HOEUT | ARRONDISSEMENT N°7 DE BOBO-DIOULASSO | BANA VILLAGE	11.2339822	-4.4725306	RURAL AREA	4:00:00	PT1H	HUMAN_LANDING_CATCH	INDOORS	A person sits indoor or outdoor the house with his lower leg exposed and collects all the mosquitoes that come for a blood meal using a mosquito aspirator	Taxon expert, morphology	Kill method: Knocked out in the freezer at - 20 °C for 15 minutes. Preservation1: Grouped in a pool of at most 10 in a 2 ml eppendorf tube with 80% ethanol (~ 1.6ml) and stored at room temperature for 3 years. Preservation2: moved individually to PCR plate well with 200µl of 80% ethanol and stored at room temperature before shipping.	80%_ETHANOL	NOT_COLLECTED	2018-08-14	HG1	Y	NOT_APPLICABLE	21.20	95.10	214.80	0.00	0.90	0.00	0.60	FRANCK ADAMA YAO	INSTITUT DE RECHERCHE EN SCIENCES DE LA SANTE	FRANCK ADAMA YAO	INSTITUT DE RECHERCHE EN SCIENCES DE LA SANTE	FRANCK ADAMA YAO	INSTITUT DE RECHERCHE EN SCIENCES DE LA SANTE	20210419.0	good	whole adult
DN806232W_F6	142.0	ASP-BUMI-BF-2103-02	PLATE2	F6	WHOLE_ORGANISM	Tube19	Diptera	Culicidae	Anopheles	Anopheles gambiae group_guess	ADULT	FEMALE	N	N	BF.BV.18-2892	2018-08-14	BURKINA FASO | HAUTS-BASSINS | HOEUT | ARRONDISSEMENT N°7 DE BOBO-DIOULASSO | BANA VILLAGE	11.2339822	-4.4725306	RURAL AREA	4:00:00	PT1H	HUMAN_LANDING_CATCH	INDOORS	A person sits indoor or outdoor the house with his lower leg exposed and collects all the mosquitoes that come for a blood meal using a mosquito aspirator	Taxon expert, morphology	Kill method: Knocked out in the freezer at - 20 °C for 15 minutes. Preservation1: Grouped in a pool of at most 10 in a 2 ml eppendorf tube with 80% ethanol (~ 1.6ml) and stored at room temperature for 3 years. Preservation2: moved individually to PCR plate well with 200µl of 80% ethanol and stored at room temperature before shipping.	80%_ETHANOL	NOT_COLLECTED	2018-08-14	HG1	Y	NOT_APPLICABLE	21.20	95.10	214.80	0.00	0.90	0.00	0.60	FRANCK ADAMA YAO	INSTITUT DE RECHERCHE EN SCIENCES DE LA SANTE	FRANCK ADAMA YAO	INSTITUT DE RECHERCHE EN SCIENCES DE LA SANTE	FRANCK ADAMA YAO	INSTITUT DE RECHERCHE EN SCIENCES DE LA SANTE	20210419.0	good	whole adult
DN806232W_G6	143.0	ASP-BUMI-BF-2103-02	PLATE2	G6	WHOLE_ORGANISM	Tube19	Diptera	Culicidae	Anopheles	Anopheles gambiae group_guess	ADULT	FEMALE	N	N	BF.BV.18-2892	2018-08-14	BURKINA FASO | HAUTS-BASSINS | HOEUT | ARRONDISSEMENT N°7 DE BOBO-DIOULASSO | BANA VILLAGE	11.2339822	-4.4725306	RURAL AREA	4:00:00	PT1H	HUMAN_LANDING_CATCH	INDOORS	A person sits indoor or outdoor the house with his lower leg exposed and collects all the mosquitoes that come for a blood meal using a mosquito aspirator	Taxon expert, morphology	Kill method: Knocked out in the freezer at - 20 °C for 15 minutes. Preservation1: Grouped in a pool of at most 10 in a 2 ml eppendorf tube with 80% ethanol (~ 1.6ml) and stored at room temperature for 3 years. Preservation2: moved individually to PCR plate well with 200µl of 80% ethanol and stored at room temperature before shipping.	80%_ETHANOL	NOT_COLLECTED	2018-08-14	HG1	Y	NOT_APPLICABLE	21.20	95.10	214.80	0.00	0.90	0.00	0.60	FRANCK ADAMA YAO	INSTITUT DE RECHERCHE EN SCIENCES DE LA SANTE	FRANCK ADAMA YAO	INSTITUT DE RECHERCHE EN SCIENCES DE LA SANTE	FRANCK ADAMA YAO	INSTITUT DE RECHERCHE EN SCIENCES DE LA SANTE	20210419.0	good	whole adult
DN806232W_H6	144.0	ASP-BUMI-BF-2103-02	PLATE2	H6	WHOLE_ORGANISM	Tube20	Diptera	Culicidae	Anopheles	Anopheles gambiae group_guess	ADULT	FEMALE	N	N	BF.BV.18-2904	2018-08-14	BURKINA FASO | HAUTS-BASSINS | HOEUT | ARRONDISSEMENT N°7 DE BOBO-DIOULASSO | BANA VILLAGE	11.2339822	-4.4725306	RURAL AREA	1:00:00	PT1H	HUMAN_LANDING_CATCH	INDOORS	A person sits indoor or outdoor the house with his lower leg exposed and collects all the mosquitoes that come for a blood meal using a mosquito aspirator	Taxon expert, morphology	Kill method: Knocked out in the freezer at - 20 °C for 15 minutes. Preservation1: Grouped in a pool of at most 10 in a 2 ml eppendorf tube with 80% ethanol (~ 1.6ml) and stored at room temperature for 3 years. Preservation2: moved individually to PCR plate well with 200µl of 80% ethanol and stored at room temperature before shipping.	80%_ETHANOL	NOT_COLLECTED	2018-08-14	HG1	Y	NOT_APPLICABLE	21.27	94.60	5.60	0.00	4.54	0.20	0.60	FRANCK ADAMA YAO	INSTITUT DE RECHERCHE EN SCIENCES DE LA SANTE	FRANCK ADAMA YAO	INSTITUT DE RECHERCHE EN SCIENCES DE LA SANTE	FRANCK ADAMA YAO	INSTITUT DE RECHERCHE EN SCIENCES DE LA SANTE	20210419.0	good	whole adult
DN806232W_A7	145.0	ASP-BUMI-BF-2103-02	PLATE2	A7	WHOLE_ORGANISM	Tube20	Diptera	Culicidae	Anopheles	Anopheles gambiae group_guess	ADULT	FEMALE	N	N	BF.BV.18-2904	2018-08-14	BURKINA FASO | HAUTS-BASSINS | HOEUT | ARRONDISSEMENT N°7 DE BOBO-DIOULASSO | BANA VILLAGE	11.2339822	-4.4725306	RURAL AREA	1:00:00	PT1H	HUMAN_LANDING_CATCH	INDOORS	A person sits indoor or outdoor the house with his lower leg exposed and collects all the mosquitoes that come for a blood meal using a mosquito aspirator	Taxon expert, morphology	Kill method: Knocked out in the freezer at - 20 °C for 15 minutes. Preservation1: Grouped in a pool of at most 10 in a 2 ml eppendorf tube with 80% ethanol (~ 1.6ml) and stored at room temperature for 3 years. Preservation2: moved individually to PCR plate well with 200µl of 80% ethanol and stored at room temperature before shipping.	80%_ETHANOL	NOT_COLLECTED	2018-08-14	HG1	Y	NOT_APPLICABLE	21.27	94.60	5.60	0.00	4.54	0.20	0.60	FRANCK ADAMA YAO	INSTITUT DE RECHERCHE EN SCIENCES DE LA SANTE	FRANCK ADAMA YAO	INSTITUT DE RECHERCHE EN SCIENCES DE LA SANTE	FRANCK ADAMA YAO	INSTITUT DE RECHERCHE EN SCIENCES DE LA SANTE	20210419.0	good	whole adult
DN806232W_B7	146.0	ASP-BUMI-BF-2103-02	PLATE2	B7	WHOLE_ORGANISM	Tube20	Diptera	Culicidae	Anopheles	Anopheles gambiae group_guess	ADULT	FEMALE	N	N	BF.BV.18-2904	2018-08-14	BURKINA FASO | HAUTS-BASSINS | HOEUT | ARRONDISSEMENT N°7 DE BOBO-DIOULASSO | BANA VILLAGE	11.2339822	-4.4725306	RURAL AREA	1:00:00	PT1H	HUMAN_LANDING_CATCH	INDOORS	A person sits indoor or outdoor the house with his lower leg exposed and collects all the mosquitoes that come for a blood meal using a mosquito aspirator	Taxon expert, morphology	Kill method: Knocked out in the freezer at - 20 °C for 15 minutes. Preservation1: Grouped in a pool of at most 10 in a 2 ml eppendorf tube with 80% ethanol (~ 1.6ml) and stored at room temperature for 3 years. Preservation2: moved individually to PCR plate well with 200µl of 80% ethanol and stored at room temperature before shipping.	80%_ETHANOL	NOT_COLLECTED	2018-08-14	HG1	Y	NOT_APPLICABLE	21.27	94.60	5.60	0.00	4.54	0.20	0.60	FRANCK ADAMA YAO	INSTITUT DE RECHERCHE EN SCIENCES DE LA SANTE	FRANCK ADAMA YAO	INSTITUT DE RECHERCHE EN SCIENCES DE LA SANTE	FRANCK ADAMA YAO	INSTITUT DE RECHERCHE EN SCIENCES DE LA SANTE	20210419.0	good	whole adult
DN806232W_C7	147.0	ASP-BUMI-BF-2103-02	PLATE2	C7	WHOLE_ORGANISM	Tube20	Diptera	Culicidae	Anopheles	Anopheles gambiae group_guess	ADULT	FEMALE	N	N	BF.BV.18-2904	2018-08-14	BURKINA FASO | HAUTS-BASSINS | HOEUT | ARRONDISSEMENT N°7 DE BOBO-DIOULASSO | BANA VILLAGE	11.2339822	-4.4725306	RURAL AREA	1:00:00	PT1H	HUMAN_LANDING_CATCH	INDOORS	A person sits indoor or outdoor the house with his lower leg exposed and collects all the mosquitoes that come for a blood meal using a mosquito aspirator	Taxon expert, morphology	Kill method: Knocked out in the freezer at - 20 °C for 15 minutes. Preservation1: Grouped in a pool of at most 10 in a 2 ml eppendorf tube with 80% ethanol (~ 1.6ml) and stored at room temperature for 3 years. Preservation2: moved individually to PCR plate well with 200µl of 80% ethanol and stored at room temperature before shipping.	80%_ETHANOL	NOT_COLLECTED	2018-08-14	HG1	Y	NOT_APPLICABLE	21.27	94.60	5.60	0.00	4.54	0.20	0.60	FRANCK ADAMA YAO	INSTITUT DE RECHERCHE EN SCIENCES DE LA SANTE	FRANCK ADAMA YAO	INSTITUT DE RECHERCHE EN SCIENCES DE LA SANTE	FRANCK ADAMA YAO	INSTITUT DE RECHERCHE EN SCIENCES DE LA SANTE	20210419.0	good	whole adult
DN806232W_D7	148.0	ASP-BUMI-BF-2103-02	PLATE2	D7	WHOLE_ORGANISM	Tube20	Diptera	Culicidae	Anopheles	Anopheles gambiae group_guess	ADULT	FEMALE	N	N	BF.BV.18-2904	2018-08-14	BURKINA FASO | HAUTS-BASSINS | HOEUT | ARRONDISSEMENT N°7 DE BOBO-DIOULASSO | BANA VILLAGE	11.2339822	-4.4725306	RURAL AREA	1:00:00	PT1H	HUMAN_LANDING_CATCH	INDOORS	A person sits indoor or outdoor the house with his lower leg exposed and collects all the mosquitoes that come for a blood meal using a mosquito aspirator	Taxon expert, morphology	Kill method: Knocked out in the freezer at - 20 °C for 15 minutes. Preservation1: Grouped in a pool of at most 10 in a 2 ml eppendorf tube with 80% ethanol (~ 1.6ml) and stored at room temperature for 3 years. Preservation2: moved individually to PCR plate well with 200µl of 80% ethanol and stored at room temperature before shipping.	80%_ETHANOL	NOT_COLLECTED	2018-08-14	HG1	Y	NOT_APPLICABLE	21.27	94.60	5.60	0.00	4.54	0.20	0.60	FRANCK ADAMA YAO	INSTITUT DE RECHERCHE EN SCIENCES DE LA SANTE	FRANCK ADAMA YAO	INSTITUT DE RECHERCHE EN SCIENCES DE LA SANTE	FRANCK ADAMA YAO	INSTITUT DE RECHERCHE EN SCIENCES DE LA SANTE	20210419.0	good	whole adult
DN806232W_E7	149.0	ASP-BUMI-BF-2103-02	PLATE2	E7	WHOLE_ORGANISM	Tube20	Diptera	Culicidae	Anopheles	Anopheles gambiae group_guess	ADULT	FEMALE	N	N	BF.BV.18-2904	2018-08-14	BURKINA FASO | HAUTS-BASSINS | HOEUT | ARRONDISSEMENT N°7 DE BOBO-DIOULASSO | BANA VILLAGE	11.2339822	-4.4725306	RURAL AREA	1:00:00	PT1H	HUMAN_LANDING_CATCH	INDOORS	A person sits indoor or outdoor the house with his lower leg exposed and collects all the mosquitoes that come for a blood meal using a mosquito aspirator	Taxon expert, morphology	Kill method: Knocked out in the freezer at - 20 °C for 15 minutes. Preservation1: Grouped in a pool of at most 10 in a 2 ml eppendorf tube with 80% ethanol (~ 1.6ml) and stored at room temperature for 3 years. Preservation2: moved individually to PCR plate well with 200µl of 80% ethanol and stored at room temperature before shipping.	80%_ETHANOL	NOT_COLLECTED	2018-08-14	HG1	Y	NOT_APPLICABLE	21.27	94.60	5.60	0.00	4.54	0.20	0.60	FRANCK ADAMA YAO	INSTITUT DE RECHERCHE EN SCIENCES DE LA SANTE	FRANCK ADAMA YAO	INSTITUT DE RECHERCHE EN SCIENCES DE LA SANTE	FRANCK ADAMA YAO	INSTITUT DE RECHERCHE EN SCIENCES DE LA SANTE	20210419.0	good	whole adult
DN806232W_F7	150.0	ASP-BUMI-BF-2103-02	PLATE2	F7	WHOLE_ORGANISM	Tube20	Diptera	Culicidae	Anopheles	Anopheles gambiae group_guess	ADULT	FEMALE	N	N	BF.BV.18-2904	2018-08-14	BURKINA FASO | HAUTS-BASSINS | HOEUT | ARRONDISSEMENT N°7 DE BOBO-DIOULASSO | BANA VILLAGE	11.2339822	-4.4725306	RURAL AREA	1:00:00	PT1H	HUMAN_LANDING_CATCH	INDOORS	A person sits indoor or outdoor the house with his lower leg exposed and collects all the mosquitoes that come for a blood meal using a mosquito aspirator	Taxon expert, morphology	Kill method: Knocked out in the freezer at - 20 °C for 15 minutes. Preservation1: Grouped in a pool of at most 10 in a 2 ml eppendorf tube with 80% ethanol (~ 1.6ml) and stored at room temperature for 3 years. Preservation2: moved individually to PCR plate well with 200µl of 80% ethanol and stored at room temperature before shipping.	80%_ETHANOL	NOT_COLLECTED	2018-08-14	HG1	Y	NOT_APPLICABLE	21.27	94.60	5.60	0.00	4.54	0.20	0.60	FRANCK ADAMA YAO	INSTITUT DE RECHERCHE EN SCIENCES DE LA SANTE	FRANCK ADAMA YAO	INSTITUT DE RECHERCHE EN SCIENCES DE LA SANTE	FRANCK ADAMA YAO	INSTITUT DE RECHERCHE EN SCIENCES DE LA SANTE	20210419.0	good	whole adult
DN806232W_G7	151.0	ASP-BUMI-BF-2103-02	PLATE2	G7	WHOLE_ORGANISM	Tube20	Diptera	Culicidae	Anopheles	Anopheles gambiae group_guess	ADULT	FEMALE	N	N	BF.BV.18-2904	2018-08-14	BURKINA FASO | HAUTS-BASSINS | HOEUT | ARRONDISSEMENT N°7 DE BOBO-DIOULASSO | BANA VILLAGE	11.2339822	-4.4725306	RURAL AREA	1:00:00	PT1H	HUMAN_LANDING_CATCH	INDOORS	A person sits indoor or outdoor the house with his lower leg exposed and collects all the mosquitoes that come for a blood meal using a mosquito aspirator	Taxon expert, morphology	Kill method: Knocked out in the freezer at - 20 °C for 15 minutes. Preservation1: Grouped in a pool of at most 10 in a 2 ml eppendorf tube with 80% ethanol (~ 1.6ml) and stored at room temperature for 3 years. Preservation2: moved individually to PCR plate well with 200µl of 80% ethanol and stored at room temperature before shipping.	80%_ETHANOL	NOT_COLLECTED	2018-08-14	HG1	Y	NOT_APPLICABLE	21.27	94.60	5.60	0.00	4.54	0.20	0.60	FRANCK ADAMA YAO	INSTITUT DE RECHERCHE EN SCIENCES DE LA SANTE	FRANCK ADAMA YAO	INSTITUT DE RECHERCHE EN SCIENCES DE LA SANTE	FRANCK ADAMA YAO	INSTITUT DE RECHERCHE EN SCIENCES DE LA SANTE	20210419.0	good	whole adult
DN806232W_H7	152.0	ASP-BUMI-BF-2103-02	PLATE2	H7	WHOLE_ORGANISM	Tube20	Diptera	Culicidae	Anopheles	Anopheles gambiae group_guess	ADULT	FEMALE	N	N	BF.BV.18-2904	2018-08-14	BURKINA FASO | HAUTS-BASSINS | HOEUT | ARRONDISSEMENT N°7 DE BOBO-DIOULASSO | BANA VILLAGE	11.2339822	-4.4725306	RURAL AREA	1:00:00	PT1H	HUMAN_LANDING_CATCH	INDOORS	A person sits indoor or outdoor the house with his lower leg exposed and collects all the mosquitoes that come for a blood meal using a mosquito aspirator	Taxon expert, morphology	Kill method: Knocked out in the freezer at - 20 °C for 15 minutes. Preservation1: Grouped in a pool of at most 10 in a 2 ml eppendorf tube with 80% ethanol (~ 1.6ml) and stored at room temperature for 3 years. Preservation2: moved individually to PCR plate well with 200µl of 80% ethanol and stored at room temperature before shipping.	80%_ETHANOL	NOT_COLLECTED	2018-08-14	HG1	Y	NOT_APPLICABLE	21.27	94.60	5.60	0.00	4.54	0.20	0.60	FRANCK ADAMA YAO	INSTITUT DE RECHERCHE EN SCIENCES DE LA SANTE	FRANCK ADAMA YAO	INSTITUT DE RECHERCHE EN SCIENCES DE LA SANTE	FRANCK ADAMA YAO	INSTITUT DE RECHERCHE EN SCIENCES DE LA SANTE	20210419.0	good	whole adult
DN806232W_A8	153.0	ASP-BUMI-BF-2103-02	PLATE2	A8	WHOLE_ORGANISM	Tube20	Diptera	Culicidae	Anopheles	Anopheles gambiae group_guess	ADULT	FEMALE	N	N	BF.BV.18-2904	2018-08-14	BURKINA FASO | HAUTS-BASSINS | HOEUT | ARRONDISSEMENT N°7 DE BOBO-DIOULASSO | BANA VILLAGE	11.2339822	-4.4725306	RURAL AREA	1:00:00	PT1H	HUMAN_LANDING_CATCH	INDOORS	A person sits indoor or outdoor the house with his lower leg exposed and collects all the mosquitoes that come for a blood meal using a mosquito aspirator	Taxon expert, morphology	Kill method: Knocked out in the freezer at - 20 °C for 15 minutes. Preservation1: Grouped in a pool of at most 10 in a 2 ml eppendorf tube with 80% ethanol (~ 1.6ml) and stored at room temperature for 3 years. Preservation2: moved individually to PCR plate well with 200µl of 80% ethanol and stored at room temperature before shipping.	80%_ETHANOL	NOT_COLLECTED	2018-08-14	HG1	Y	NOT_APPLICABLE	21.27	94.60	5.60	0.00	4.54	0.20	0.60	FRANCK ADAMA YAO	INSTITUT DE RECHERCHE EN SCIENCES DE LA SANTE	FRANCK ADAMA YAO	INSTITUT DE RECHERCHE EN SCIENCES DE LA SANTE	FRANCK ADAMA YAO	INSTITUT DE RECHERCHE EN SCIENCES DE LA SANTE	20210419.0	good	whole adult
DN806232W_B8	154.0	ASP-BUMI-BF-2103-02	PLATE2	B8	WHOLE_ORGANISM	Tube21	Diptera	Culicidae	Anopheles	Anopheles gambiae group_guess	ADULT	FEMALE	N	N	BF.BV.18-2912	2018-08-14	BURKINA FASO | HAUTS-BASSINS | HOEUT | ARRONDISSEMENT N°7 DE BOBO-DIOULASSO | BANA VILLAGE	11.2339822	-4.4725306	RURAL AREA	3:00:00	PT1H	HUMAN_LANDING_CATCH	INDOORS	A person sits indoor or outdoor the house with his lower leg exposed and collects all the mosquitoes that come for a blood meal using a mosquito aspirator	Taxon expert, morphology	Kill method: Knocked out in the freezer at - 20 °C for 15 minutes. Preservation1: Grouped in a pool of at most 10 in a 2 ml eppendorf tube with 80% ethanol (~ 1.6ml) and stored at room temperature for 3 years. Preservation2: moved individually to PCR plate well with 200µl of 80% ethanol and stored at room temperature before shipping.	80%_ETHANOL	NOT_COLLECTED	2018-08-14	HG1	Y	NOT_APPLICABLE	21.22	94.90	324.30	0.00	5.44	0.00	0.60	FRANCK ADAMA YAO	INSTITUT DE RECHERCHE EN SCIENCES DE LA SANTE	FRANCK ADAMA YAO	INSTITUT DE RECHERCHE EN SCIENCES DE LA SANTE	FRANCK ADAMA YAO	INSTITUT DE RECHERCHE EN SCIENCES DE LA SANTE	20210419.0	good	whole adult
DN806232W_C8	155.0	ASP-BUMI-BF-2103-02	PLATE2	C8	WHOLE_ORGANISM	Tube21	Diptera	Culicidae	Anopheles	Anopheles gambiae group_guess	ADULT	FEMALE	N	N	BF.BV.18-2912	2018-08-14	BURKINA FASO | HAUTS-BASSINS | HOEUT | ARRONDISSEMENT N°7 DE BOBO-DIOULASSO | BANA VILLAGE	11.2339822	-4.4725306	RURAL AREA	3:00:00	PT1H	HUMAN_LANDING_CATCH	INDOORS	A person sits indoor or outdoor the house with his lower leg exposed and collects all the mosquitoes that come for a blood meal using a mosquito aspirator	Taxon expert, morphology	Kill method: Knocked out in the freezer at - 20 °C for 15 minutes. Preservation1: Grouped in a pool of at most 10 in a 2 ml eppendorf tube with 80% ethanol (~ 1.6ml) and stored at room temperature for 3 years. Preservation2: moved individually to PCR plate well with 200µl of 80% ethanol and stored at room temperature before shipping.	80%_ETHANOL	NOT_COLLECTED	2018-08-14	HG1	Y	NOT_APPLICABLE	21.22	94.90	324.30	0.00	5.44	0.00	0.60	FRANCK ADAMA YAO	INSTITUT DE RECHERCHE EN SCIENCES DE LA SANTE	FRANCK ADAMA YAO	INSTITUT DE RECHERCHE EN SCIENCES DE LA SANTE	FRANCK ADAMA YAO	INSTITUT DE RECHERCHE EN SCIENCES DE LA SANTE	20210419.0	good	whole adult
DN806232W_D8	156.0	ASP-BUMI-BF-2103-02	PLATE2	D8	WHOLE_ORGANISM	Tube21	Diptera	Culicidae	Anopheles	Anopheles gambiae group_guess	ADULT	FEMALE	N	N	BF.BV.18-2912	2018-08-14	BURKINA FASO | HAUTS-BASSINS | HOEUT | ARRONDISSEMENT N°7 DE BOBO-DIOULASSO | BANA VILLAGE	11.2339822	-4.4725306	RURAL AREA	3:00:00	PT1H	HUMAN_LANDING_CATCH	INDOORS	A person sits indoor or outdoor the house with his lower leg exposed and collects all the mosquitoes that come for a blood meal using a mosquito aspirator	Taxon expert, morphology	Kill method: Knocked out in the freezer at - 20 °C for 15 minutes. Preservation1: Grouped in a pool of at most 10 in a 2 ml eppendorf tube with 80% ethanol (~ 1.6ml) and stored at room temperature for 3 years. Preservation2: moved individually to PCR plate well with 200µl of 80% ethanol and stored at room temperature before shipping.	80%_ETHANOL	NOT_COLLECTED	2018-08-14	HG1	Y	NOT_APPLICABLE	21.22	94.90	324.30	0.00	5.44	0.00	0.60	FRANCK ADAMA YAO	INSTITUT DE RECHERCHE EN SCIENCES DE LA SANTE	FRANCK ADAMA YAO	INSTITUT DE RECHERCHE EN SCIENCES DE LA SANTE	FRANCK ADAMA YAO	INSTITUT DE RECHERCHE EN SCIENCES DE LA SANTE	20210419.0	good	whole adult
DN806232W_E8	157.0	ASP-BUMI-BF-2103-02	PLATE2	E8	WHOLE_ORGANISM	Tube21	Diptera	Culicidae	Anopheles	Anopheles gambiae group_guess	ADULT	FEMALE	N	N	BF.BV.18-2912	2018-08-14	BURKINA FASO | HAUTS-BASSINS | HOEUT | ARRONDISSEMENT N°7 DE BOBO-DIOULASSO | BANA VILLAGE	11.2339822	-4.4725306	RURAL AREA	3:00:00	PT1H	HUMAN_LANDING_CATCH	INDOORS	A person sits indoor or outdoor the house with his lower leg exposed and collects all the mosquitoes that come for a blood meal using a mosquito aspirator	Taxon expert, morphology	Kill method: Knocked out in the freezer at - 20 °C for 15 minutes. Preservation1: Grouped in a pool of at most 10 in a 2 ml eppendorf tube with 80% ethanol (~ 1.6ml) and stored at room temperature for 3 years. Preservation2: moved individually to PCR plate well with 200µl of 80% ethanol and stored at room temperature before shipping.	80%_ETHANOL	NOT_COLLECTED	2018-08-14	HG1	Y	NOT_APPLICABLE	21.22	94.90	324.30	0.00	5.44	0.00	0.60	FRANCK ADAMA YAO	INSTITUT DE RECHERCHE EN SCIENCES DE LA SANTE	FRANCK ADAMA YAO	INSTITUT DE RECHERCHE EN SCIENCES DE LA SANTE	FRANCK ADAMA YAO	INSTITUT DE RECHERCHE EN SCIENCES DE LA SANTE	20210419.0	good	whole adult
DN806232W_F8	158.0	ASP-BUMI-BF-2103-02	PLATE2	F8	WHOLE_ORGANISM	Tube21	Diptera	Culicidae	Anopheles	Anopheles gambiae group_guess	ADULT	FEMALE	N	N	BF.BV.18-2912	2018-08-14	BURKINA FASO | HAUTS-BASSINS | HOEUT | ARRONDISSEMENT N°7 DE BOBO-DIOULASSO | BANA VILLAGE	11.2339822	-4.4725306	RURAL AREA	3:00:00	PT1H	HUMAN_LANDING_CATCH	INDOORS	A person sits indoor or outdoor the house with his lower leg exposed and collects all the mosquitoes that come for a blood meal using a mosquito aspirator	Taxon expert, morphology	Kill method: Knocked out in the freezer at - 20 °C for 15 minutes. Preservation1: Grouped in a pool of at most 10 in a 2 ml eppendorf tube with 80% ethanol (~ 1.6ml) and stored at room temperature for 3 years. Preservation2: moved individually to PCR plate well with 200µl of 80% ethanol and stored at room temperature before shipping.	80%_ETHANOL	NOT_COLLECTED	2018-08-14	HG1	Y	NOT_APPLICABLE	21.22	94.90	324.30	0.00	5.44	0.00	0.60	FRANCK ADAMA YAO	INSTITUT DE RECHERCHE EN SCIENCES DE LA SANTE	FRANCK ADAMA YAO	INSTITUT DE RECHERCHE EN SCIENCES DE LA SANTE	FRANCK ADAMA YAO	INSTITUT DE RECHERCHE EN SCIENCES DE LA SANTE	20210419.0	good	whole adult
DN806232W_G8	159.0	ASP-BUMI-BF-2103-02	PLATE2	G8	WHOLE_ORGANISM	Tube21	Diptera	Culicidae	Anopheles	Anopheles gambiae group_guess	ADULT	FEMALE	N	N	BF.BV.18-2912	2018-08-14	BURKINA FASO | HAUTS-BASSINS | HOEUT | ARRONDISSEMENT N°7 DE BOBO-DIOULASSO | BANA VILLAGE	11.2339822	-4.4725306	RURAL AREA	3:00:00	PT1H	HUMAN_LANDING_CATCH	INDOORS	A person sits indoor or outdoor the house with his lower leg exposed and collects all the mosquitoes that come for a blood meal using a mosquito aspirator	Taxon expert, morphology	Kill method: Knocked out in the freezer at - 20 °C for 15 minutes. Preservation1: Grouped in a pool of at most 10 in a 2 ml eppendorf tube with 80% ethanol (~ 1.6ml) and stored at room temperature for 3 years. Preservation2: moved individually to PCR plate well with 200µl of 80% ethanol and stored at room temperature before shipping.	80%_ETHANOL	NOT_COLLECTED	2018-08-14	HG1	Y	NOT_APPLICABLE	21.22	94.90	324.30	0.00	5.44	0.00	0.60	FRANCK ADAMA YAO	INSTITUT DE RECHERCHE EN SCIENCES DE LA SANTE	FRANCK ADAMA YAO	INSTITUT DE RECHERCHE EN SCIENCES DE LA SANTE	FRANCK ADAMA YAO	INSTITUT DE RECHERCHE EN SCIENCES DE LA SANTE	20210419.0	good	whole adult
DN806232W_H8	160.0	ASP-BUMI-BF-2103-02	PLATE2	H8	WHOLE_ORGANISM	Tube21	Diptera	Culicidae	Anopheles	Anopheles gambiae group_guess	ADULT	FEMALE	N	N	BF.BV.18-2912	2018-08-14	BURKINA FASO | HAUTS-BASSINS | HOEUT | ARRONDISSEMENT N°7 DE BOBO-DIOULASSO | BANA VILLAGE	11.2339822	-4.4725306	RURAL AREA	3:00:00	PT1H	HUMAN_LANDING_CATCH	INDOORS	A person sits indoor or outdoor the house with his lower leg exposed and collects all the mosquitoes that come for a blood meal using a mosquito aspirator	Taxon expert, morphology	Kill method: Knocked out in the freezer at - 20 °C for 15 minutes. Preservation1: Grouped in a pool of at most 10 in a 2 ml eppendorf tube with 80% ethanol (~ 1.6ml) and stored at room temperature for 3 years. Preservation2: moved individually to PCR plate well with 200µl of 80% ethanol and stored at room temperature before shipping.	80%_ETHANOL	NOT_COLLECTED	2018-08-14	HG1	Y	NOT_APPLICABLE	21.22	94.90	324.30	0.00	5.44	0.00	0.60	FRANCK ADAMA YAO	INSTITUT DE RECHERCHE EN SCIENCES DE LA SANTE	FRANCK ADAMA YAO	INSTITUT DE RECHERCHE EN SCIENCES DE LA SANTE	FRANCK ADAMA YAO	INSTITUT DE RECHERCHE EN SCIENCES DE LA SANTE	20210419.0	good	whole adult
DN806232W_A9	161.0	ASP-BUMI-BF-2103-02	PLATE2	A9	WHOLE_ORGANISM	Tube21	Diptera	Culicidae	Anopheles	Anopheles gambiae group_guess	ADULT	FEMALE	N	N	BF.BV.18-2912	2018-08-14	BURKINA FASO | HAUTS-BASSINS | HOEUT | ARRONDISSEMENT N°7 DE BOBO-DIOULASSO | BANA VILLAGE	11.2339822	-4.4725306	RURAL AREA	3:00:00	PT1H	HUMAN_LANDING_CATCH	INDOORS	A person sits indoor or outdoor the house with his lower leg exposed and collects all the mosquitoes that come for a blood meal using a mosquito aspirator	Taxon expert, morphology	Kill method: Knocked out in the freezer at - 20 °C for 15 minutes. Preservation1: Grouped in a pool of at most 10 in a 2 ml eppendorf tube with 80% ethanol (~ 1.6ml) and stored at room temperature for 3 years. Preservation2: moved individually to PCR plate well with 200µl of 80% ethanol and stored at room temperature before shipping.	80%_ETHANOL	NOT_COLLECTED	2018-08-14	HG1	Y	NOT_APPLICABLE	21.22	94.90	324.30	0.00	5.44	0.00	0.60	FRANCK ADAMA YAO	INSTITUT DE RECHERCHE EN SCIENCES DE LA SANTE	FRANCK ADAMA YAO	INSTITUT DE RECHERCHE EN SCIENCES DE LA SANTE	FRANCK ADAMA YAO	INSTITUT DE RECHERCHE EN SCIENCES DE LA SANTE	20210419.0	good	whole adult
DN806232W_B9	162.0	ASP-BUMI-BF-2103-02	PLATE2	B9	WHOLE_ORGANISM	Tube21	Diptera	Culicidae	Anopheles	Anopheles gambiae group_guess	ADULT	FEMALE	N	N	BF.BV.18-2912	2018-08-14	BURKINA FASO | HAUTS-BASSINS | HOEUT | ARRONDISSEMENT N°7 DE BOBO-DIOULASSO | BANA VILLAGE	11.2339822	-4.4725306	RURAL AREA	3:00:00	PT1H	HUMAN_LANDING_CATCH	INDOORS	A person sits indoor or outdoor the house with his lower leg exposed and collects all the mosquitoes that come for a blood meal using a mosquito aspirator	Taxon expert, morphology	Kill method: Knocked out in the freezer at - 20 °C for 15 minutes. Preservation1: Grouped in a pool of at most 10 in a 2 ml eppendorf tube with 80% ethanol (~ 1.6ml) and stored at room temperature for 3 years. Preservation2: moved individually to PCR plate well with 200µl of 80% ethanol and stored at room temperature before shipping.	80%_ETHANOL	NOT_COLLECTED	2018-08-14	HG1	Y	NOT_APPLICABLE	21.22	94.90	324.30	0.00	5.44	0.00	0.60	FRANCK ADAMA YAO	INSTITUT DE RECHERCHE EN SCIENCES DE LA SANTE	FRANCK ADAMA YAO	INSTITUT DE RECHERCHE EN SCIENCES DE LA SANTE	FRANCK ADAMA YAO	INSTITUT DE RECHERCHE EN SCIENCES DE LA SANTE	20210419.0	good	whole adult
DN806232W_C9	163.0	ASP-BUMI-BF-2103-02	PLATE2	C9	WHOLE_ORGANISM	Tube21	Diptera	Culicidae	Anopheles	Anopheles gambiae group_guess	ADULT	FEMALE	N	N	BF.BV.18-2912	2018-08-14	BURKINA FASO | HAUTS-BASSINS | HOEUT | ARRONDISSEMENT N°7 DE BOBO-DIOULASSO | BANA VILLAGE	11.2339822	-4.4725306	RURAL AREA	3:00:00	PT1H	HUMAN_LANDING_CATCH	INDOORS	A person sits indoor or outdoor the house with his lower leg exposed and collects all the mosquitoes that come for a blood meal using a mosquito aspirator	Taxon expert, morphology	Kill method: Knocked out in the freezer at - 20 °C for 15 minutes. Preservation1: Grouped in a pool of at most 10 in a 2 ml eppendorf tube with 80% ethanol (~ 1.6ml) and stored at room temperature for 3 years. Preservation2: moved individually to PCR plate well with 200µl of 80% ethanol and stored at room temperature before shipping.	80%_ETHANOL	NOT_COLLECTED	2018-08-14	HG1	Y	NOT_APPLICABLE	21.22	94.90	324.30	0.00	5.44	0.00	0.60	FRANCK ADAMA YAO	INSTITUT DE RECHERCHE EN SCIENCES DE LA SANTE	FRANCK ADAMA YAO	INSTITUT DE RECHERCHE EN SCIENCES DE LA SANTE	FRANCK ADAMA YAO	INSTITUT DE RECHERCHE EN SCIENCES DE LA SANTE	20210419.0	good	whole adult
DN806232W_D9	164.0	ASP-BUMI-BF-2103-02	PLATE2	D9	WHOLE_ORGANISM	Tube22	Diptera	Culicidae	Anopheles	Anopheles gambiae group_guess	ADULT	FEMALE	N	N	BF.BV.18-3442	2018-09-26	BURKINA FASO | HAUTS-BASSINS | HOEUT | ARRONDISSEMENT N°7 DE BOBO-DIOULASSO | BANA VILLAGE	11.2339822	-4.4725306	RURAL AREA	5:00:00	PT1H	HUMAN_LANDING_CATCH	INDOORS	A person sits indoor or outdoor the house with his lower leg exposed and collects all the mosquitoes that come for a blood meal using a mosquito aspirator	Taxon expert, morphology	Kill method: Knocked out in the freezer at - 20 °C for 15 minutes. Preservation1: Grouped in a pool of at most 10 in a 2 ml eppendorf tube with 80% ethanol (~ 1.6ml) and stored at room temperature for 3 years. Preservation2: moved individually to PCR plate well with 200µl of 80% ethanol and stored at room temperature before shipping.	80%_ETHANOL	NOT_COLLECTED	2018-09-26	HG1	Y	NOT_APPLICABLE	20.56	96.50	339.70	0.00	0.00	0.00	0.60	FRANCK ADAMA YAO	INSTITUT DE RECHERCHE EN SCIENCES DE LA SANTE	FRANCK ADAMA YAO	INSTITUT DE RECHERCHE EN SCIENCES DE LA SANTE	FRANCK ADAMA YAO	INSTITUT DE RECHERCHE EN SCIENCES DE LA SANTE	20210419.0	good	whole adult
DN806232W_E9	165.0	ASP-BUMI-BF-2103-02	PLATE2	E9	WHOLE_ORGANISM	Tube22	Diptera	Culicidae	Anopheles	Anopheles gambiae group_guess	ADULT	FEMALE	N	N	BF.BV.18-3442	2018-09-26	BURKINA FASO | HAUTS-BASSINS | HOEUT | ARRONDISSEMENT N°7 DE BOBO-DIOULASSO | BANA VILLAGE	11.2339822	-4.4725306	RURAL AREA	5:00:00	PT1H	HUMAN_LANDING_CATCH	INDOORS	A person sits indoor or outdoor the house with his lower leg exposed and collects all the mosquitoes that come for a blood meal using a mosquito aspirator	Taxon expert, morphology	Kill method: Knocked out in the freezer at - 20 °C for 15 minutes. Preservation1: Grouped in a pool of at most 10 in a 2 ml eppendorf tube with 80% ethanol (~ 1.6ml) and stored at room temperature for 3 years. Preservation2: moved individually to PCR plate well with 200µl of 80% ethanol and stored at room temperature before shipping.	80%_ETHANOL	NOT_COLLECTED	2018-09-26	HG1	Y	NOT_APPLICABLE	20.56	96.50	339.70	0.00	0.00	0.00	0.60	FRANCK ADAMA YAO	INSTITUT DE RECHERCHE EN SCIENCES DE LA SANTE	FRANCK ADAMA YAO	INSTITUT DE RECHERCHE EN SCIENCES DE LA SANTE	FRANCK ADAMA YAO	INSTITUT DE RECHERCHE EN SCIENCES DE LA SANTE	20210419.0	good	whole adult
DN806232W_F9	166.0	ASP-BUMI-BF-2103-02	PLATE2	F9	WHOLE_ORGANISM	Tube22	Diptera	Culicidae	Anopheles	Anopheles gambiae group_guess	ADULT	FEMALE	N	N	BF.BV.18-3442	2018-09-26	BURKINA FASO | HAUTS-BASSINS | HOEUT | ARRONDISSEMENT N°7 DE BOBO-DIOULASSO | BANA VILLAGE	11.2339822	-4.4725306	RURAL AREA	5:00:00	PT1H	HUMAN_LANDING_CATCH	INDOORS	A person sits indoor or outdoor the house with his lower leg exposed and collects all the mosquitoes that come for a blood meal using a mosquito aspirator	Taxon expert, morphology	Kill method: Knocked out in the freezer at - 20 °C for 15 minutes. Preservation1: Grouped in a pool of at most 10 in a 2 ml eppendorf tube with 80% ethanol (~ 1.6ml) and stored at room temperature for 3 years. Preservation2: moved individually to PCR plate well with 200µl of 80% ethanol and stored at room temperature before shipping.	80%_ETHANOL	NOT_COLLECTED	2018-09-26	HG1	Y	NOT_APPLICABLE	20.56	96.50	339.70	0.00	0.00	0.00	0.60	FRANCK ADAMA YAO	INSTITUT DE RECHERCHE EN SCIENCES DE LA SANTE	FRANCK ADAMA YAO	INSTITUT DE RECHERCHE EN SCIENCES DE LA SANTE	FRANCK ADAMA YAO	INSTITUT DE RECHERCHE EN SCIENCES DE LA SANTE	20210419.0	good	whole adult
DN806232W_G9	167.0	ASP-BUMI-BF-2103-02	PLATE2	G9	WHOLE_ORGANISM	Tube22	Diptera	Culicidae	Anopheles	Anopheles gambiae group_guess	ADULT	FEMALE	N	N	BF.BV.18-3442	2018-09-26	BURKINA FASO | HAUTS-BASSINS | HOEUT | ARRONDISSEMENT N°7 DE BOBO-DIOULASSO | BANA VILLAGE	11.2339822	-4.4725306	RURAL AREA	5:00:00	PT1H	HUMAN_LANDING_CATCH	INDOORS	A person sits indoor or outdoor the house with his lower leg exposed and collects all the mosquitoes that come for a blood meal using a mosquito aspirator	Taxon expert, morphology	Kill method: Knocked out in the freezer at - 20 °C for 15 minutes. Preservation1: Grouped in a pool of at most 10 in a 2 ml eppendorf tube with 80% ethanol (~ 1.6ml) and stored at room temperature for 3 years. Preservation2: moved individually to PCR plate well with 200µl of 80% ethanol and stored at room temperature before shipping.	80%_ETHANOL	NOT_COLLECTED	2018-09-26	HG1	Y	NOT_APPLICABLE	20.56	96.50	339.70	0.00	0.00	0.00	0.60	FRANCK ADAMA YAO	INSTITUT DE RECHERCHE EN SCIENCES DE LA SANTE	FRANCK ADAMA YAO	INSTITUT DE RECHERCHE EN SCIENCES DE LA SANTE	FRANCK ADAMA YAO	INSTITUT DE RECHERCHE EN SCIENCES DE LA SANTE	20210419.0	good	whole adult
DN806232W_H9	168.0	ASP-BUMI-BF-2103-02	PLATE2	H9	WHOLE_ORGANISM	Tube22	Diptera	Culicidae	Anopheles	Anopheles gambiae group_guess	ADULT	FEMALE	N	N	BF.BV.18-3442	2018-09-26	BURKINA FASO | HAUTS-BASSINS | HOEUT | ARRONDISSEMENT N°7 DE BOBO-DIOULASSO | BANA VILLAGE	11.2339822	-4.4725306	RURAL AREA	5:00:00	PT1H	HUMAN_LANDING_CATCH	INDOORS	A person sits indoor or outdoor the house with his lower leg exposed and collects all the mosquitoes that come for a blood meal using a mosquito aspirator	Taxon expert, morphology	Kill method: Knocked out in the freezer at - 20 °C for 15 minutes. Preservation1: Grouped in a pool of at most 10 in a 2 ml eppendorf tube with 80% ethanol (~ 1.6ml) and stored at room temperature for 3 years. Preservation2: moved individually to PCR plate well with 200µl of 80% ethanol and stored at room temperature before shipping.	80%_ETHANOL	NOT_COLLECTED	2018-09-26	HG1	Y	NOT_APPLICABLE	20.56	96.50	339.70	0.00	0.00	0.00	0.60	FRANCK ADAMA YAO	INSTITUT DE RECHERCHE EN SCIENCES DE LA SANTE	FRANCK ADAMA YAO	INSTITUT DE RECHERCHE EN SCIENCES DE LA SANTE	FRANCK ADAMA YAO	INSTITUT DE RECHERCHE EN SCIENCES DE LA SANTE	20210419.0	good	whole adult
DN806232W_A10	169.0	ASP-BUMI-BF-2103-02	PLATE2	A10	WHOLE_ORGANISM	Tube22	Diptera	Culicidae	Anopheles	Anopheles gambiae group_guess	ADULT	FEMALE	N	N	BF.BV.18-3442	2018-09-26	BURKINA FASO | HAUTS-BASSINS | HOEUT | ARRONDISSEMENT N°7 DE BOBO-DIOULASSO | BANA VILLAGE	11.2339822	-4.4725306	RURAL AREA	5:00:00	PT1H	HUMAN_LANDING_CATCH	INDOORS	A person sits indoor or outdoor the house with his lower leg exposed and collects all the mosquitoes that come for a blood meal using a mosquito aspirator	Taxon expert, morphology	Kill method: Knocked out in the freezer at - 20 °C for 15 minutes. Preservation1: Grouped in a pool of at most 10 in a 2 ml eppendorf tube with 80% ethanol (~ 1.6ml) and stored at room temperature for 3 years. Preservation2: moved individually to PCR plate well with 200µl of 80% ethanol and stored at room temperature before shipping.	80%_ETHANOL	NOT_COLLECTED	2018-09-26	HG1	Y	NOT_APPLICABLE	20.56	96.50	339.70	0.00	0.00	0.00	0.60	FRANCK ADAMA YAO	INSTITUT DE RECHERCHE EN SCIENCES DE LA SANTE	FRANCK ADAMA YAO	INSTITUT DE RECHERCHE EN SCIENCES DE LA SANTE	FRANCK ADAMA YAO	INSTITUT DE RECHERCHE EN SCIENCES DE LA SANTE	20210419.0	good	whole adult
DN806232W_B10	170.0	ASP-BUMI-BF-2103-02	PLATE2	B10	WHOLE_ORGANISM	Tube22	Diptera	Culicidae	Anopheles	Anopheles gambiae group_guess	ADULT	FEMALE	N	N	BF.BV.18-3442	2018-09-26	BURKINA FASO | HAUTS-BASSINS | HOEUT | ARRONDISSEMENT N°7 DE BOBO-DIOULASSO | BANA VILLAGE	11.2339822	-4.4725306	RURAL AREA	5:00:00	PT1H	HUMAN_LANDING_CATCH	INDOORS	A person sits indoor or outdoor the house with his lower leg exposed and collects all the mosquitoes that come for a blood meal using a mosquito aspirator	Taxon expert, morphology	Kill method: Knocked out in the freezer at - 20 °C for 15 minutes. Preservation1: Grouped in a pool of at most 10 in a 2 ml eppendorf tube with 80% ethanol (~ 1.6ml) and stored at room temperature for 3 years. Preservation2: moved individually to PCR plate well with 200µl of 80% ethanol and stored at room temperature before shipping.	80%_ETHANOL	NOT_COLLECTED	2018-09-26	HG1	Y	NOT_APPLICABLE	20.56	96.50	339.70	0.00	0.00	0.00	0.60	FRANCK ADAMA YAO	INSTITUT DE RECHERCHE EN SCIENCES DE LA SANTE	FRANCK ADAMA YAO	INSTITUT DE RECHERCHE EN SCIENCES DE LA SANTE	FRANCK ADAMA YAO	INSTITUT DE RECHERCHE EN SCIENCES DE LA SANTE	20210419.0	good	whole adult
DN806232W_C10	171.0	ASP-BUMI-BF-2103-02	PLATE2	C10	WHOLE_ORGANISM	Tube22	Diptera	Culicidae	Anopheles	Anopheles gambiae group_guess	ADULT	FEMALE	N	N	BF.BV.18-3442	2018-09-26	BURKINA FASO | HAUTS-BASSINS | HOEUT | ARRONDISSEMENT N°7 DE BOBO-DIOULASSO | BANA VILLAGE	11.2339822	-4.4725306	RURAL AREA	5:00:00	PT1H	HUMAN_LANDING_CATCH	INDOORS	A person sits indoor or outdoor the house with his lower leg exposed and collects all the mosquitoes that come for a blood meal using a mosquito aspirator	Taxon expert, morphology	Kill method: Knocked out in the freezer at - 20 °C for 15 minutes. Preservation1: Grouped in a pool of at most 10 in a 2 ml eppendorf tube with 80% ethanol (~ 1.6ml) and stored at room temperature for 3 years. Preservation2: moved individually to PCR plate well with 200µl of 80% ethanol and stored at room temperature before shipping.	80%_ETHANOL	NOT_COLLECTED	2018-09-26	HG1	Y	NOT_APPLICABLE	20.56	96.50	339.70	0.00	0.00	0.00	0.60	FRANCK ADAMA YAO	INSTITUT DE RECHERCHE EN SCIENCES DE LA SANTE	FRANCK ADAMA YAO	INSTITUT DE RECHERCHE EN SCIENCES DE LA SANTE	FRANCK ADAMA YAO	INSTITUT DE RECHERCHE EN SCIENCES DE LA SANTE	20210419.0	good	whole adult
DN806232W_D10	172.0	ASP-BUMI-BF-2103-02	PLATE2	D10	WHOLE_ORGANISM	Tube22	Diptera	Culicidae	Anopheles	Anopheles gambiae group_guess	ADULT	FEMALE	N	N	BF.BV.18-3442	2018-09-26	BURKINA FASO | HAUTS-BASSINS | HOEUT | ARRONDISSEMENT N°7 DE BOBO-DIOULASSO | BANA VILLAGE	11.2339822	-4.4725306	RURAL AREA	5:00:00	PT1H	HUMAN_LANDING_CATCH	INDOORS	A person sits indoor or outdoor the house with his lower leg exposed and collects all the mosquitoes that come for a blood meal using a mosquito aspirator	Taxon expert, morphology	Kill method: Knocked out in the freezer at - 20 °C for 15 minutes. Preservation1: Grouped in a pool of at most 10 in a 2 ml eppendorf tube with 80% ethanol (~ 1.6ml) and stored at room temperature for 3 years. Preservation2: moved individually to PCR plate well with 200µl of 80% ethanol and stored at room temperature before shipping.	80%_ETHANOL	NOT_COLLECTED	2018-09-26	HG1	Y	NOT_APPLICABLE	20.56	96.50	339.70	0.00	0.00	0.00	0.60	FRANCK ADAMA YAO	INSTITUT DE RECHERCHE EN SCIENCES DE LA SANTE	FRANCK ADAMA YAO	INSTITUT DE RECHERCHE EN SCIENCES DE LA SANTE	FRANCK ADAMA YAO	INSTITUT DE RECHERCHE EN SCIENCES DE LA SANTE	20210419.0	good	whole adult
DN806232W_E10	173.0	ASP-BUMI-BF-2103-02	PLATE2	E10	WHOLE_ORGANISM	Tube22	Diptera	Culicidae	Anopheles	Anopheles gambiae group_guess	ADULT	FEMALE	N	N	BF.BV.18-3442	2018-09-26	BURKINA FASO | HAUTS-BASSINS | HOEUT | ARRONDISSEMENT N°7 DE BOBO-DIOULASSO | BANA VILLAGE	11.2339822	-4.4725306	RURAL AREA	5:00:00	PT1H	HUMAN_LANDING_CATCH	INDOORS	A person sits indoor or outdoor the house with his lower leg exposed and collects all the mosquitoes that come for a blood meal using a mosquito aspirator	Taxon expert, morphology	Kill method: Knocked out in the freezer at - 20 °C for 15 minutes. Preservation1: Grouped in a pool of at most 10 in a 2 ml eppendorf tube with 80% ethanol (~ 1.6ml) and stored at room temperature for 3 years. Preservation2: moved individually to PCR plate well with 200µl of 80% ethanol and stored at room temperature before shipping.	80%_ETHANOL	NOT_COLLECTED	2018-09-26	HG1	Y	NOT_APPLICABLE	20.56	96.50	339.70	0.00	0.00	0.00	0.60	FRANCK ADAMA YAO	INSTITUT DE RECHERCHE EN SCIENCES DE LA SANTE	FRANCK ADAMA YAO	INSTITUT DE RECHERCHE EN SCIENCES DE LA SANTE	FRANCK ADAMA YAO	INSTITUT DE RECHERCHE EN SCIENCES DE LA SANTE	20210419.0	good	whole adult
DN806232W_F10	174.0	ASP-BUMI-BF-2103-02	PLATE2	F10	WHOLE_ORGANISM	Tube23	Diptera	Culicidae	Anopheles	Anopheles gambiae group_guess	ADULT	FEMALE	N	N	BF.BV.18-3447	2018-09-26	BURKINA FASO | HAUTS-BASSINS | HOEUT | ARRONDISSEMENT N°7 DE BOBO-DIOULASSO | BANA VILLAGE	11.2339822	-4.4725306	RURAL AREA	6:00:00	PT1H	HUMAN_LANDING_CATCH	INDOORS	A person sits indoor or outdoor the house with his lower leg exposed and collects all the mosquitoes that come for a blood meal using a mosquito aspirator	Taxon expert, morphology	Kill method: Knocked out in the freezer at - 20 °C for 15 minutes. Preservation1: Grouped in a pool of at most 10 in a 2 ml eppendorf tube with 80% ethanol (~ 1.6ml) and stored at room temperature for 3 years. Preservation2: moved individually to PCR plate well with 200µl of 80% ethanol and stored at room temperature before shipping.	80%_ETHANOL	NOT_COLLECTED	2018-09-26	HG1	Y	NOT_APPLICABLE	20.32	96.60	339.70	0.00	0.00	0.00	0.60	FRANCK ADAMA YAO	INSTITUT DE RECHERCHE EN SCIENCES DE LA SANTE	FRANCK ADAMA YAO	INSTITUT DE RECHERCHE EN SCIENCES DE LA SANTE	FRANCK ADAMA YAO	INSTITUT DE RECHERCHE EN SCIENCES DE LA SANTE	20210419.0	good	whole adult
DN806232W_G10	175.0	ASP-BUMI-BF-2103-02	PLATE2	G10	WHOLE_ORGANISM	Tube23	Diptera	Culicidae	Anopheles	Anopheles gambiae group_guess	ADULT	FEMALE	N	N	BF.BV.18-3447	2018-09-26	BURKINA FASO | HAUTS-BASSINS | HOEUT | ARRONDISSEMENT N°7 DE BOBO-DIOULASSO | BANA VILLAGE	11.2339822	-4.4725306	RURAL AREA	6:00:00	PT1H	HUMAN_LANDING_CATCH	INDOORS	A person sits indoor or outdoor the house with his lower leg exposed and collects all the mosquitoes that come for a blood meal using a mosquito aspirator	Taxon expert, morphology	Kill method: Knocked out in the freezer at - 20 °C for 15 minutes. Preservation1: Grouped in a pool of at most 10 in a 2 ml eppendorf tube with 80% ethanol (~ 1.6ml) and stored at room temperature for 3 years. Preservation2: moved individually to PCR plate well with 200µl of 80% ethanol and stored at room temperature before shipping.	80%_ETHANOL	NOT_COLLECTED	2018-09-26	HG1	Y	NOT_APPLICABLE	20.32	96.60	339.70	0.00	0.00	0.00	0.60	FRANCK ADAMA YAO	INSTITUT DE RECHERCHE EN SCIENCES DE LA SANTE	FRANCK ADAMA YAO	INSTITUT DE RECHERCHE EN SCIENCES DE LA SANTE	FRANCK ADAMA YAO	INSTITUT DE RECHERCHE EN SCIENCES DE LA SANTE	20210419.0	good	whole adult
DN806232W_H10	176.0	ASP-BUMI-BF-2103-02	PLATE2	H10	WHOLE_ORGANISM	Tube23	Diptera	Culicidae	Anopheles	Anopheles gambiae group_guess	ADULT	FEMALE	N	N	BF.BV.18-3447	2018-09-26	BURKINA FASO | HAUTS-BASSINS | HOEUT | ARRONDISSEMENT N°7 DE BOBO-DIOULASSO | BANA VILLAGE	11.2339822	-4.4725306	RURAL AREA	6:00:00	PT1H	HUMAN_LANDING_CATCH	INDOORS	A person sits indoor or outdoor the house with his lower leg exposed and collects all the mosquitoes that come for a blood meal using a mosquito aspirator	Taxon expert, morphology	Kill method: Knocked out in the freezer at - 20 °C for 15 minutes. Preservation1: Grouped in a pool of at most 10 in a 2 ml eppendorf tube with 80% ethanol (~ 1.6ml) and stored at room temperature for 3 years. Preservation2: moved individually to PCR plate well with 200µl of 80% ethanol and stored at room temperature before shipping.	80%_ETHANOL	NOT_COLLECTED	2018-09-26	HG1	Y	NOT_APPLICABLE	20.32	96.60	339.70	0.00	0.00	0.00	0.60	FRANCK ADAMA YAO	INSTITUT DE RECHERCHE EN SCIENCES DE LA SANTE	FRANCK ADAMA YAO	INSTITUT DE RECHERCHE EN SCIENCES DE LA SANTE	FRANCK ADAMA YAO	INSTITUT DE RECHERCHE EN SCIENCES DE LA SANTE	20210419.0	good	whole adult
DN806232W_A11	177.0	ASP-BUMI-BF-2103-02	PLATE2	A11	WHOLE_ORGANISM	Tube23	Diptera	Culicidae	Anopheles	Anopheles gambiae group_guess	ADULT	FEMALE	N	N	BF.BV.18-3447	2018-09-26	BURKINA FASO | HAUTS-BASSINS | HOEUT | ARRONDISSEMENT N°7 DE BOBO-DIOULASSO | BANA VILLAGE	11.2339822	-4.4725306	RURAL AREA	6:00:00	PT1H	HUMAN_LANDING_CATCH	INDOORS	A person sits indoor or outdoor the house with his lower leg exposed and collects all the mosquitoes that come for a blood meal using a mosquito aspirator	Taxon expert, morphology	Kill method: Knocked out in the freezer at - 20 °C for 15 minutes. Preservation1: Grouped in a pool of at most 10 in a 2 ml eppendorf tube with 80% ethanol (~ 1.6ml) and stored at room temperature for 3 years. Preservation2: moved individually to PCR plate well with 200µl of 80% ethanol and stored at room temperature before shipping.	80%_ETHANOL	NOT_COLLECTED	2018-09-26	HG1	Y	NOT_APPLICABLE	20.32	96.60	339.70	0.00	0.00	0.00	0.60	FRANCK ADAMA YAO	INSTITUT DE RECHERCHE EN SCIENCES DE LA SANTE	FRANCK ADAMA YAO	INSTITUT DE RECHERCHE EN SCIENCES DE LA SANTE	FRANCK ADAMA YAO	INSTITUT DE RECHERCHE EN SCIENCES DE LA SANTE	20210419.0	good	whole adult
DN806232W_B11	178.0	ASP-BUMI-BF-2103-02	PLATE2	B11	WHOLE_ORGANISM	Tube23	Diptera	Culicidae	Anopheles	Anopheles gambiae group_guess	ADULT	FEMALE	N	N	BF.BV.18-3447	2018-09-26	BURKINA FASO | HAUTS-BASSINS | HOEUT | ARRONDISSEMENT N°7 DE BOBO-DIOULASSO | BANA VILLAGE	11.2339822	-4.4725306	RURAL AREA	6:00:00	PT1H	HUMAN_LANDING_CATCH	INDOORS	A person sits indoor or outdoor the house with his lower leg exposed and collects all the mosquitoes that come for a blood meal using a mosquito aspirator	Taxon expert, morphology	Kill method: Knocked out in the freezer at - 20 °C for 15 minutes. Preservation1: Grouped in a pool of at most 10 in a 2 ml eppendorf tube with 80% ethanol (~ 1.6ml) and stored at room temperature for 3 years. Preservation2: moved individually to PCR plate well with 200µl of 80% ethanol and stored at room temperature before shipping.	80%_ETHANOL	NOT_COLLECTED	2018-09-26	HG1	Y	NOT_APPLICABLE	20.32	96.60	339.70	0.00	0.00	0.00	0.60	FRANCK ADAMA YAO	INSTITUT DE RECHERCHE EN SCIENCES DE LA SANTE	FRANCK ADAMA YAO	INSTITUT DE RECHERCHE EN SCIENCES DE LA SANTE	FRANCK ADAMA YAO	INSTITUT DE RECHERCHE EN SCIENCES DE LA SANTE	20210419.0	good	whole adult
DN806232W_C11	179.0	ASP-BUMI-BF-2103-02	PLATE2	C11	WHOLE_ORGANISM	Tube23	Diptera	Culicidae	Anopheles	Anopheles gambiae group_guess	ADULT	FEMALE	N	N	BF.BV.18-3447	2018-09-26	BURKINA FASO | HAUTS-BASSINS | HOEUT | ARRONDISSEMENT N°7 DE BOBO-DIOULASSO | BANA VILLAGE	11.2339822	-4.4725306	RURAL AREA	6:00:00	PT1H	HUMAN_LANDING_CATCH	INDOORS	A person sits indoor or outdoor the house with his lower leg exposed and collects all the mosquitoes that come for a blood meal using a mosquito aspirator	Taxon expert, morphology	Kill method: Knocked out in the freezer at - 20 °C for 15 minutes. Preservation1: Grouped in a pool of at most 10 in a 2 ml eppendorf tube with 80% ethanol (~ 1.6ml) and stored at room temperature for 3 years. Preservation2: moved individually to PCR plate well with 200µl of 80% ethanol and stored at room temperature before shipping.	80%_ETHANOL	NOT_COLLECTED	2018-09-26	HG1	Y	NOT_APPLICABLE	20.32	96.60	339.70	0.00	0.00	0.00	0.60	FRANCK ADAMA YAO	INSTITUT DE RECHERCHE EN SCIENCES DE LA SANTE	FRANCK ADAMA YAO	INSTITUT DE RECHERCHE EN SCIENCES DE LA SANTE	FRANCK ADAMA YAO	INSTITUT DE RECHERCHE EN SCIENCES DE LA SANTE	20210419.0	good	whole adult
DN806232W_D11	180.0	ASP-BUMI-BF-2103-02	PLATE2	D11	WHOLE_ORGANISM	Tube24	Diptera	Culicidae	Anopheles	Anopheles gambiae group_guess	ADULT	FEMALE	N	N	BF.BV.18-3503	2018-09-27	BURKINA FASO | HAUTS-BASSINS | HOEUT | ARRONDISSEMENT N°7 DE BOBO-DIOULASSO | BANA VILLAGE	11.2339822	-4.4725306	RURAL AREA	4:00:00	PT1H	HUMAN_LANDING_CATCH	INDOORS	A person sits indoor or outdoor the house with his lower leg exposed and collects all the mosquitoes that come for a blood meal using a mosquito aspirator	Taxon expert, morphology	Kill method: Knocked out in the freezer at - 20 °C for 15 minutes. Preservation1: Grouped in a pool of at most 10 in a 2 ml eppendorf tube with 80% ethanol (~ 1.6ml) and stored at room temperature for 3 years. Preservation2: moved individually to PCR plate well with 200µl of 80% ethanol and stored at room temperature before shipping.	80%_ETHANOL	NOT_COLLECTED	2018-09-27	HG1	Y	NOT_APPLICABLE	22.39	94.00	200.80	0.00	0.00	0.00	0.60	FRANCK ADAMA YAO	INSTITUT DE RECHERCHE EN SCIENCES DE LA SANTE	FRANCK ADAMA YAO	INSTITUT DE RECHERCHE EN SCIENCES DE LA SANTE	FRANCK ADAMA YAO	INSTITUT DE RECHERCHE EN SCIENCES DE LA SANTE	20210419.0	good	whole adult
DN806232W_E11	181.0	ASP-BUMI-BF-2103-02	PLATE2	E11	WHOLE_ORGANISM	Tube24	Diptera	Culicidae	Anopheles	Anopheles gambiae group_guess	ADULT	FEMALE	N	N	BF.BV.18-3503	2018-09-27	BURKINA FASO | HAUTS-BASSINS | HOEUT | ARRONDISSEMENT N°7 DE BOBO-DIOULASSO | BANA VILLAGE	11.2339822	-4.4725306	RURAL AREA	4:00:00	PT1H	HUMAN_LANDING_CATCH	INDOORS	A person sits indoor or outdoor the house with his lower leg exposed and collects all the mosquitoes that come for a blood meal using a mosquito aspirator	Taxon expert, morphology	Kill method: Knocked out in the freezer at - 20 °C for 15 minutes. Preservation1: Grouped in a pool of at most 10 in a 2 ml eppendorf tube with 80% ethanol (~ 1.6ml) and stored at room temperature for 3 years. Preservation2: moved individually to PCR plate well with 200µl of 80% ethanol and stored at room temperature before shipping.	80%_ETHANOL	NOT_COLLECTED	2018-09-27	HG1	Y	NOT_APPLICABLE	22.39	94.00	200.80	0.00	0.00	0.00	0.60	FRANCK ADAMA YAO	INSTITUT DE RECHERCHE EN SCIENCES DE LA SANTE	FRANCK ADAMA YAO	INSTITUT DE RECHERCHE EN SCIENCES DE LA SANTE	FRANCK ADAMA YAO	INSTITUT DE RECHERCHE EN SCIENCES DE LA SANTE	20210419.0	good	whole adult
DN806232W_F11	182.0	ASP-BUMI-BF-2103-02	PLATE2	F11	WHOLE_ORGANISM	Tube24	Diptera	Culicidae	Anopheles	Anopheles gambiae group_guess	ADULT	FEMALE	N	N	BF.BV.18-3503	2018-09-27	BURKINA FASO | HAUTS-BASSINS | HOEUT | ARRONDISSEMENT N°7 DE BOBO-DIOULASSO | BANA VILLAGE	11.2339822	-4.4725306	RURAL AREA	4:00:00	PT1H	HUMAN_LANDING_CATCH	INDOORS	A person sits indoor or outdoor the house with his lower leg exposed and collects all the mosquitoes that come for a blood meal using a mosquito aspirator	Taxon expert, morphology	Kill method: Knocked out in the freezer at - 20 °C for 15 minutes. Preservation1: Grouped in a pool of at most 10 in a 2 ml eppendorf tube with 80% ethanol (~ 1.6ml) and stored at room temperature for 3 years. Preservation2: moved individually to PCR plate well with 200µl of 80% ethanol and stored at room temperature before shipping.	80%_ETHANOL	NOT_COLLECTED	2018-09-27	HG1	Y	NOT_APPLICABLE	22.39	94.00	200.80	0.00	0.00	0.00	0.60	FRANCK ADAMA YAO	INSTITUT DE RECHERCHE EN SCIENCES DE LA SANTE	FRANCK ADAMA YAO	INSTITUT DE RECHERCHE EN SCIENCES DE LA SANTE	FRANCK ADAMA YAO	INSTITUT DE RECHERCHE EN SCIENCES DE LA SANTE	20210419.0	good	whole adult
DN806232W_G11	183.0	ASP-BUMI-BF-2103-02	PLATE2	G11	WHOLE_ORGANISM	Tube24	Diptera	Culicidae	Anopheles	Anopheles gambiae group_guess	ADULT	FEMALE	N	N	BF.BV.18-3503	2018-09-27	BURKINA FASO | HAUTS-BASSINS | HOEUT | ARRONDISSEMENT N°7 DE BOBO-DIOULASSO | BANA VILLAGE	11.2339822	-4.4725306	RURAL AREA	4:00:00	PT1H	HUMAN_LANDING_CATCH	INDOORS	A person sits indoor or outdoor the house with his lower leg exposed and collects all the mosquitoes that come for a blood meal using a mosquito aspirator	Taxon expert, morphology	Kill method: Knocked out in the freezer at - 20 °C for 15 minutes. Preservation1: Grouped in a pool of at most 10 in a 2 ml eppendorf tube with 80% ethanol (~ 1.6ml) and stored at room temperature for 3 years. Preservation2: moved individually to PCR plate well with 200µl of 80% ethanol and stored at room temperature before shipping.	80%_ETHANOL	NOT_COLLECTED	2018-09-27	HG1	Y	NOT_APPLICABLE	22.39	94.00	200.80	0.00	0.00	0.00	0.60	FRANCK ADAMA YAO	INSTITUT DE RECHERCHE EN SCIENCES DE LA SANTE	FRANCK ADAMA YAO	INSTITUT DE RECHERCHE EN SCIENCES DE LA SANTE	FRANCK ADAMA YAO	INSTITUT DE RECHERCHE EN SCIENCES DE LA SANTE	20210419.0	good	whole adult
DN806232W_H11	184.0	ASP-BUMI-BF-2103-02	PLATE2	H11	WHOLE_ORGANISM	Tube24	Diptera	Culicidae	Anopheles	Anopheles gambiae group_guess	ADULT	FEMALE	N	N	BF.BV.18-3503	2018-09-27	BURKINA FASO | HAUTS-BASSINS | HOEUT | ARRONDISSEMENT N°7 DE BOBO-DIOULASSO | BANA VILLAGE	11.2339822	-4.4725306	RURAL AREA	4:00:00	PT1H	HUMAN_LANDING_CATCH	INDOORS	A person sits indoor or outdoor the house with his lower leg exposed and collects all the mosquitoes that come for a blood meal using a mosquito aspirator	Taxon expert, morphology	Kill method: Knocked out in the freezer at - 20 °C for 15 minutes. Preservation1: Grouped in a pool of at most 10 in a 2 ml eppendorf tube with 80% ethanol (~ 1.6ml) and stored at room temperature for 3 years. Preservation2: moved individually to PCR plate well with 200µl of 80% ethanol and stored at room temperature before shipping.	80%_ETHANOL	NOT_COLLECTED	2018-09-27	HG1	Y	NOT_APPLICABLE	22.39	94.00	200.80	0.00	0.00	0.00	0.60	FRANCK ADAMA YAO	INSTITUT DE RECHERCHE EN SCIENCES DE LA SANTE	FRANCK ADAMA YAO	INSTITUT DE RECHERCHE EN SCIENCES DE LA SANTE	FRANCK ADAMA YAO	INSTITUT DE RECHERCHE EN SCIENCES DE LA SANTE	20210419.0	good	whole adult
DN806232W_A12	185.0	ASP-BUMI-BF-2103-02	PLATE2	A12	WHOLE_ORGANISM	Tube24	Diptera	Culicidae	Anopheles	Anopheles gambiae group_guess	ADULT	FEMALE	N	N	BF.BV.18-3503	2018-09-27	BURKINA FASO | HAUTS-BASSINS | HOEUT | ARRONDISSEMENT N°7 DE BOBO-DIOULASSO | BANA VILLAGE	11.2339822	-4.4725306	RURAL AREA	4:00:00	PT1H	HUMAN_LANDING_CATCH	INDOORS	A person sits indoor or outdoor the house with his lower leg exposed and collects all the mosquitoes that come for a blood meal using a mosquito aspirator	Taxon expert, morphology	Kill method: Knocked out in the freezer at - 20 °C for 15 minutes. Preservation1: Grouped in a pool of at most 10 in a 2 ml eppendorf tube with 80% ethanol (~ 1.6ml) and stored at room temperature for 3 years. Preservation2: moved individually to PCR plate well with 200µl of 80% ethanol and stored at room temperature before shipping.	80%_ETHANOL	NOT_COLLECTED	2018-09-27	HG1	Y	NOT_APPLICABLE	22.39	94.00	200.80	0.00	0.00	0.00	0.60	FRANCK ADAMA YAO	INSTITUT DE RECHERCHE EN SCIENCES DE LA SANTE	FRANCK ADAMA YAO	INSTITUT DE RECHERCHE EN SCIENCES DE LA SANTE	FRANCK ADAMA YAO	INSTITUT DE RECHERCHE EN SCIENCES DE LA SANTE	20210419.0	good	whole adult
DN806232W_B12	186.0	ASP-BUMI-BF-2103-02	PLATE2	B12	WHOLE_ORGANISM	Tube24	Diptera	Culicidae	Anopheles	Anopheles gambiae group_guess	ADULT	FEMALE	N	N	BF.BV.18-3503	2018-09-27	BURKINA FASO | HAUTS-BASSINS | HOEUT | ARRONDISSEMENT N°7 DE BOBO-DIOULASSO | BANA VILLAGE	11.2339822	-4.4725306	RURAL AREA	4:00:00	PT1H	HUMAN_LANDING_CATCH	INDOORS	A person sits indoor or outdoor the house with his lower leg exposed and collects all the mosquitoes that come for a blood meal using a mosquito aspirator	Taxon expert, morphology	Kill method: Knocked out in the freezer at - 20 °C for 15 minutes. Preservation1: Grouped in a pool of at most 10 in a 2 ml eppendorf tube with 80% ethanol (~ 1.6ml) and stored at room temperature for 3 years. Preservation2: moved individually to PCR plate well with 200µl of 80% ethanol and stored at room temperature before shipping.	80%_ETHANOL	NOT_COLLECTED	2018-09-27	HG1	Y	NOT_APPLICABLE	22.39	94.00	200.80	0.00	0.00	0.00	0.60	FRANCK ADAMA YAO	INSTITUT DE RECHERCHE EN SCIENCES DE LA SANTE	FRANCK ADAMA YAO	INSTITUT DE RECHERCHE EN SCIENCES DE LA SANTE	FRANCK ADAMA YAO	INSTITUT DE RECHERCHE EN SCIENCES DE LA SANTE	20210419.0	good	whole adult
DN806232W_C12	187.0	ASP-BUMI-BF-2103-02	PLATE2	C12	WHOLE_ORGANISM	Tube24	Diptera	Culicidae	Anopheles	Anopheles gambiae group_guess	ADULT	FEMALE	N	N	BF.BV.18-3503	2018-09-27	BURKINA FASO | HAUTS-BASSINS | HOEUT | ARRONDISSEMENT N°7 DE BOBO-DIOULASSO | BANA VILLAGE	11.2339822	-4.4725306	RURAL AREA	4:00:00	PT1H	HUMAN_LANDING_CATCH	INDOORS	A person sits indoor or outdoor the house with his lower leg exposed and collects all the mosquitoes that come for a blood meal using a mosquito aspirator	Taxon expert, morphology	Kill method: Knocked out in the freezer at - 20 °C for 15 minutes. Preservation1: Grouped in a pool of at most 10 in a 2 ml eppendorf tube with 80% ethanol (~ 1.6ml) and stored at room temperature for 3 years. Preservation2: moved individually to PCR plate well with 200µl of 80% ethanol and stored at room temperature before shipping.	80%_ETHANOL	NOT_COLLECTED	2018-09-27	HG1	Y	NOT_APPLICABLE	22.39	94.00	200.80	0.00	0.00	0.00	0.60	FRANCK ADAMA YAO	INSTITUT DE RECHERCHE EN SCIENCES DE LA SANTE	FRANCK ADAMA YAO	INSTITUT DE RECHERCHE EN SCIENCES DE LA SANTE	FRANCK ADAMA YAO	INSTITUT DE RECHERCHE EN SCIENCES DE LA SANTE	20210419.0	good	whole adult
DN806232W_D12	188.0	ASP-BUMI-BF-2103-02	PLATE2	D12	WHOLE_ORGANISM	Tube24	Diptera	Culicidae	Anopheles	Anopheles gambiae group_guess	ADULT	FEMALE	N	N	BF.BV.18-3503	2018-09-27	BURKINA FASO | HAUTS-BASSINS | HOEUT | ARRONDISSEMENT N°7 DE BOBO-DIOULASSO | BANA VILLAGE	11.2339822	-4.4725306	RURAL AREA	4:00:00	PT1H	HUMAN_LANDING_CATCH	INDOORS	A person sits indoor or outdoor the house with his lower leg exposed and collects all the mosquitoes that come for a blood meal using a mosquito aspirator	Taxon expert, morphology	Kill method: Knocked out in the freezer at - 20 °C for 15 minutes. Preservation1: Grouped in a pool of at most 10 in a 2 ml eppendorf tube with 80% ethanol (~ 1.6ml) and stored at room temperature for 3 years. Preservation2: moved individually to PCR plate well with 200µl of 80% ethanol and stored at room temperature before shipping.	80%_ETHANOL	NOT_COLLECTED	2018-09-27	HG1	Y	NOT_APPLICABLE	22.39	94.00	200.80	0.00	0.00	0.00	0.60	FRANCK ADAMA YAO	INSTITUT DE RECHERCHE EN SCIENCES DE LA SANTE	FRANCK ADAMA YAO	INSTITUT DE RECHERCHE EN SCIENCES DE LA SANTE	FRANCK ADAMA YAO	INSTITUT DE RECHERCHE EN SCIENCES DE LA SANTE	20210419.0	good	whole adult
DN806232W_E12	189.0	ASP-BUMI-BF-2103-02	PLATE2	E12	WHOLE_ORGANISM	Tube24	Diptera	Culicidae	Anopheles	Anopheles gambiae group_guess	ADULT	FEMALE	N	N	BF.BV.18-3503	2018-09-27	BURKINA FASO | HAUTS-BASSINS | HOEUT | ARRONDISSEMENT N°7 DE BOBO-DIOULASSO | BANA VILLAGE	11.2339822	-4.4725306	RURAL AREA	4:00:00	PT1H	HUMAN_LANDING_CATCH	INDOORS	A person sits indoor or outdoor the house with his lower leg exposed and collects all the mosquitoes that come for a blood meal using a mosquito aspirator	Taxon expert, morphology	Kill method: Knocked out in the freezer at - 20 °C for 15 minutes. Preservation1: Grouped in a pool of at most 10 in a 2 ml eppendorf tube with 80% ethanol (~ 1.6ml) and stored at room temperature for 3 years. Preservation2: moved individually to PCR plate well with 200µl of 80% ethanol and stored at room temperature before shipping.	80%_ETHANOL	NOT_COLLECTED	2018-09-27	HG1	Y	NOT_APPLICABLE	22.39	94.00	200.80	0.00	0.00	0.00	0.60	FRANCK ADAMA YAO	INSTITUT DE RECHERCHE EN SCIENCES DE LA SANTE	FRANCK ADAMA YAO	INSTITUT DE RECHERCHE EN SCIENCES DE LA SANTE	FRANCK ADAMA YAO	INSTITUT DE RECHERCHE EN SCIENCES DE LA SANTE	20210419.0	good	whole adult
DN806232W_F12	190.0	ASP-BUMI-BF-2103-02	PLATE2	F12	WHOLE_ORGANISM	Tube25	Diptera	Culicidae	Anopheles	Anopheles gambiae group_guess	ADULT	FEMALE	N	N	BF.BV.18-3433	2018-09-26	BURKINA FASO | HAUTS-BASSINS | HOEUT | ARRONDISSEMENT N°7 DE BOBO-DIOULASSO | BANA VILLAGE	11.2339822	-4.4725306	RURAL AREA	4:00:00	PT1H	HUMAN_LANDING_CATCH	INDOORS	A person sits indoor or outdoor the house with his lower leg exposed and collects all the mosquitoes that come for a blood meal using a mosquito aspirator	Taxon expert, morphology	Kill method: Knocked out in the freezer at - 20 °C for 15 minutes. Preservation1: Grouped in a pool of at most 10 in a 2 ml eppendorf tube with 80% ethanol (~ 1.6ml) and stored at room temperature for 3 years. Preservation2: moved individually to PCR plate well with 200µl of 80% ethanol and stored at room temperature before shipping.	80%_ETHANOL	NOT_COLLECTED	2018-09-26	HG1	Y	NOT_APPLICABLE	20.48	96.50	339.70	0.00	0.00	0.00	0.60	FRANCK ADAMA YAO	INSTITUT DE RECHERCHE EN SCIENCES DE LA SANTE	FRANCK ADAMA YAO	INSTITUT DE RECHERCHE EN SCIENCES DE LA SANTE	FRANCK ADAMA YAO	INSTITUT DE RECHERCHE EN SCIENCES DE LA SANTE	20210419.0	good	whole adult
DN806232W_G12	191.0	ASP-BUMI-BF-2103-02	PLATE2	G12	WHOLE_ORGANISM	Tube25	Diptera	Culicidae	Anopheles	Anopheles gambiae group_guess	ADULT	FEMALE	N	N	BF.BV.18-3433	2018-09-26	BURKINA FASO | HAUTS-BASSINS | HOEUT | ARRONDISSEMENT N°7 DE BOBO-DIOULASSO | BANA VILLAGE	11.2339822	-4.4725306	RURAL AREA	4:00:00	PT1H	HUMAN_LANDING_CATCH	INDOORS	A person sits indoor or outdoor the house with his lower leg exposed and collects all the mosquitoes that come for a blood meal using a mosquito aspirator	Taxon expert, morphology	Kill method: Knocked out in the freezer at - 20 °C for 15 minutes. Preservation1: Grouped in a pool of at most 10 in a 2 ml eppendorf tube with 80% ethanol (~ 1.6ml) and stored at room temperature for 3 years. Preservation2: moved individually to PCR plate well with 200µl of 80% ethanol and stored at room temperature before shipping.	80%_ETHANOL	NOT_COLLECTED	2018-09-26	HG1	Y	NOT_APPLICABLE	20.48	96.50	339.70	0.00	0.00	0.00	0.60	FRANCK ADAMA YAO	INSTITUT DE RECHERCHE EN SCIENCES DE LA SANTE	FRANCK ADAMA YAO	INSTITUT DE RECHERCHE EN SCIENCES DE LA SANTE	FRANCK ADAMA YAO	INSTITUT DE RECHERCHE EN SCIENCES DE LA SANTE	20210419.0	good	whole adult
DN806232W_H12	192.0	ASP-BUMI-BF-2103-02	PLATE2	H12	BLANK_SAMPLE	NOT_APPLICABLE	NOT_APPLICABLE	NOT_APPLICABLE	NOT_APPLICABLE	BLANK_SAMPLE	NOT_APPLICABLE	NOT_APPLICABLE	NOT_APPLICABLE	NOT_APPLICABLE	NOT_APPLICABLE	NOT_APPLICABLE	NOT_APPLICABLE	NOT_APPLICABLE	NOT_APPLICABLE	NOT_APPLICABLE	NOT_APPLICABLE	NOT_APPLICABLE	NOT_APPLICABLE	NOT_APPLICABLE	NOT_APPLICABLE	NOT_APPLICABLE	NOT_APPLICABLE	80%_ETHANOL	NOT_APPLICABLE	NOT_APPLICABLE	HG1	Y	NOT_APPLICABLE	NOT_APPLICABLE	NOT_APPLICABLE	NOT_APPLICABLE	NOT_APPLICABLE	NOT_APPLICABLE	NOT_APPLICABLE	NOT_APPLICABLE	NOT_APPLICABLE	NOT_APPLICABLE	NOT_APPLICABLE	NOT_APPLICABLE	NOT_APPLICABLE	NOT_APPLICABLE	20210419.0	good	whole adult
DN806233A_A1	193.0	ASP-BUMI-BF-2103-03	PLATE3	A1	WHOLE_ORGANISM	Tube25	Diptera	Culicidae	Anopheles	Anopheles gambiae group_guess	ADULT	FEMALE	N	N	BF.BV.18-3433	2018-09-26	BURKINA FASO | HAUTS-BASSINS | HOEUT | ARRONDISSEMENT N°7 DE BOBO-DIOULASSO | BANA VILLAGE	11.2339822	-4.4725306	RURAL AREA	4:00:00	PT1H	HUMAN_LANDING_CATCH	INDOORS	A person sits indoor or outdoor the house with his lower leg exposed and collects all the mosquitoes that come for a blood meal using a mosquito aspirator	Taxon expert, morphology	Kill method: Knocked out in the freezer at - 20 °C for 15 minutes. Preservation1: Grouped in a pool of at most 10 in a 2 ml eppendorf tube with 80% ethanol (~ 1.6ml) and stored at room temperature for 3 years. Preservation2: moved individually to PCR plate well with 200µl of 80% ethanol and stored at room temperature before shipping.	80%_ETHANOL	NOT_COLLECTED	2018-09-26	HG1	Y	NOT_APPLICABLE	20.48	96.50	339.70	0.00	0.00	0.00	0.60	FRANCK ADAMA YAO	INSTITUT DE RECHERCHE EN SCIENCES DE LA SANTE	FRANCK ADAMA YAO	INSTITUT DE RECHERCHE EN SCIENCES DE LA SANTE	FRANCK ADAMA YAO	INSTITUT DE RECHERCHE EN SCIENCES DE LA SANTE	20210419.0	good	whole adult
DN806233A_B1	194.0	ASP-BUMI-BF-2103-03	PLATE3	B1	WHOLE_ORGANISM	Tube25	Diptera	Culicidae	Anopheles	Anopheles gambiae group_guess	ADULT	FEMALE	N	N	BF.BV.18-3433	2018-09-26	BURKINA FASO | HAUTS-BASSINS | HOEUT | ARRONDISSEMENT N°7 DE BOBO-DIOULASSO | BANA VILLAGE	11.2339822	-4.4725306	RURAL AREA	4:00:00	PT1H	HUMAN_LANDING_CATCH	INDOORS	A person sits indoor or outdoor the house with his lower leg exposed and collects all the mosquitoes that come for a blood meal using a mosquito aspirator	Taxon expert, morphology	Kill method: Knocked out in the freezer at - 20 °C for 15 minutes. Preservation1: Grouped in a pool of at most 10 in a 2 ml eppendorf tube with 80% ethanol (~ 1.6ml) and stored at room temperature for 3 years. Preservation2: moved individually to PCR plate well with 200µl of 80% ethanol and stored at room temperature before shipping.	80%_ETHANOL	NOT_COLLECTED	2018-09-26	HG1	Y	NOT_APPLICABLE	20.48	96.50	339.70	0.00	0.00	0.00	0.60	FRANCK ADAMA YAO	INSTITUT DE RECHERCHE EN SCIENCES DE LA SANTE	FRANCK ADAMA YAO	INSTITUT DE RECHERCHE EN SCIENCES DE LA SANTE	FRANCK ADAMA YAO	INSTITUT DE RECHERCHE EN SCIENCES DE LA SANTE	20210419.0	good	whole adult
DN806233A_C1	195.0	ASP-BUMI-BF-2103-03	PLATE3	C1	WHOLE_ORGANISM	Tube25	Diptera	Culicidae	Anopheles	Anopheles gambiae group_guess	ADULT	FEMALE	N	N	BF.BV.18-3433	2018-09-26	BURKINA FASO | HAUTS-BASSINS | HOEUT | ARRONDISSEMENT N°7 DE BOBO-DIOULASSO | BANA VILLAGE	11.2339822	-4.4725306	RURAL AREA	4:00:00	PT1H	HUMAN_LANDING_CATCH	INDOORS	A person sits indoor or outdoor the house with his lower leg exposed and collects all the mosquitoes that come for a blood meal using a mosquito aspirator	Taxon expert, morphology	Kill method: Knocked out in the freezer at - 20 °C for 15 minutes. Preservation1: Grouped in a pool of at most 10 in a 2 ml eppendorf tube with 80% ethanol (~ 1.6ml) and stored at room temperature for 3 years. Preservation2: moved individually to PCR plate well with 200µl of 80% ethanol and stored at room temperature before shipping.	80%_ETHANOL	NOT_COLLECTED	2018-09-26	HG1	Y	NOT_APPLICABLE	20.48	96.50	339.70	0.00	0.00	0.00	0.60	FRANCK ADAMA YAO	INSTITUT DE RECHERCHE EN SCIENCES DE LA SANTE	FRANCK ADAMA YAO	INSTITUT DE RECHERCHE EN SCIENCES DE LA SANTE	FRANCK ADAMA YAO	INSTITUT DE RECHERCHE EN SCIENCES DE LA SANTE	20210419.0	good	whole adult
DN806233A_D1	196.0	ASP-BUMI-BF-2103-03	PLATE3	D1	WHOLE_ORGANISM	Tube25	Diptera	Culicidae	Anopheles	Anopheles gambiae group_guess	ADULT	FEMALE	N	N	BF.BV.18-3433	2018-09-26	BURKINA FASO | HAUTS-BASSINS | HOEUT | ARRONDISSEMENT N°7 DE BOBO-DIOULASSO | BANA VILLAGE	11.2339822	-4.4725306	RURAL AREA	4:00:00	PT1H	HUMAN_LANDING_CATCH	INDOORS	A person sits indoor or outdoor the house with his lower leg exposed and collects all the mosquitoes that come for a blood meal using a mosquito aspirator	Taxon expert, morphology	Kill method: Knocked out in the freezer at - 20 °C for 15 minutes. Preservation1: Grouped in a pool of at most 10 in a 2 ml eppendorf tube with 80% ethanol (~ 1.6ml) and stored at room temperature for 3 years. Preservation2: moved individually to PCR plate well with 200µl of 80% ethanol and stored at room temperature before shipping.	80%_ETHANOL	NOT_COLLECTED	2018-09-26	HG1	Y	NOT_APPLICABLE	20.48	96.50	339.70	0.00	0.00	0.00	0.60	FRANCK ADAMA YAO	INSTITUT DE RECHERCHE EN SCIENCES DE LA SANTE	FRANCK ADAMA YAO	INSTITUT DE RECHERCHE EN SCIENCES DE LA SANTE	FRANCK ADAMA YAO	INSTITUT DE RECHERCHE EN SCIENCES DE LA SANTE	20210419.0	good	whole adult
DN806233A_E1	197.0	ASP-BUMI-BF-2103-03	PLATE3	E1	WHOLE_ORGANISM	Tube26	Diptera	Culicidae	Anopheles	Anopheles gambiae group_guess	ADULT	FEMALE	N	N	BF.BV.18-4935	2018-10-17	BURKINA FASO | HAUTS-BASSINS | HOEUT | ARRONDISSEMENT N°7 DE BOBO-DIOULASSO | BANA VILLAGE	11.2339822	-4.4725306	RURAL AREA	2:00:00	PT1H	HUMAN_LANDING_CATCH	OUTDOORS	A person sits indoor or outdoor the house with his lower leg exposed and collects all the mosquitoes that come for a blood meal using a mosquito aspirator	Taxon expert, morphology	Kill method: Knocked out in the freezer at - 20 °C for 15 minutes. Preservation1: Grouped in a pool of at most 10 in a 2 ml eppendorf tube with 80% ethanol (~ 1.6ml) and stored at room temperature for 3 years. Preservation2: moved individually to PCR plate well with 200µl of 80% ethanol and stored at room temperature before shipping.	80%_ETHANOL	NOT_COLLECTED	2018-10-17	HG1	Y	NOT_APPLICABLE	23.33	94.90	25.30	0.00	0.00	0.00	0.60	FRANCK ADAMA YAO	INSTITUT DE RECHERCHE EN SCIENCES DE LA SANTE	FRANCK ADAMA YAO	INSTITUT DE RECHERCHE EN SCIENCES DE LA SANTE	FRANCK ADAMA YAO	INSTITUT DE RECHERCHE EN SCIENCES DE LA SANTE	20210419.0	good	whole adult
DN806233A_F1	198.0	ASP-BUMI-BF-2103-03	PLATE3	F1	WHOLE_ORGANISM	Tube26	Diptera	Culicidae	Anopheles	Anopheles gambiae group_guess	ADULT	FEMALE	N	N	BF.BV.18-4935	2018-10-17	BURKINA FASO | HAUTS-BASSINS | HOEUT | ARRONDISSEMENT N°7 DE BOBO-DIOULASSO | BANA VILLAGE	11.2339822	-4.4725306	RURAL AREA	2:00:00	PT1H	HUMAN_LANDING_CATCH	OUTDOORS	A person sits indoor or outdoor the house with his lower leg exposed and collects all the mosquitoes that come for a blood meal using a mosquito aspirator	Taxon expert, morphology	Kill method: Knocked out in the freezer at - 20 °C for 15 minutes. Preservation1: Grouped in a pool of at most 10 in a 2 ml eppendorf tube with 80% ethanol (~ 1.6ml) and stored at room temperature for 3 years. Preservation2: moved individually to PCR plate well with 200µl of 80% ethanol and stored at room temperature before shipping.	80%_ETHANOL	NOT_COLLECTED	2018-10-17	HG1	Y	NOT_APPLICABLE	23.33	94.90	25.30	0.00	0.00	0.00	0.60	FRANCK ADAMA YAO	INSTITUT DE RECHERCHE EN SCIENCES DE LA SANTE	FRANCK ADAMA YAO	INSTITUT DE RECHERCHE EN SCIENCES DE LA SANTE	FRANCK ADAMA YAO	INSTITUT DE RECHERCHE EN SCIENCES DE LA SANTE	20210419.0	good	whole adult
DN806233A_G1	199.0	ASP-BUMI-BF-2103-03	PLATE3	G1	WHOLE_ORGANISM	Tube26	Diptera	Culicidae	Anopheles	Anopheles gambiae group_guess	ADULT	FEMALE	N	N	BF.BV.18-4935	2018-10-17	BURKINA FASO | HAUTS-BASSINS | HOEUT | ARRONDISSEMENT N°7 DE BOBO-DIOULASSO | BANA VILLAGE	11.2339822	-4.4725306	RURAL AREA	2:00:00	PT1H	HUMAN_LANDING_CATCH	OUTDOORS	A person sits indoor or outdoor the house with his lower leg exposed and collects all the mosquitoes that come for a blood meal using a mosquito aspirator	Taxon expert, morphology	Kill method: Knocked out in the freezer at - 20 °C for 15 minutes. Preservation1: Grouped in a pool of at most 10 in a 2 ml eppendorf tube with 80% ethanol (~ 1.6ml) and stored at room temperature for 3 years. Preservation2: moved individually to PCR plate well with 200µl of 80% ethanol and stored at room temperature before shipping.	80%_ETHANOL	NOT_COLLECTED	2018-10-17	HG1	Y	NOT_APPLICABLE	23.33	94.90	25.30	0.00	0.00	0.00	0.60	FRANCK ADAMA YAO	INSTITUT DE RECHERCHE EN SCIENCES DE LA SANTE	FRANCK ADAMA YAO	INSTITUT DE RECHERCHE EN SCIENCES DE LA SANTE	FRANCK ADAMA YAO	INSTITUT DE RECHERCHE EN SCIENCES DE LA SANTE	20210419.0	good	whole adult
DN806233A_H1	200.0	ASP-BUMI-BF-2103-03	PLATE3	H1	WHOLE_ORGANISM	Tube26	Diptera	Culicidae	Anopheles	Anopheles gambiae group_guess	ADULT	FEMALE	N	N	BF.BV.18-4935	2018-10-17	BURKINA FASO | HAUTS-BASSINS | HOEUT | ARRONDISSEMENT N°7 DE BOBO-DIOULASSO | BANA VILLAGE	11.2339822	-4.4725306	RURAL AREA	2:00:00	PT1H	HUMAN_LANDING_CATCH	OUTDOORS	A person sits indoor or outdoor the house with his lower leg exposed and collects all the mosquitoes that come for a blood meal using a mosquito aspirator	Taxon expert, morphology	Kill method: Knocked out in the freezer at - 20 °C for 15 minutes. Preservation1: Grouped in a pool of at most 10 in a 2 ml eppendorf tube with 80% ethanol (~ 1.6ml) and stored at room temperature for 3 years. Preservation2: moved individually to PCR plate well with 200µl of 80% ethanol and stored at room temperature before shipping.	80%_ETHANOL	NOT_COLLECTED	2018-10-17	HG1	Y	NOT_APPLICABLE	23.33	94.90	25.30	0.00	0.00	0.00	0.60	FRANCK ADAMA YAO	INSTITUT DE RECHERCHE EN SCIENCES DE LA SANTE	FRANCK ADAMA YAO	INSTITUT DE RECHERCHE EN SCIENCES DE LA SANTE	FRANCK ADAMA YAO	INSTITUT DE RECHERCHE EN SCIENCES DE LA SANTE	20210419.0	good	whole adult
DN806233A_A2	201.0	ASP-BUMI-BF-2103-03	PLATE3	A2	WHOLE_ORGANISM	Tube26	Diptera	Culicidae	Anopheles	Anopheles gambiae group_guess	ADULT	FEMALE	N	N	BF.BV.18-4935	2018-10-17	BURKINA FASO | HAUTS-BASSINS | HOEUT | ARRONDISSEMENT N°7 DE BOBO-DIOULASSO | BANA VILLAGE	11.2339822	-4.4725306	RURAL AREA	2:00:00	PT1H	HUMAN_LANDING_CATCH	OUTDOORS	A person sits indoor or outdoor the house with his lower leg exposed and collects all the mosquitoes that come for a blood meal using a mosquito aspirator	Taxon expert, morphology	Kill method: Knocked out in the freezer at - 20 °C for 15 minutes. Preservation1: Grouped in a pool of at most 10 in a 2 ml eppendorf tube with 80% ethanol (~ 1.6ml) and stored at room temperature for 3 years. Preservation2: moved individually to PCR plate well with 200µl of 80% ethanol and stored at room temperature before shipping.	80%_ETHANOL	NOT_COLLECTED	2018-10-17	HG1	Y	NOT_APPLICABLE	23.33	94.90	25.30	0.00	0.00	0.00	0.60	FRANCK ADAMA YAO	INSTITUT DE RECHERCHE EN SCIENCES DE LA SANTE	FRANCK ADAMA YAO	INSTITUT DE RECHERCHE EN SCIENCES DE LA SANTE	FRANCK ADAMA YAO	INSTITUT DE RECHERCHE EN SCIENCES DE LA SANTE	20210419.0	good	whole adult
DN806233A_B2	202.0	ASP-BUMI-BF-2103-03	PLATE3	B2	WHOLE_ORGANISM	Tube26	Diptera	Culicidae	Anopheles	Anopheles gambiae group_guess	ADULT	FEMALE	N	N	BF.BV.18-4935	2018-10-17	BURKINA FASO | HAUTS-BASSINS | HOEUT | ARRONDISSEMENT N°7 DE BOBO-DIOULASSO | BANA VILLAGE	11.2339822	-4.4725306	RURAL AREA	2:00:00	PT1H	HUMAN_LANDING_CATCH	OUTDOORS	A person sits indoor or outdoor the house with his lower leg exposed and collects all the mosquitoes that come for a blood meal using a mosquito aspirator	Taxon expert, morphology	Kill method: Knocked out in the freezer at - 20 °C for 15 minutes. Preservation1: Grouped in a pool of at most 10 in a 2 ml eppendorf tube with 80% ethanol (~ 1.6ml) and stored at room temperature for 3 years. Preservation2: moved individually to PCR plate well with 200µl of 80% ethanol and stored at room temperature before shipping.	80%_ETHANOL	NOT_COLLECTED	2018-10-17	HG1	Y	NOT_APPLICABLE	23.33	94.90	25.30	0.00	0.00	0.00	0.60	FRANCK ADAMA YAO	INSTITUT DE RECHERCHE EN SCIENCES DE LA SANTE	FRANCK ADAMA YAO	INSTITUT DE RECHERCHE EN SCIENCES DE LA SANTE	FRANCK ADAMA YAO	INSTITUT DE RECHERCHE EN SCIENCES DE LA SANTE	20210419.0	good	whole adult
DN806233A_C2	203.0	ASP-BUMI-BF-2103-03	PLATE3	C2	WHOLE_ORGANISM	Tube27	Diptera	Culicidae	Anopheles	Anopheles gambiae group_guess	ADULT	FEMALE	N	N	BF.BV.18-4898	2018-10-17	BURKINA FASO | HAUTS-BASSINS | HOEUT | ARRONDISSEMENT N°7 DE BOBO-DIOULASSO | BANA VILLAGE	11.2339822	-4.4725306	RURAL AREA	5:00:00	PT1H	HUMAN_LANDING_CATCH	INDOORS	A person sits indoor or outdoor the house with his lower leg exposed and collects all the mosquitoes that come for a blood meal using a mosquito aspirator	Taxon expert, morphology	Kill method: Knocked out in the freezer at - 20 °C for 15 minutes. Preservation1: Grouped in a pool of at most 10 in a 2 ml eppendorf tube with 80% ethanol (~ 1.6ml) and stored at room temperature for 3 years. Preservation2: moved individually to PCR plate well with 200µl of 80% ethanol and stored at room temperature before shipping.	80%_ETHANOL	NOT_COLLECTED	2018-10-17	HG1	Y	NOT_APPLICABLE	22.63	93.20	30.90	0.00	1.80	0.00	0.60	FRANCK ADAMA YAO	INSTITUT DE RECHERCHE EN SCIENCES DE LA SANTE	FRANCK ADAMA YAO	INSTITUT DE RECHERCHE EN SCIENCES DE LA SANTE	FRANCK ADAMA YAO	INSTITUT DE RECHERCHE EN SCIENCES DE LA SANTE	20210419.0	good	whole adult
DN806233A_D2	204.0	ASP-BUMI-BF-2103-03	PLATE3	D2	WHOLE_ORGANISM	Tube27	Diptera	Culicidae	Anopheles	Anopheles gambiae group_guess	ADULT	FEMALE	N	N	BF.BV.18-4898	2018-10-17	BURKINA FASO | HAUTS-BASSINS | HOEUT | ARRONDISSEMENT N°7 DE BOBO-DIOULASSO | BANA VILLAGE	11.2339822	-4.4725306	RURAL AREA	5:00:00	PT1H	HUMAN_LANDING_CATCH	INDOORS	A person sits indoor or outdoor the house with his lower leg exposed and collects all the mosquitoes that come for a blood meal using a mosquito aspirator	Taxon expert, morphology	Kill method: Knocked out in the freezer at - 20 °C for 15 minutes. Preservation1: Grouped in a pool of at most 10 in a 2 ml eppendorf tube with 80% ethanol (~ 1.6ml) and stored at room temperature for 3 years. Preservation2: moved individually to PCR plate well with 200µl of 80% ethanol and stored at room temperature before shipping.	80%_ETHANOL	NOT_COLLECTED	2018-10-17	HG1	Y	NOT_APPLICABLE	22.63	93.20	30.90	0.00	1.80	0.00	0.60	FRANCK ADAMA YAO	INSTITUT DE RECHERCHE EN SCIENCES DE LA SANTE	FRANCK ADAMA YAO	INSTITUT DE RECHERCHE EN SCIENCES DE LA SANTE	FRANCK ADAMA YAO	INSTITUT DE RECHERCHE EN SCIENCES DE LA SANTE	20210419.0	good	whole adult
DN806233A_E2	205.0	ASP-BUMI-BF-2103-03	PLATE3	E2	WHOLE_ORGANISM	Tube27	Diptera	Culicidae	Anopheles	Anopheles gambiae group_guess	ADULT	FEMALE	N	N	BF.BV.18-4898	2018-10-17	BURKINA FASO | HAUTS-BASSINS | HOEUT | ARRONDISSEMENT N°7 DE BOBO-DIOULASSO | BANA VILLAGE	11.2339822	-4.4725306	RURAL AREA	5:00:00	PT1H	HUMAN_LANDING_CATCH	INDOORS	A person sits indoor or outdoor the house with his lower leg exposed and collects all the mosquitoes that come for a blood meal using a mosquito aspirator	Taxon expert, morphology	Kill method: Knocked out in the freezer at - 20 °C for 15 minutes. Preservation1: Grouped in a pool of at most 10 in a 2 ml eppendorf tube with 80% ethanol (~ 1.6ml) and stored at room temperature for 3 years. Preservation2: moved individually to PCR plate well with 200µl of 80% ethanol and stored at room temperature before shipping.	80%_ETHANOL	NOT_COLLECTED	2018-10-17	HG1	Y	NOT_APPLICABLE	22.63	93.20	30.90	0.00	1.80	0.00	0.60	FRANCK ADAMA YAO	INSTITUT DE RECHERCHE EN SCIENCES DE LA SANTE	FRANCK ADAMA YAO	INSTITUT DE RECHERCHE EN SCIENCES DE LA SANTE	FRANCK ADAMA YAO	INSTITUT DE RECHERCHE EN SCIENCES DE LA SANTE	20210419.0	good	whole adult
DN806233A_F2	206.0	ASP-BUMI-BF-2103-03	PLATE3	F2	WHOLE_ORGANISM	Tube27	Diptera	Culicidae	Anopheles	Anopheles gambiae group_guess	ADULT	FEMALE	N	N	BF.BV.18-4898	2018-10-17	BURKINA FASO | HAUTS-BASSINS | HOEUT | ARRONDISSEMENT N°7 DE BOBO-DIOULASSO | BANA VILLAGE	11.2339822	-4.4725306	RURAL AREA	5:00:00	PT1H	HUMAN_LANDING_CATCH	INDOORS	A person sits indoor or outdoor the house with his lower leg exposed and collects all the mosquitoes that come for a blood meal using a mosquito aspirator	Taxon expert, morphology	Kill method: Knocked out in the freezer at - 20 °C for 15 minutes. Preservation1: Grouped in a pool of at most 10 in a 2 ml eppendorf tube with 80% ethanol (~ 1.6ml) and stored at room temperature for 3 years. Preservation2: moved individually to PCR plate well with 200µl of 80% ethanol and stored at room temperature before shipping.	80%_ETHANOL	NOT_COLLECTED	2018-10-17	HG1	Y	NOT_APPLICABLE	22.63	93.20	30.90	0.00	1.80	0.00	0.60	FRANCK ADAMA YAO	INSTITUT DE RECHERCHE EN SCIENCES DE LA SANTE	FRANCK ADAMA YAO	INSTITUT DE RECHERCHE EN SCIENCES DE LA SANTE	FRANCK ADAMA YAO	INSTITUT DE RECHERCHE EN SCIENCES DE LA SANTE	20210419.0	good	whole adult
DN806233A_G2	207.0	ASP-BUMI-BF-2103-03	PLATE3	G2	WHOLE_ORGANISM	Tube27	Diptera	Culicidae	Anopheles	Anopheles gambiae group_guess	ADULT	FEMALE	N	N	BF.BV.18-4898	2018-10-17	BURKINA FASO | HAUTS-BASSINS | HOEUT | ARRONDISSEMENT N°7 DE BOBO-DIOULASSO | BANA VILLAGE	11.2339822	-4.4725306	RURAL AREA	5:00:00	PT1H	HUMAN_LANDING_CATCH	INDOORS	A person sits indoor or outdoor the house with his lower leg exposed and collects all the mosquitoes that come for a blood meal using a mosquito aspirator	Taxon expert, morphology	Kill method: Knocked out in the freezer at - 20 °C for 15 minutes. Preservation1: Grouped in a pool of at most 10 in a 2 ml eppendorf tube with 80% ethanol (~ 1.6ml) and stored at room temperature for 3 years. Preservation2: moved individually to PCR plate well with 200µl of 80% ethanol and stored at room temperature before shipping.	80%_ETHANOL	NOT_COLLECTED	2018-10-17	HG1	Y	NOT_APPLICABLE	22.63	93.20	30.90	0.00	1.80	0.00	0.60	FRANCK ADAMA YAO	INSTITUT DE RECHERCHE EN SCIENCES DE LA SANTE	FRANCK ADAMA YAO	INSTITUT DE RECHERCHE EN SCIENCES DE LA SANTE	FRANCK ADAMA YAO	INSTITUT DE RECHERCHE EN SCIENCES DE LA SANTE	20210419.0	good	whole adult
DN806233A_H2	208.0	ASP-BUMI-BF-2103-03	PLATE3	H2	WHOLE_ORGANISM	Tube27	Diptera	Culicidae	Anopheles	Anopheles gambiae group_guess	ADULT	FEMALE	N	N	BF.BV.18-4898	2018-10-17	BURKINA FASO | HAUTS-BASSINS | HOEUT | ARRONDISSEMENT N°7 DE BOBO-DIOULASSO | BANA VILLAGE	11.2339822	-4.4725306	RURAL AREA	5:00:00	PT1H	HUMAN_LANDING_CATCH	INDOORS	A person sits indoor or outdoor the house with his lower leg exposed and collects all the mosquitoes that come for a blood meal using a mosquito aspirator	Taxon expert, morphology	Kill method: Knocked out in the freezer at - 20 °C for 15 minutes. Preservation1: Grouped in a pool of at most 10 in a 2 ml eppendorf tube with 80% ethanol (~ 1.6ml) and stored at room temperature for 3 years. Preservation2: moved individually to PCR plate well with 200µl of 80% ethanol and stored at room temperature before shipping.	80%_ETHANOL	NOT_COLLECTED	2018-10-17	HG1	Y	NOT_APPLICABLE	22.63	93.20	30.90	0.00	1.80	0.00	0.60	FRANCK ADAMA YAO	INSTITUT DE RECHERCHE EN SCIENCES DE LA SANTE	FRANCK ADAMA YAO	INSTITUT DE RECHERCHE EN SCIENCES DE LA SANTE	FRANCK ADAMA YAO	INSTITUT DE RECHERCHE EN SCIENCES DE LA SANTE	20210419.0	good	whole adult
DN806233A_A3	209.0	ASP-BUMI-BF-2103-03	PLATE3	A3	WHOLE_ORGANISM	Tube27	Diptera	Culicidae	Anopheles	Anopheles gambiae group_guess	ADULT	FEMALE	N	N	BF.BV.18-4898	2018-10-17	BURKINA FASO | HAUTS-BASSINS | HOEUT | ARRONDISSEMENT N°7 DE BOBO-DIOULASSO | BANA VILLAGE	11.2339822	-4.4725306	RURAL AREA	5:00:00	PT1H	HUMAN_LANDING_CATCH	INDOORS	A person sits indoor or outdoor the house with his lower leg exposed and collects all the mosquitoes that come for a blood meal using a mosquito aspirator	Taxon expert, morphology	Kill method: Knocked out in the freezer at - 20 °C for 15 minutes. Preservation1: Grouped in a pool of at most 10 in a 2 ml eppendorf tube with 80% ethanol (~ 1.6ml) and stored at room temperature for 3 years. Preservation2: moved individually to PCR plate well with 200µl of 80% ethanol and stored at room temperature before shipping.	80%_ETHANOL	NOT_COLLECTED	2018-10-17	HG1	Y	NOT_APPLICABLE	22.63	93.20	30.90	0.00	1.80	0.00	0.60	FRANCK ADAMA YAO	INSTITUT DE RECHERCHE EN SCIENCES DE LA SANTE	FRANCK ADAMA YAO	INSTITUT DE RECHERCHE EN SCIENCES DE LA SANTE	FRANCK ADAMA YAO	INSTITUT DE RECHERCHE EN SCIENCES DE LA SANTE	20210419.0	good	whole adult
DN806233A_B3	210.0	ASP-BUMI-BF-2103-03	PLATE3	B3	WHOLE_ORGANISM	Tube27	Diptera	Culicidae	Anopheles	Anopheles gambiae group_guess	ADULT	FEMALE	N	N	BF.BV.18-4898	2018-10-17	BURKINA FASO | HAUTS-BASSINS | HOEUT | ARRONDISSEMENT N°7 DE BOBO-DIOULASSO | BANA VILLAGE	11.2339822	-4.4725306	RURAL AREA	5:00:00	PT1H	HUMAN_LANDING_CATCH	INDOORS	A person sits indoor or outdoor the house with his lower leg exposed and collects all the mosquitoes that come for a blood meal using a mosquito aspirator	Taxon expert, morphology	Kill method: Knocked out in the freezer at - 20 °C for 15 minutes. Preservation1: Grouped in a pool of at most 10 in a 2 ml eppendorf tube with 80% ethanol (~ 1.6ml) and stored at room temperature for 3 years. Preservation2: moved individually to PCR plate well with 200µl of 80% ethanol and stored at room temperature before shipping.	80%_ETHANOL	NOT_COLLECTED	2018-10-17	HG1	Y	NOT_APPLICABLE	22.63	93.20	30.90	0.00	1.80	0.00	0.60	FRANCK ADAMA YAO	INSTITUT DE RECHERCHE EN SCIENCES DE LA SANTE	FRANCK ADAMA YAO	INSTITUT DE RECHERCHE EN SCIENCES DE LA SANTE	FRANCK ADAMA YAO	INSTITUT DE RECHERCHE EN SCIENCES DE LA SANTE	20210419.0	good	whole adult
DN806233A_C3	211.0	ASP-BUMI-BF-2103-03	PLATE3	C3	WHOLE_ORGANISM	Tube27	Diptera	Culicidae	Anopheles	Anopheles gambiae group_guess	ADULT	FEMALE	N	N	BF.BV.18-4898	2018-10-17	BURKINA FASO | HAUTS-BASSINS | HOEUT | ARRONDISSEMENT N°7 DE BOBO-DIOULASSO | BANA VILLAGE	11.2339822	-4.4725306	RURAL AREA	5:00:00	PT1H	HUMAN_LANDING_CATCH	INDOORS	A person sits indoor or outdoor the house with his lower leg exposed and collects all the mosquitoes that come for a blood meal using a mosquito aspirator	Taxon expert, morphology	Kill method: Knocked out in the freezer at - 20 °C for 15 minutes. Preservation1: Grouped in a pool of at most 10 in a 2 ml eppendorf tube with 80% ethanol (~ 1.6ml) and stored at room temperature for 3 years. Preservation2: moved individually to PCR plate well with 200µl of 80% ethanol and stored at room temperature before shipping.	80%_ETHANOL	NOT_COLLECTED	2018-10-17	HG1	Y	NOT_APPLICABLE	22.63	93.20	30.90	0.00	1.80	0.00	0.60	FRANCK ADAMA YAO	INSTITUT DE RECHERCHE EN SCIENCES DE LA SANTE	FRANCK ADAMA YAO	INSTITUT DE RECHERCHE EN SCIENCES DE LA SANTE	FRANCK ADAMA YAO	INSTITUT DE RECHERCHE EN SCIENCES DE LA SANTE	20210419.0	good	whole adult
DN806233A_D3	212.0	ASP-BUMI-BF-2103-03	PLATE3	D3	WHOLE_ORGANISM	Tube27	Diptera	Culicidae	Anopheles	Anopheles gambiae group_guess	ADULT	FEMALE	N	N	BF.BV.18-4898	2018-10-17	BURKINA FASO | HAUTS-BASSINS | HOEUT | ARRONDISSEMENT N°7 DE BOBO-DIOULASSO | BANA VILLAGE	11.2339822	-4.4725306	RURAL AREA	5:00:00	PT1H	HUMAN_LANDING_CATCH	INDOORS	A person sits indoor or outdoor the house with his lower leg exposed and collects all the mosquitoes that come for a blood meal using a mosquito aspirator	Taxon expert, morphology	Kill method: Knocked out in the freezer at - 20 °C for 15 minutes. Preservation1: Grouped in a pool of at most 10 in a 2 ml eppendorf tube with 80% ethanol (~ 1.6ml) and stored at room temperature for 3 years. Preservation2: moved individually to PCR plate well with 200µl of 80% ethanol and stored at room temperature before shipping.	80%_ETHANOL	NOT_COLLECTED	2018-10-17	HG1	Y	NOT_APPLICABLE	22.63	93.20	30.90	0.00	1.80	0.00	0.60	FRANCK ADAMA YAO	INSTITUT DE RECHERCHE EN SCIENCES DE LA SANTE	FRANCK ADAMA YAO	INSTITUT DE RECHERCHE EN SCIENCES DE LA SANTE	FRANCK ADAMA YAO	INSTITUT DE RECHERCHE EN SCIENCES DE LA SANTE	20210419.0	good	whole adult
DN806233A_E3	213.0	ASP-BUMI-BF-2103-03	PLATE3	E3	WHOLE_ORGANISM	Tube28	Diptera	Culicidae	Anopheles	Anopheles gambiae group_guess	ADULT	FEMALE	N	N	BF.BV.18-4943	2018-10-17	BURKINA FASO | HAUTS-BASSINS | HOEUT | ARRONDISSEMENT N°7 DE BOBO-DIOULASSO | BANA VILLAGE	11.2339822	-4.4725306	RURAL AREA	4:00:00	PT1H	HUMAN_LANDING_CATCH	OUTDOORS	A person sits indoor or outdoor the house with his lower leg exposed and collects all the mosquitoes that come for a blood meal using a mosquito aspirator	Taxon expert, morphology	Kill method: Knocked out in the freezer at - 20 °C for 15 minutes. Preservation1: Grouped in a pool of at most 10 in a 2 ml eppendorf tube with 80% ethanol (~ 1.6ml) and stored at room temperature for 3 years. Preservation2: moved individually to PCR plate well with 200µl of 80% ethanol and stored at room temperature before shipping.	80%_ETHANOL	NOT_COLLECTED	2018-10-17	HG1	Y	NOT_APPLICABLE	22.85	94.70	26.70	0.00	1.80	0.00	0.60	FRANCK ADAMA YAO	INSTITUT DE RECHERCHE EN SCIENCES DE LA SANTE	FRANCK ADAMA YAO	INSTITUT DE RECHERCHE EN SCIENCES DE LA SANTE	FRANCK ADAMA YAO	INSTITUT DE RECHERCHE EN SCIENCES DE LA SANTE	20210419.0	good	whole adult
DN806233A_F3	214.0	ASP-BUMI-BF-2103-03	PLATE3	F3	WHOLE_ORGANISM	Tube28	Diptera	Culicidae	Anopheles	Anopheles gambiae group_guess	ADULT	FEMALE	N	N	BF.BV.18-4943	2018-10-17	BURKINA FASO | HAUTS-BASSINS | HOEUT | ARRONDISSEMENT N°7 DE BOBO-DIOULASSO | BANA VILLAGE	11.2339822	-4.4725306	RURAL AREA	4:00:00	PT1H	HUMAN_LANDING_CATCH	OUTDOORS	A person sits indoor or outdoor the house with his lower leg exposed and collects all the mosquitoes that come for a blood meal using a mosquito aspirator	Taxon expert, morphology	Kill method: Knocked out in the freezer at - 20 °C for 15 minutes. Preservation1: Grouped in a pool of at most 10 in a 2 ml eppendorf tube with 80% ethanol (~ 1.6ml) and stored at room temperature for 3 years. Preservation2: moved individually to PCR plate well with 200µl of 80% ethanol and stored at room temperature before shipping.	80%_ETHANOL	NOT_COLLECTED	2018-10-17	HG1	Y	NOT_APPLICABLE	22.85	94.70	26.70	0.00	1.80	0.00	0.60	FRANCK ADAMA YAO	INSTITUT DE RECHERCHE EN SCIENCES DE LA SANTE	FRANCK ADAMA YAO	INSTITUT DE RECHERCHE EN SCIENCES DE LA SANTE	FRANCK ADAMA YAO	INSTITUT DE RECHERCHE EN SCIENCES DE LA SANTE	20210419.0	good	whole adult
DN806233A_G3	215.0	ASP-BUMI-BF-2103-03	PLATE3	G3	WHOLE_ORGANISM	Tube28	Diptera	Culicidae	Anopheles	Anopheles gambiae group_guess	ADULT	FEMALE	N	N	BF.BV.18-4943	2018-10-17	BURKINA FASO | HAUTS-BASSINS | HOEUT | ARRONDISSEMENT N°7 DE BOBO-DIOULASSO | BANA VILLAGE	11.2339822	-4.4725306	RURAL AREA	4:00:00	PT1H	HUMAN_LANDING_CATCH	OUTDOORS	A person sits indoor or outdoor the house with his lower leg exposed and collects all the mosquitoes that come for a blood meal using a mosquito aspirator	Taxon expert, morphology	Kill method: Knocked out in the freezer at - 20 °C for 15 minutes. Preservation1: Grouped in a pool of at most 10 in a 2 ml eppendorf tube with 80% ethanol (~ 1.6ml) and stored at room temperature for 3 years. Preservation2: moved individually to PCR plate well with 200µl of 80% ethanol and stored at room temperature before shipping.	80%_ETHANOL	NOT_COLLECTED	2018-10-17	HG1	Y	NOT_APPLICABLE	22.85	94.70	26.70	0.00	1.80	0.00	0.60	FRANCK ADAMA YAO	INSTITUT DE RECHERCHE EN SCIENCES DE LA SANTE	FRANCK ADAMA YAO	INSTITUT DE RECHERCHE EN SCIENCES DE LA SANTE	FRANCK ADAMA YAO	INSTITUT DE RECHERCHE EN SCIENCES DE LA SANTE	20210419.0	good	whole adult
DN806233A_H3	216.0	ASP-BUMI-BF-2103-03	PLATE3	H3	WHOLE_ORGANISM	Tube28	Diptera	Culicidae	Anopheles	Anopheles gambiae group_guess	ADULT	FEMALE	N	N	BF.BV.18-4943	2018-10-17	BURKINA FASO | HAUTS-BASSINS | HOEUT | ARRONDISSEMENT N°7 DE BOBO-DIOULASSO | BANA VILLAGE	11.2339822	-4.4725306	RURAL AREA	4:00:00	PT1H	HUMAN_LANDING_CATCH	OUTDOORS	A person sits indoor or outdoor the house with his lower leg exposed and collects all the mosquitoes that come for a blood meal using a mosquito aspirator	Taxon expert, morphology	Kill method: Knocked out in the freezer at - 20 °C for 15 minutes. Preservation1: Grouped in a pool of at most 10 in a 2 ml eppendorf tube with 80% ethanol (~ 1.6ml) and stored at room temperature for 3 years. Preservation2: moved individually to PCR plate well with 200µl of 80% ethanol and stored at room temperature before shipping.	80%_ETHANOL	NOT_COLLECTED	2018-10-17	HG1	Y	NOT_APPLICABLE	22.85	94.70	26.70	0.00	1.80	0.00	0.60	FRANCK ADAMA YAO	INSTITUT DE RECHERCHE EN SCIENCES DE LA SANTE	FRANCK ADAMA YAO	INSTITUT DE RECHERCHE EN SCIENCES DE LA SANTE	FRANCK ADAMA YAO	INSTITUT DE RECHERCHE EN SCIENCES DE LA SANTE	20210419.0	good	whole adult
DN806233A_A4	217.0	ASP-BUMI-BF-2103-03	PLATE3	A4	WHOLE_ORGANISM	Tube28	Diptera	Culicidae	Anopheles	Anopheles gambiae group_guess	ADULT	FEMALE	N	N	BF.BV.18-4943	2018-10-17	BURKINA FASO | HAUTS-BASSINS | HOEUT | ARRONDISSEMENT N°7 DE BOBO-DIOULASSO | BANA VILLAGE	11.2339822	-4.4725306	RURAL AREA	4:00:00	PT1H	HUMAN_LANDING_CATCH	OUTDOORS	A person sits indoor or outdoor the house with his lower leg exposed and collects all the mosquitoes that come for a blood meal using a mosquito aspirator	Taxon expert, morphology	Kill method: Knocked out in the freezer at - 20 °C for 15 minutes. Preservation1: Grouped in a pool of at most 10 in a 2 ml eppendorf tube with 80% ethanol (~ 1.6ml) and stored at room temperature for 3 years. Preservation2: moved individually to PCR plate well with 200µl of 80% ethanol and stored at room temperature before shipping.	80%_ETHANOL	NOT_COLLECTED	2018-10-17	HG1	Y	NOT_APPLICABLE	22.85	94.70	26.70	0.00	1.80	0.00	0.60	FRANCK ADAMA YAO	INSTITUT DE RECHERCHE EN SCIENCES DE LA SANTE	FRANCK ADAMA YAO	INSTITUT DE RECHERCHE EN SCIENCES DE LA SANTE	FRANCK ADAMA YAO	INSTITUT DE RECHERCHE EN SCIENCES DE LA SANTE	20210419.0	good	whole adult
DN806233A_B4	218.0	ASP-BUMI-BF-2103-03	PLATE3	B4	WHOLE_ORGANISM	Tube28	Diptera	Culicidae	Anopheles	Anopheles gambiae group_guess	ADULT	FEMALE	N	N	BF.BV.18-4943	2018-10-17	BURKINA FASO | HAUTS-BASSINS | HOEUT | ARRONDISSEMENT N°7 DE BOBO-DIOULASSO | BANA VILLAGE	11.2339822	-4.4725306	RURAL AREA	4:00:00	PT1H	HUMAN_LANDING_CATCH	OUTDOORS	A person sits indoor or outdoor the house with his lower leg exposed and collects all the mosquitoes that come for a blood meal using a mosquito aspirator	Taxon expert, morphology	Kill method: Knocked out in the freezer at - 20 °C for 15 minutes. Preservation1: Grouped in a pool of at most 10 in a 2 ml eppendorf tube with 80% ethanol (~ 1.6ml) and stored at room temperature for 3 years. Preservation2: moved individually to PCR plate well with 200µl of 80% ethanol and stored at room temperature before shipping.	80%_ETHANOL	NOT_COLLECTED	2018-10-17	HG1	Y	NOT_APPLICABLE	22.85	94.70	26.70	0.00	1.80	0.00	0.60	FRANCK ADAMA YAO	INSTITUT DE RECHERCHE EN SCIENCES DE LA SANTE	FRANCK ADAMA YAO	INSTITUT DE RECHERCHE EN SCIENCES DE LA SANTE	FRANCK ADAMA YAO	INSTITUT DE RECHERCHE EN SCIENCES DE LA SANTE	20210419.0	good	whole adult
DN806233A_C4	219.0	ASP-BUMI-BF-2103-03	PLATE3	C4	WHOLE_ORGANISM	Tube28	Diptera	Culicidae	Anopheles	Anopheles gambiae group_guess	ADULT	FEMALE	N	N	BF.BV.18-4943	2018-10-17	BURKINA FASO | HAUTS-BASSINS | HOEUT | ARRONDISSEMENT N°7 DE BOBO-DIOULASSO | BANA VILLAGE	11.2339822	-4.4725306	RURAL AREA	4:00:00	PT1H	HUMAN_LANDING_CATCH	OUTDOORS	A person sits indoor or outdoor the house with his lower leg exposed and collects all the mosquitoes that come for a blood meal using a mosquito aspirator	Taxon expert, morphology	Kill method: Knocked out in the freezer at - 20 °C for 15 minutes. Preservation1: Grouped in a pool of at most 10 in a 2 ml eppendorf tube with 80% ethanol (~ 1.6ml) and stored at room temperature for 3 years. Preservation2: moved individually to PCR plate well with 200µl of 80% ethanol and stored at room temperature before shipping.	80%_ETHANOL	NOT_COLLECTED	2018-10-17	HG1	Y	NOT_APPLICABLE	22.85	94.70	26.70	0.00	1.80	0.00	0.60	FRANCK ADAMA YAO	INSTITUT DE RECHERCHE EN SCIENCES DE LA SANTE	FRANCK ADAMA YAO	INSTITUT DE RECHERCHE EN SCIENCES DE LA SANTE	FRANCK ADAMA YAO	INSTITUT DE RECHERCHE EN SCIENCES DE LA SANTE	20210419.0	good	whole adult
DN806233A_D4	220.0	ASP-BUMI-BF-2103-03	PLATE3	D4	WHOLE_ORGANISM	Tube28	Diptera	Culicidae	Anopheles	Anopheles gambiae group_guess	ADULT	FEMALE	N	N	BF.BV.18-4943	2018-10-17	BURKINA FASO | HAUTS-BASSINS | HOEUT | ARRONDISSEMENT N°7 DE BOBO-DIOULASSO | BANA VILLAGE	11.2339822	-4.4725306	RURAL AREA	4:00:00	PT1H	HUMAN_LANDING_CATCH	OUTDOORS	A person sits indoor or outdoor the house with his lower leg exposed and collects all the mosquitoes that come for a blood meal using a mosquito aspirator	Taxon expert, morphology	Kill method: Knocked out in the freezer at - 20 °C for 15 minutes. Preservation1: Grouped in a pool of at most 10 in a 2 ml eppendorf tube with 80% ethanol (~ 1.6ml) and stored at room temperature for 3 years. Preservation2: moved individually to PCR plate well with 200µl of 80% ethanol and stored at room temperature before shipping.	80%_ETHANOL	NOT_COLLECTED	2018-10-17	HG1	Y	NOT_APPLICABLE	22.85	94.70	26.70	0.00	1.80	0.00	0.60	FRANCK ADAMA YAO	INSTITUT DE RECHERCHE EN SCIENCES DE LA SANTE	FRANCK ADAMA YAO	INSTITUT DE RECHERCHE EN SCIENCES DE LA SANTE	FRANCK ADAMA YAO	INSTITUT DE RECHERCHE EN SCIENCES DE LA SANTE	20210419.0	good	whole adult
DN806233A_E4	221.0	ASP-BUMI-BF-2103-03	PLATE3	E4	WHOLE_ORGANISM	Tube28	Diptera	Culicidae	Anopheles	Anopheles gambiae group_guess	ADULT	FEMALE	N	N	BF.BV.18-4943	2018-10-17	BURKINA FASO | HAUTS-BASSINS | HOEUT | ARRONDISSEMENT N°7 DE BOBO-DIOULASSO | BANA VILLAGE	11.2339822	-4.4725306	RURAL AREA	4:00:00	PT1H	HUMAN_LANDING_CATCH	OUTDOORS	A person sits indoor or outdoor the house with his lower leg exposed and collects all the mosquitoes that come for a blood meal using a mosquito aspirator	Taxon expert, morphology	Kill method: Knocked out in the freezer at - 20 °C for 15 minutes. Preservation1: Grouped in a pool of at most 10 in a 2 ml eppendorf tube with 80% ethanol (~ 1.6ml) and stored at room temperature for 3 years. Preservation2: moved individually to PCR plate well with 200µl of 80% ethanol and stored at room temperature before shipping.	80%_ETHANOL	NOT_COLLECTED	2018-10-17	HG1	Y	NOT_APPLICABLE	22.85	94.70	26.70	0.00	1.80	0.00	0.60	FRANCK ADAMA YAO	INSTITUT DE RECHERCHE EN SCIENCES DE LA SANTE	FRANCK ADAMA YAO	INSTITUT DE RECHERCHE EN SCIENCES DE LA SANTE	FRANCK ADAMA YAO	INSTITUT DE RECHERCHE EN SCIENCES DE LA SANTE	20210419.0	good	whole adult
DN806233A_F4	222.0	ASP-BUMI-BF-2103-03	PLATE3	F4	WHOLE_ORGANISM	Tube28	Diptera	Culicidae	Anopheles	Anopheles gambiae group_guess	ADULT	FEMALE	N	N	BF.BV.18-4943	2018-10-17	BURKINA FASO | HAUTS-BASSINS | HOEUT | ARRONDISSEMENT N°7 DE BOBO-DIOULASSO | BANA VILLAGE	11.2339822	-4.4725306	RURAL AREA	4:00:00	PT1H	HUMAN_LANDING_CATCH	OUTDOORS	A person sits indoor or outdoor the house with his lower leg exposed and collects all the mosquitoes that come for a blood meal using a mosquito aspirator	Taxon expert, morphology	Kill method: Knocked out in the freezer at - 20 °C for 15 minutes. Preservation1: Grouped in a pool of at most 10 in a 2 ml eppendorf tube with 80% ethanol (~ 1.6ml) and stored at room temperature for 3 years. Preservation2: moved individually to PCR plate well with 200µl of 80% ethanol and stored at room temperature before shipping.	80%_ETHANOL	NOT_COLLECTED	2018-10-17	HG1	Y	NOT_APPLICABLE	22.85	94.70	26.70	0.00	1.80	0.00	0.60	FRANCK ADAMA YAO	INSTITUT DE RECHERCHE EN SCIENCES DE LA SANTE	FRANCK ADAMA YAO	INSTITUT DE RECHERCHE EN SCIENCES DE LA SANTE	FRANCK ADAMA YAO	INSTITUT DE RECHERCHE EN SCIENCES DE LA SANTE	20210419.0	good	whole adult
DN806233A_G4	223.0	ASP-BUMI-BF-2103-03	PLATE3	G4	WHOLE_ORGANISM	Tube29	Diptera	Culicidae	Anopheles	Anopheles gambiae group_guess	ADULT	FEMALE	N	N	BF.BV.18-4942	2018-10-17	BURKINA FASO | HAUTS-BASSINS | HOEUT | ARRONDISSEMENT N°7 DE BOBO-DIOULASSO | BANA VILLAGE	11.2339822	-4.4725306	RURAL AREA	4:00:00	PT1H	HUMAN_LANDING_CATCH	OUTDOORS	A person sits indoor or outdoor the house with his lower leg exposed and collects all the mosquitoes that come for a blood meal using a mosquito aspirator	Taxon expert, morphology	Kill method: Knocked out in the freezer at - 20 °C for 15 minutes. Preservation1: Grouped in a pool of at most 10 in a 2 ml eppendorf tube with 80% ethanol (~ 1.6ml) and stored at room temperature for 3 years. Preservation2: moved individually to PCR plate well with 200µl of 80% ethanol and stored at room temperature before shipping.	80%_ETHANOL	NOT_COLLECTED	2018-10-17	HG1	Y	NOT_APPLICABLE	22.85	94.70	26.70	0.00	1.80	0.00	0.60	FRANCK ADAMA YAO	INSTITUT DE RECHERCHE EN SCIENCES DE LA SANTE	FRANCK ADAMA YAO	INSTITUT DE RECHERCHE EN SCIENCES DE LA SANTE	FRANCK ADAMA YAO	INSTITUT DE RECHERCHE EN SCIENCES DE LA SANTE	20210419.0	good	whole adult
DN806233A_H4	224.0	ASP-BUMI-BF-2103-03	PLATE3	H4	WHOLE_ORGANISM	Tube29	Diptera	Culicidae	Anopheles	Anopheles gambiae group_guess	ADULT	FEMALE	N	N	BF.BV.18-4942	2018-10-17	BURKINA FASO | HAUTS-BASSINS | HOEUT | ARRONDISSEMENT N°7 DE BOBO-DIOULASSO | BANA VILLAGE	11.2339822	-4.4725306	RURAL AREA	4:00:00	PT1H	HUMAN_LANDING_CATCH	OUTDOORS	A person sits indoor or outdoor the house with his lower leg exposed and collects all the mosquitoes that come for a blood meal using a mosquito aspirator	Taxon expert, morphology	Kill method: Knocked out in the freezer at - 20 °C for 15 minutes. Preservation1: Grouped in a pool of at most 10 in a 2 ml eppendorf tube with 80% ethanol (~ 1.6ml) and stored at room temperature for 3 years. Preservation2: moved individually to PCR plate well with 200µl of 80% ethanol and stored at room temperature before shipping.	80%_ETHANOL	NOT_COLLECTED	2018-10-17	HG1	Y	NOT_APPLICABLE	22.85	94.70	26.70	0.00	1.80	0.00	0.60	FRANCK ADAMA YAO	INSTITUT DE RECHERCHE EN SCIENCES DE LA SANTE	FRANCK ADAMA YAO	INSTITUT DE RECHERCHE EN SCIENCES DE LA SANTE	FRANCK ADAMA YAO	INSTITUT DE RECHERCHE EN SCIENCES DE LA SANTE	20210419.0	good	whole adult
DN806233A_A5	225.0	ASP-BUMI-BF-2103-03	PLATE3	A5	WHOLE_ORGANISM	Tube29	Diptera	Culicidae	Anopheles	Anopheles gambiae group_guess	ADULT	FEMALE	N	N	BF.BV.18-4942	2018-10-17	BURKINA FASO | HAUTS-BASSINS | HOEUT | ARRONDISSEMENT N°7 DE BOBO-DIOULASSO | BANA VILLAGE	11.2339822	-4.4725306	RURAL AREA	4:00:00	PT1H	HUMAN_LANDING_CATCH	OUTDOORS	A person sits indoor or outdoor the house with his lower leg exposed and collects all the mosquitoes that come for a blood meal using a mosquito aspirator	Taxon expert, morphology	Kill method: Knocked out in the freezer at - 20 °C for 15 minutes. Preservation1: Grouped in a pool of at most 10 in a 2 ml eppendorf tube with 80% ethanol (~ 1.6ml) and stored at room temperature for 3 years. Preservation2: moved individually to PCR plate well with 200µl of 80% ethanol and stored at room temperature before shipping.	80%_ETHANOL	NOT_COLLECTED	2018-10-17	HG1	Y	NOT_APPLICABLE	22.85	94.70	26.70	0.00	1.80	0.00	0.60	FRANCK ADAMA YAO	INSTITUT DE RECHERCHE EN SCIENCES DE LA SANTE	FRANCK ADAMA YAO	INSTITUT DE RECHERCHE EN SCIENCES DE LA SANTE	FRANCK ADAMA YAO	INSTITUT DE RECHERCHE EN SCIENCES DE LA SANTE	20210419.0	good	whole adult
DN806233A_B5	226.0	ASP-BUMI-BF-2103-03	PLATE3	B5	WHOLE_ORGANISM	Tube29	Diptera	Culicidae	Anopheles	Anopheles gambiae group_guess	ADULT	FEMALE	N	N	BF.BV.18-4942	2018-10-17	BURKINA FASO | HAUTS-BASSINS | HOEUT | ARRONDISSEMENT N°7 DE BOBO-DIOULASSO | BANA VILLAGE	11.2339822	-4.4725306	RURAL AREA	4:00:00	PT1H	HUMAN_LANDING_CATCH	OUTDOORS	A person sits indoor or outdoor the house with his lower leg exposed and collects all the mosquitoes that come for a blood meal using a mosquito aspirator	Taxon expert, morphology	Kill method: Knocked out in the freezer at - 20 °C for 15 minutes. Preservation1: Grouped in a pool of at most 10 in a 2 ml eppendorf tube with 80% ethanol (~ 1.6ml) and stored at room temperature for 3 years. Preservation2: moved individually to PCR plate well with 200µl of 80% ethanol and stored at room temperature before shipping.	80%_ETHANOL	NOT_COLLECTED	2018-10-17	HG1	Y	NOT_APPLICABLE	22.85	94.70	26.70	0.00	1.80	0.00	0.60	FRANCK ADAMA YAO	INSTITUT DE RECHERCHE EN SCIENCES DE LA SANTE	FRANCK ADAMA YAO	INSTITUT DE RECHERCHE EN SCIENCES DE LA SANTE	FRANCK ADAMA YAO	INSTITUT DE RECHERCHE EN SCIENCES DE LA SANTE	20210419.0	good	whole adult
DN806233A_C5	227.0	ASP-BUMI-BF-2103-03	PLATE3	C5	WHOLE_ORGANISM	Tube29	Diptera	Culicidae	Anopheles	Anopheles gambiae group_guess	ADULT	FEMALE	N	N	BF.BV.18-4942	2018-10-17	BURKINA FASO | HAUTS-BASSINS | HOEUT | ARRONDISSEMENT N°7 DE BOBO-DIOULASSO | BANA VILLAGE	11.2339822	-4.4725306	RURAL AREA	4:00:00	PT1H	HUMAN_LANDING_CATCH	OUTDOORS	A person sits indoor or outdoor the house with his lower leg exposed and collects all the mosquitoes that come for a blood meal using a mosquito aspirator	Taxon expert, morphology	Kill method: Knocked out in the freezer at - 20 °C for 15 minutes. Preservation1: Grouped in a pool of at most 10 in a 2 ml eppendorf tube with 80% ethanol (~ 1.6ml) and stored at room temperature for 3 years. Preservation2: moved individually to PCR plate well with 200µl of 80% ethanol and stored at room temperature before shipping.	80%_ETHANOL	NOT_COLLECTED	2018-10-17	HG1	Y	NOT_APPLICABLE	22.85	94.70	26.70	0.00	1.80	0.00	0.60	FRANCK ADAMA YAO	INSTITUT DE RECHERCHE EN SCIENCES DE LA SANTE	FRANCK ADAMA YAO	INSTITUT DE RECHERCHE EN SCIENCES DE LA SANTE	FRANCK ADAMA YAO	INSTITUT DE RECHERCHE EN SCIENCES DE LA SANTE	20210419.0	good	whole adult
DN806233A_D5	228.0	ASP-BUMI-BF-2103-03	PLATE3	D5	WHOLE_ORGANISM	Tube29	Diptera	Culicidae	Anopheles	Anopheles gambiae group_guess	ADULT	FEMALE	N	N	BF.BV.18-4942	2018-10-17	BURKINA FASO | HAUTS-BASSINS | HOEUT | ARRONDISSEMENT N°7 DE BOBO-DIOULASSO | BANA VILLAGE	11.2339822	-4.4725306	RURAL AREA	4:00:00	PT1H	HUMAN_LANDING_CATCH	OUTDOORS	A person sits indoor or outdoor the house with his lower leg exposed and collects all the mosquitoes that come for a blood meal using a mosquito aspirator	Taxon expert, morphology	Kill method: Knocked out in the freezer at - 20 °C for 15 minutes. Preservation1: Grouped in a pool of at most 10 in a 2 ml eppendorf tube with 80% ethanol (~ 1.6ml) and stored at room temperature for 3 years. Preservation2: moved individually to PCR plate well with 200µl of 80% ethanol and stored at room temperature before shipping.	80%_ETHANOL	NOT_COLLECTED	2018-10-17	HG1	Y	NOT_APPLICABLE	22.85	94.70	26.70	0.00	1.80	0.00	0.60	FRANCK ADAMA YAO	INSTITUT DE RECHERCHE EN SCIENCES DE LA SANTE	FRANCK ADAMA YAO	INSTITUT DE RECHERCHE EN SCIENCES DE LA SANTE	FRANCK ADAMA YAO	INSTITUT DE RECHERCHE EN SCIENCES DE LA SANTE	20210419.0	good	whole adult
DN806233A_E5	229.0	ASP-BUMI-BF-2103-03	PLATE3	E5	WHOLE_ORGANISM	Tube29	Diptera	Culicidae	Anopheles	Anopheles gambiae group_guess	ADULT	FEMALE	N	N	BF.BV.18-4942	2018-10-17	BURKINA FASO | HAUTS-BASSINS | HOEUT | ARRONDISSEMENT N°7 DE BOBO-DIOULASSO | BANA VILLAGE	11.2339822	-4.4725306	RURAL AREA	4:00:00	PT1H	HUMAN_LANDING_CATCH	OUTDOORS	A person sits indoor or outdoor the house with his lower leg exposed and collects all the mosquitoes that come for a blood meal using a mosquito aspirator	Taxon expert, morphology	Kill method: Knocked out in the freezer at - 20 °C for 15 minutes. Preservation1: Grouped in a pool of at most 10 in a 2 ml eppendorf tube with 80% ethanol (~ 1.6ml) and stored at room temperature for 3 years. Preservation2: moved individually to PCR plate well with 200µl of 80% ethanol and stored at room temperature before shipping.	80%_ETHANOL	NOT_COLLECTED	2018-10-17	HG1	Y	NOT_APPLICABLE	22.85	94.70	26.70	0.00	1.80	0.00	0.60	FRANCK ADAMA YAO	INSTITUT DE RECHERCHE EN SCIENCES DE LA SANTE	FRANCK ADAMA YAO	INSTITUT DE RECHERCHE EN SCIENCES DE LA SANTE	FRANCK ADAMA YAO	INSTITUT DE RECHERCHE EN SCIENCES DE LA SANTE	20210419.0	good	whole adult
DN806233A_F5	230.0	ASP-BUMI-BF-2103-03	PLATE3	F5	WHOLE_ORGANISM	Tube29	Diptera	Culicidae	Anopheles	Anopheles gambiae group_guess	ADULT	FEMALE	N	N	BF.BV.18-4942	2018-10-17	BURKINA FASO | HAUTS-BASSINS | HOEUT | ARRONDISSEMENT N°7 DE BOBO-DIOULASSO | BANA VILLAGE	11.2339822	-4.4725306	RURAL AREA	4:00:00	PT1H	HUMAN_LANDING_CATCH	OUTDOORS	A person sits indoor or outdoor the house with his lower leg exposed and collects all the mosquitoes that come for a blood meal using a mosquito aspirator	Taxon expert, morphology	Kill method: Knocked out in the freezer at - 20 °C for 15 minutes. Preservation1: Grouped in a pool of at most 10 in a 2 ml eppendorf tube with 80% ethanol (~ 1.6ml) and stored at room temperature for 3 years. Preservation2: moved individually to PCR plate well with 200µl of 80% ethanol and stored at room temperature before shipping.	80%_ETHANOL	NOT_COLLECTED	2018-10-17	HG1	Y	NOT_APPLICABLE	22.85	94.70	26.70	0.00	1.80	0.00	0.60	FRANCK ADAMA YAO	INSTITUT DE RECHERCHE EN SCIENCES DE LA SANTE	FRANCK ADAMA YAO	INSTITUT DE RECHERCHE EN SCIENCES DE LA SANTE	FRANCK ADAMA YAO	INSTITUT DE RECHERCHE EN SCIENCES DE LA SANTE	20210419.0	good	whole adult
DN806233A_G5	231.0	ASP-BUMI-BF-2103-03	PLATE3	G5	WHOLE_ORGANISM	Tube29	Diptera	Culicidae	Anopheles	Anopheles gambiae group_guess	ADULT	FEMALE	N	N	BF.BV.18-4942	2018-10-17	BURKINA FASO | HAUTS-BASSINS | HOEUT | ARRONDISSEMENT N°7 DE BOBO-DIOULASSO | BANA VILLAGE	11.2339822	-4.4725306	RURAL AREA	4:00:00	PT1H	HUMAN_LANDING_CATCH	OUTDOORS	A person sits indoor or outdoor the house with his lower leg exposed and collects all the mosquitoes that come for a blood meal using a mosquito aspirator	Taxon expert, morphology	Kill method: Knocked out in the freezer at - 20 °C for 15 minutes. Preservation1: Grouped in a pool of at most 10 in a 2 ml eppendorf tube with 80% ethanol (~ 1.6ml) and stored at room temperature for 3 years. Preservation2: moved individually to PCR plate well with 200µl of 80% ethanol and stored at room temperature before shipping.	80%_ETHANOL	NOT_COLLECTED	2018-10-17	HG1	Y	NOT_APPLICABLE	22.85	94.70	26.70	0.00	1.80	0.00	0.60	FRANCK ADAMA YAO	INSTITUT DE RECHERCHE EN SCIENCES DE LA SANTE	FRANCK ADAMA YAO	INSTITUT DE RECHERCHE EN SCIENCES DE LA SANTE	FRANCK ADAMA YAO	INSTITUT DE RECHERCHE EN SCIENCES DE LA SANTE	20210419.0	good	whole adult
DN806233A_H5	232.0	ASP-BUMI-BF-2103-03	PLATE3	H5	WHOLE_ORGANISM	Tube29	Diptera	Culicidae	Anopheles	Anopheles gambiae group_guess	ADULT	FEMALE	N	N	BF.BV.18-4942	2018-10-17	BURKINA FASO | HAUTS-BASSINS | HOEUT | ARRONDISSEMENT N°7 DE BOBO-DIOULASSO | BANA VILLAGE	11.2339822	-4.4725306	RURAL AREA	4:00:00	PT1H	HUMAN_LANDING_CATCH	OUTDOORS	A person sits indoor or outdoor the house with his lower leg exposed and collects all the mosquitoes that come for a blood meal using a mosquito aspirator	Taxon expert, morphology	Kill method: Knocked out in the freezer at - 20 °C for 15 minutes. Preservation1: Grouped in a pool of at most 10 in a 2 ml eppendorf tube with 80% ethanol (~ 1.6ml) and stored at room temperature for 3 years. Preservation2: moved individually to PCR plate well with 200µl of 80% ethanol and stored at room temperature before shipping.	80%_ETHANOL	NOT_COLLECTED	2018-10-17	HG1	Y	NOT_APPLICABLE	22.85	94.70	26.70	0.00	1.80	0.00	0.60	FRANCK ADAMA YAO	INSTITUT DE RECHERCHE EN SCIENCES DE LA SANTE	FRANCK ADAMA YAO	INSTITUT DE RECHERCHE EN SCIENCES DE LA SANTE	FRANCK ADAMA YAO	INSTITUT DE RECHERCHE EN SCIENCES DE LA SANTE	20210419.0	good	whole adult
DN806233A_A6	233.0	ASP-BUMI-BF-2103-03	PLATE3	A6	WHOLE_ORGANISM	Tube30	Diptera	Culicidae	Anopheles	Anopheles gambiae group_guess	ADULT	FEMALE	N	N	BF.BV.18-4926	2018-10-17	BURKINA FASO | HAUTS-BASSINS | HOEUT | ARRONDISSEMENT N°7 DE BOBO-DIOULASSO | BANA VILLAGE	11.2339822	-4.4725306	RURAL AREA	0:00:00	PT1H	HUMAN_LANDING_CATCH	OUTDOORS	A person sits indoor or outdoor the house with his lower leg exposed and collects all the mosquitoes that come for a blood meal using a mosquito aspirator	Taxon expert, morphology	Kill method: Knocked out in the freezer at - 20 °C for 15 minutes. Preservation1: Grouped in a pool of at most 10 in a 2 ml eppendorf tube with 80% ethanol (~ 1.6ml) and stored at room temperature for 3 years. Preservation2: moved individually to PCR plate well with 200µl of 80% ethanol and stored at room temperature before shipping.	80%_ETHANOL	NOT_COLLECTED	2018-10-17	HG1	Y	NOT_APPLICABLE	23.79	94.40	25.30	0.00	0.00	0.00	0.60	FRANCK ADAMA YAO	INSTITUT DE RECHERCHE EN SCIENCES DE LA SANTE	FRANCK ADAMA YAO	INSTITUT DE RECHERCHE EN SCIENCES DE LA SANTE	FRANCK ADAMA YAO	INSTITUT DE RECHERCHE EN SCIENCES DE LA SANTE	20210419.0	good	whole adult
DN806233A_B6	234.0	ASP-BUMI-BF-2103-03	PLATE3	B6	WHOLE_ORGANISM	Tube30	Diptera	Culicidae	Anopheles	Anopheles gambiae group_guess	ADULT	FEMALE	N	N	BF.BV.18-4926	2018-10-17	BURKINA FASO | HAUTS-BASSINS | HOEUT | ARRONDISSEMENT N°7 DE BOBO-DIOULASSO | BANA VILLAGE	11.2339822	-4.4725306	RURAL AREA	0:00:00	PT1H	HUMAN_LANDING_CATCH	OUTDOORS	A person sits indoor or outdoor the house with his lower leg exposed and collects all the mosquitoes that come for a blood meal using a mosquito aspirator	Taxon expert, morphology	Kill method: Knocked out in the freezer at - 20 °C for 15 minutes. Preservation1: Grouped in a pool of at most 10 in a 2 ml eppendorf tube with 80% ethanol (~ 1.6ml) and stored at room temperature for 3 years. Preservation2: moved individually to PCR plate well with 200µl of 80% ethanol and stored at room temperature before shipping.	80%_ETHANOL	NOT_COLLECTED	2018-10-17	HG1	Y	NOT_APPLICABLE	23.79	94.40	25.30	0.00	0.00	0.00	0.60	FRANCK ADAMA YAO	INSTITUT DE RECHERCHE EN SCIENCES DE LA SANTE	FRANCK ADAMA YAO	INSTITUT DE RECHERCHE EN SCIENCES DE LA SANTE	FRANCK ADAMA YAO	INSTITUT DE RECHERCHE EN SCIENCES DE LA SANTE	20210419.0	good	whole adult
DN806233A_C6	235.0	ASP-BUMI-BF-2103-03	PLATE3	C6	WHOLE_ORGANISM	Tube30	Diptera	Culicidae	Anopheles	Anopheles gambiae group_guess	ADULT	FEMALE	N	N	BF.BV.18-4926	2018-10-17	BURKINA FASO | HAUTS-BASSINS | HOEUT | ARRONDISSEMENT N°7 DE BOBO-DIOULASSO | BANA VILLAGE	11.2339822	-4.4725306	RURAL AREA	0:00:00	PT1H	HUMAN_LANDING_CATCH	OUTDOORS	A person sits indoor or outdoor the house with his lower leg exposed and collects all the mosquitoes that come for a blood meal using a mosquito aspirator	Taxon expert, morphology	Kill method: Knocked out in the freezer at - 20 °C for 15 minutes. Preservation1: Grouped in a pool of at most 10 in a 2 ml eppendorf tube with 80% ethanol (~ 1.6ml) and stored at room temperature for 3 years. Preservation2: moved individually to PCR plate well with 200µl of 80% ethanol and stored at room temperature before shipping.	80%_ETHANOL	NOT_COLLECTED	2018-10-17	HG1	Y	NOT_APPLICABLE	23.79	94.40	25.30	0.00	0.00	0.00	0.60	FRANCK ADAMA YAO	INSTITUT DE RECHERCHE EN SCIENCES DE LA SANTE	FRANCK ADAMA YAO	INSTITUT DE RECHERCHE EN SCIENCES DE LA SANTE	FRANCK ADAMA YAO	INSTITUT DE RECHERCHE EN SCIENCES DE LA SANTE	20210419.0	good	whole adult
DN806233A_D6	236.0	ASP-BUMI-BF-2103-03	PLATE3	D6	WHOLE_ORGANISM	Tube30	Diptera	Culicidae	Anopheles	Anopheles gambiae group_guess	ADULT	FEMALE	N	N	BF.BV.18-4926	2018-10-17	BURKINA FASO | HAUTS-BASSINS | HOEUT | ARRONDISSEMENT N°7 DE BOBO-DIOULASSO | BANA VILLAGE	11.2339822	-4.4725306	RURAL AREA	0:00:00	PT1H	HUMAN_LANDING_CATCH	OUTDOORS	A person sits indoor or outdoor the house with his lower leg exposed and collects all the mosquitoes that come for a blood meal using a mosquito aspirator	Taxon expert, morphology	Kill method: Knocked out in the freezer at - 20 °C for 15 minutes. Preservation1: Grouped in a pool of at most 10 in a 2 ml eppendorf tube with 80% ethanol (~ 1.6ml) and stored at room temperature for 3 years. Preservation2: moved individually to PCR plate well with 200µl of 80% ethanol and stored at room temperature before shipping.	80%_ETHANOL	NOT_COLLECTED	2018-10-17	HG1	Y	NOT_APPLICABLE	23.79	94.40	25.30	0.00	0.00	0.00	0.60	FRANCK ADAMA YAO	INSTITUT DE RECHERCHE EN SCIENCES DE LA SANTE	FRANCK ADAMA YAO	INSTITUT DE RECHERCHE EN SCIENCES DE LA SANTE	FRANCK ADAMA YAO	INSTITUT DE RECHERCHE EN SCIENCES DE LA SANTE	20210419.0	good	whole adult
DN806233A_E6	237.0	ASP-BUMI-BF-2103-03	PLATE3	E6	WHOLE_ORGANISM	Tube30	Diptera	Culicidae	Anopheles	Anopheles gambiae group_guess	ADULT	FEMALE	N	N	BF.BV.18-4926	2018-10-17	BURKINA FASO | HAUTS-BASSINS | HOEUT | ARRONDISSEMENT N°7 DE BOBO-DIOULASSO | BANA VILLAGE	11.2339822	-4.4725306	RURAL AREA	0:00:00	PT1H	HUMAN_LANDING_CATCH	OUTDOORS	A person sits indoor or outdoor the house with his lower leg exposed and collects all the mosquitoes that come for a blood meal using a mosquito aspirator	Taxon expert, morphology	Kill method: Knocked out in the freezer at - 20 °C for 15 minutes. Preservation1: Grouped in a pool of at most 10 in a 2 ml eppendorf tube with 80% ethanol (~ 1.6ml) and stored at room temperature for 3 years. Preservation2: moved individually to PCR plate well with 200µl of 80% ethanol and stored at room temperature before shipping.	80%_ETHANOL	NOT_COLLECTED	2018-10-17	HG1	Y	NOT_APPLICABLE	23.79	94.40	25.30	0.00	0.00	0.00	0.60	FRANCK ADAMA YAO	INSTITUT DE RECHERCHE EN SCIENCES DE LA SANTE	FRANCK ADAMA YAO	INSTITUT DE RECHERCHE EN SCIENCES DE LA SANTE	FRANCK ADAMA YAO	INSTITUT DE RECHERCHE EN SCIENCES DE LA SANTE	20210419.0	good	whole adult
DN806233A_F6	238.0	ASP-BUMI-BF-2103-03	PLATE3	F6	WHOLE_ORGANISM	Tube30	Diptera	Culicidae	Anopheles	Anopheles gambiae group_guess	ADULT	FEMALE	N	N	BF.BV.18-4926	2018-10-17	BURKINA FASO | HAUTS-BASSINS | HOEUT | ARRONDISSEMENT N°7 DE BOBO-DIOULASSO | BANA VILLAGE	11.2339822	-4.4725306	RURAL AREA	0:00:00	PT1H	HUMAN_LANDING_CATCH	OUTDOORS	A person sits indoor or outdoor the house with his lower leg exposed and collects all the mosquitoes that come for a blood meal using a mosquito aspirator	Taxon expert, morphology	Kill method: Knocked out in the freezer at - 20 °C for 15 minutes. Preservation1: Grouped in a pool of at most 10 in a 2 ml eppendorf tube with 80% ethanol (~ 1.6ml) and stored at room temperature for 3 years. Preservation2: moved individually to PCR plate well with 200µl of 80% ethanol and stored at room temperature before shipping.	80%_ETHANOL	NOT_COLLECTED	2018-10-17	HG1	Y	NOT_APPLICABLE	23.79	94.40	25.30	0.00	0.00	0.00	0.60	FRANCK ADAMA YAO	INSTITUT DE RECHERCHE EN SCIENCES DE LA SANTE	FRANCK ADAMA YAO	INSTITUT DE RECHERCHE EN SCIENCES DE LA SANTE	FRANCK ADAMA YAO	INSTITUT DE RECHERCHE EN SCIENCES DE LA SANTE	20210419.0	good	whole adult
DN806233A_G6	239.0	ASP-BUMI-BF-2103-03	PLATE3	G6	WHOLE_ORGANISM	Tube30	Diptera	Culicidae	Anopheles	Anopheles gambiae group_guess	ADULT	FEMALE	N	N	BF.BV.18-4926	2018-10-17	BURKINA FASO | HAUTS-BASSINS | HOEUT | ARRONDISSEMENT N°7 DE BOBO-DIOULASSO | BANA VILLAGE	11.2339822	-4.4725306	RURAL AREA	0:00:00	PT1H	HUMAN_LANDING_CATCH	OUTDOORS	A person sits indoor or outdoor the house with his lower leg exposed and collects all the mosquitoes that come for a blood meal using a mosquito aspirator	Taxon expert, morphology	Kill method: Knocked out in the freezer at - 20 °C for 15 minutes. Preservation1: Grouped in a pool of at most 10 in a 2 ml eppendorf tube with 80% ethanol (~ 1.6ml) and stored at room temperature for 3 years. Preservation2: moved individually to PCR plate well with 200µl of 80% ethanol and stored at room temperature before shipping.	80%_ETHANOL	NOT_COLLECTED	2018-10-17	HG1	Y	NOT_APPLICABLE	23.79	94.40	25.30	0.00	0.00	0.00	0.60	FRANCK ADAMA YAO	INSTITUT DE RECHERCHE EN SCIENCES DE LA SANTE	FRANCK ADAMA YAO	INSTITUT DE RECHERCHE EN SCIENCES DE LA SANTE	FRANCK ADAMA YAO	INSTITUT DE RECHERCHE EN SCIENCES DE LA SANTE	20210419.0	good	whole adult
DN806233A_H6	240.0	ASP-BUMI-BF-2103-03	PLATE3	H6	WHOLE_ORGANISM	Tube30	Diptera	Culicidae	Anopheles	Anopheles gambiae group_guess	ADULT	FEMALE	N	N	BF.BV.18-4926	2018-10-17	BURKINA FASO | HAUTS-BASSINS | HOEUT | ARRONDISSEMENT N°7 DE BOBO-DIOULASSO | BANA VILLAGE	11.2339822	-4.4725306	RURAL AREA	0:00:00	PT1H	HUMAN_LANDING_CATCH	OUTDOORS	A person sits indoor or outdoor the house with his lower leg exposed and collects all the mosquitoes that come for a blood meal using a mosquito aspirator	Taxon expert, morphology	Kill method: Knocked out in the freezer at - 20 °C for 15 minutes. Preservation1: Grouped in a pool of at most 10 in a 2 ml eppendorf tube with 80% ethanol (~ 1.6ml) and stored at room temperature for 3 years. Preservation2: moved individually to PCR plate well with 200µl of 80% ethanol and stored at room temperature before shipping.	80%_ETHANOL	NOT_COLLECTED	2018-10-17	HG1	Y	NOT_APPLICABLE	23.79	94.40	25.30	0.00	0.00	0.00	0.60	FRANCK ADAMA YAO	INSTITUT DE RECHERCHE EN SCIENCES DE LA SANTE	FRANCK ADAMA YAO	INSTITUT DE RECHERCHE EN SCIENCES DE LA SANTE	FRANCK ADAMA YAO	INSTITUT DE RECHERCHE EN SCIENCES DE LA SANTE	20210419.0	good	whole adult
DN806233A_A7	241.0	ASP-BUMI-BF-2103-03	PLATE3	A7	WHOLE_ORGANISM	Tube30	Diptera	Culicidae	Anopheles	Anopheles gambiae group_guess	ADULT	FEMALE	N	N	BF.BV.18-4926	2018-10-17	BURKINA FASO | HAUTS-BASSINS | HOEUT | ARRONDISSEMENT N°7 DE BOBO-DIOULASSO | BANA VILLAGE	11.2339822	-4.4725306	RURAL AREA	0:00:00	PT1H	HUMAN_LANDING_CATCH	OUTDOORS	A person sits indoor or outdoor the house with his lower leg exposed and collects all the mosquitoes that come for a blood meal using a mosquito aspirator	Taxon expert, morphology	Kill method: Knocked out in the freezer at - 20 °C for 15 minutes. Preservation1: Grouped in a pool of at most 10 in a 2 ml eppendorf tube with 80% ethanol (~ 1.6ml) and stored at room temperature for 3 years. Preservation2: moved individually to PCR plate well with 200µl of 80% ethanol and stored at room temperature before shipping.	80%_ETHANOL	NOT_COLLECTED	2018-10-17	HG1	Y	NOT_APPLICABLE	23.79	94.40	25.30	0.00	0.00	0.00	0.60	FRANCK ADAMA YAO	INSTITUT DE RECHERCHE EN SCIENCES DE LA SANTE	FRANCK ADAMA YAO	INSTITUT DE RECHERCHE EN SCIENCES DE LA SANTE	FRANCK ADAMA YAO	INSTITUT DE RECHERCHE EN SCIENCES DE LA SANTE	20210419.0	good	whole adult
DN806233A_B7	242.0	ASP-BUMI-BF-2103-03	PLATE3	B7	WHOLE_ORGANISM	Tube30	Diptera	Culicidae	Anopheles	Anopheles gambiae group_guess	ADULT	FEMALE	N	N	BF.BV.18-4926	2018-10-17	BURKINA FASO | HAUTS-BASSINS | HOEUT | ARRONDISSEMENT N°7 DE BOBO-DIOULASSO | BANA VILLAGE	11.2339822	-4.4725306	RURAL AREA	0:00:00	PT1H	HUMAN_LANDING_CATCH	OUTDOORS	A person sits indoor or outdoor the house with his lower leg exposed and collects all the mosquitoes that come for a blood meal using a mosquito aspirator	Taxon expert, morphology	Kill method: Knocked out in the freezer at - 20 °C for 15 minutes. Preservation1: Grouped in a pool of at most 10 in a 2 ml eppendorf tube with 80% ethanol (~ 1.6ml) and stored at room temperature for 3 years. Preservation2: moved individually to PCR plate well with 200µl of 80% ethanol and stored at room temperature before shipping.	80%_ETHANOL	NOT_COLLECTED	2018-10-17	HG1	Y	NOT_APPLICABLE	23.79	94.40	25.30	0.00	0.00	0.00	0.60	FRANCK ADAMA YAO	INSTITUT DE RECHERCHE EN SCIENCES DE LA SANTE	FRANCK ADAMA YAO	INSTITUT DE RECHERCHE EN SCIENCES DE LA SANTE	FRANCK ADAMA YAO	INSTITUT DE RECHERCHE EN SCIENCES DE LA SANTE	20210419.0	good	whole adult
DN806233A_C7	243.0	ASP-BUMI-BF-2103-03	PLATE3	C7	WHOLE_ORGANISM	Tube31	Diptera	Culicidae	Anopheles	Anopheles gambiae group_guess	ADULT	FEMALE	N	Y	BF.BV.19-2623	2019-08-07	BURKINA FASO | HAUTS-BASSINS | HOEUT | ARRONDISSEMENT N°7 DE BOBO-DIOULASSO | BANA VILLAGE	11.2339822	-4.4725306	RURAL AREA	6:00:00	PT30M	PYRETHROID_SPRAY_CATCH	INDOORS	Pyrethroid based-aerosol (Kaltox: an aerosol manufactured by SAPHYTO® and made of 0.20% Tetramethrin, 0.17% Permethrin, 0.75% Chlorpyrifos-ethyl, solvent, propulsor and 98,61% perfume) is sprayed inside the houses early in the morning (mainly at 6:00) after a white sheet is laid to cover the surface of the ground of the houses to collect dead or stunned mosquitoes due to the insecticide's effect.…	Taxon expert, morphology	Kill method: Kill or knocked out with a pyrethroid based-aerosol (Spraying time: 30 seconds, time elapsed from spraying to collection: 15 minutes). Collection method: All the dead and knocked-down mosquitoes are collected, kept in petri dishes and send to the field lab for morphological identification. Preservation1: Grouped in pool of at most 10 in 2 ml eppendorf tube with 80% ethanol (~ 1.6ml) …	80%_ETHANOL	NOT_COLLECTED	2019-08-07	HG1	Y	NOT_APPLICABLE	22.97	96.00	171.30	1.80	9.07	0.00	0.60	FRANCK ADAMA YAO	INSTITUT DE RECHERCHE EN SCIENCES DE LA SANTE	FRANCK ADAMA YAO	INSTITUT DE RECHERCHE EN SCIENCES DE LA SANTE	FRANCK ADAMA YAO	INSTITUT DE RECHERCHE EN SCIENCES DE LA SANTE	20210419.0	good	whole adult
DN806233A_D7	244.0	ASP-BUMI-BF-2103-03	PLATE3	D7	WHOLE_ORGANISM	Tube31	Diptera	Culicidae	Anopheles	Anopheles gambiae group_guess	ADULT	FEMALE	N	Y	BF.BV.19-2623	2019-08-07	BURKINA FASO | HAUTS-BASSINS | HOEUT | ARRONDISSEMENT N°7 DE BOBO-DIOULASSO | BANA VILLAGE	11.2339822	-4.4725306	RURAL AREA	6:00:00	PT30M	PYRETHROID_SPRAY_CATCH	INDOORS	Pyrethroid based-aerosol (Kaltox: an aerosol manufactured by SAPHYTO® and made of 0.20% Tetramethrin, 0.17% Permethrin, 0.75% Chlorpyrifos-ethyl, solvent, propulsor and 98,61% perfume) is sprayed inside the houses early in the morning (mainly at 6:00) after a white sheet is laid to cover the surface of the ground of the houses to collect dead or stunned mosquitoes due to the insecticide's effect.…	Taxon expert, morphology	Kill method: Kill or knocked out with a pyrethroid based-aerosol (Spraying time: 30 seconds, time elapsed from spraying to collection: 15 minutes). Collection method: All the dead and knocked-down mosquitoes are collected, kept in petri dishes and send to the field lab for morphological identification. Preservation1: Grouped in pool of at most 10 in 2 ml eppendorf tube with 80% ethanol (~ 1.6ml) …	80%_ETHANOL	NOT_COLLECTED	2019-08-07	HG1	Y	NOT_APPLICABLE	22.97	96.00	171.30	1.80	9.07	0.00	0.60	FRANCK ADAMA YAO	INSTITUT DE RECHERCHE EN SCIENCES DE LA SANTE	FRANCK ADAMA YAO	INSTITUT DE RECHERCHE EN SCIENCES DE LA SANTE	FRANCK ADAMA YAO	INSTITUT DE RECHERCHE EN SCIENCES DE LA SANTE	20210419.0	good	whole adult
DN806233A_E7	245.0	ASP-BUMI-BF-2103-03	PLATE3	E7	WHOLE_ORGANISM	Tube31	Diptera	Culicidae	Anopheles	Anopheles gambiae group_guess	ADULT	FEMALE	N	Y	BF.BV.19-2623	2019-08-07	BURKINA FASO | HAUTS-BASSINS | HOEUT | ARRONDISSEMENT N°7 DE BOBO-DIOULASSO | BANA VILLAGE	11.2339822	-4.4725306	RURAL AREA	6:00:00	PT30M	PYRETHROID_SPRAY_CATCH	INDOORS	Pyrethroid based-aerosol (Kaltox: an aerosol manufactured by SAPHYTO® and made of 0.20% Tetramethrin, 0.17% Permethrin, 0.75% Chlorpyrifos-ethyl, solvent, propulsor and 98,61% perfume) is sprayed inside the houses early in the morning (mainly at 6:00) after a white sheet is laid to cover the surface of the ground of the houses to collect dead or stunned mosquitoes due to the insecticide's effect.…	Taxon expert, morphology	Kill method: Kill or knocked out with a pyrethroid based-aerosol (Spraying time: 30 seconds, time elapsed from spraying to collection: 15 minutes). Collection method: All the dead and knocked-down mosquitoes are collected, kept in petri dishes and send to the field lab for morphological identification. Preservation1: Grouped in pool of at most 10 in 2 ml eppendorf tube with 80% ethanol (~ 1.6ml) …	80%_ETHANOL	NOT_COLLECTED	2019-08-07	HG1	Y	NOT_APPLICABLE	22.97	96.00	171.30	1.80	9.07	0.00	0.60	FRANCK ADAMA YAO	INSTITUT DE RECHERCHE EN SCIENCES DE LA SANTE	FRANCK ADAMA YAO	INSTITUT DE RECHERCHE EN SCIENCES DE LA SANTE	FRANCK ADAMA YAO	INSTITUT DE RECHERCHE EN SCIENCES DE LA SANTE	20210419.0	good	whole adult
DN806233A_F7	246.0	ASP-BUMI-BF-2103-03	PLATE3	F7	WHOLE_ORGANISM	Tube31	Diptera	Culicidae	Anopheles	Anopheles gambiae group_guess	ADULT	FEMALE	N	Y	BF.BV.19-2623	2019-08-07	BURKINA FASO | HAUTS-BASSINS | HOEUT | ARRONDISSEMENT N°7 DE BOBO-DIOULASSO | BANA VILLAGE	11.2339822	-4.4725306	RURAL AREA	6:00:00	PT30M	PYRETHROID_SPRAY_CATCH	INDOORS	Pyrethroid based-aerosol (Kaltox: an aerosol manufactured by SAPHYTO® and made of 0.20% Tetramethrin, 0.17% Permethrin, 0.75% Chlorpyrifos-ethyl, solvent, propulsor and 98,61% perfume) is sprayed inside the houses early in the morning (mainly at 6:00) after a white sheet is laid to cover the surface of the ground of the houses to collect dead or stunned mosquitoes due to the insecticide's effect.…	Taxon expert, morphology	Kill method: Kill or knocked out with a pyrethroid based-aerosol (Spraying time: 30 seconds, time elapsed from spraying to collection: 15 minutes). Collection method: All the dead and knocked-down mosquitoes are collected, kept in petri dishes and send to the field lab for morphological identification. Preservation1: Grouped in pool of at most 10 in 2 ml eppendorf tube with 80% ethanol (~ 1.6ml) …	80%_ETHANOL	NOT_COLLECTED	2019-08-07	HG1	Y	NOT_APPLICABLE	22.97	96.00	171.30	1.80	9.07	0.00	0.60	FRANCK ADAMA YAO	INSTITUT DE RECHERCHE EN SCIENCES DE LA SANTE	FRANCK ADAMA YAO	INSTITUT DE RECHERCHE EN SCIENCES DE LA SANTE	FRANCK ADAMA YAO	INSTITUT DE RECHERCHE EN SCIENCES DE LA SANTE	20210419.0	good	whole adult
DN806233A_G7	247.0	ASP-BUMI-BF-2103-03	PLATE3	G7	WHOLE_ORGANISM	Tube31	Diptera	Culicidae	Anopheles	Anopheles gambiae group_guess	ADULT	FEMALE	N	Y	BF.BV.19-2623	2019-08-07	BURKINA FASO | HAUTS-BASSINS | HOEUT | ARRONDISSEMENT N°7 DE BOBO-DIOULASSO | BANA VILLAGE	11.2339822	-4.4725306	RURAL AREA	6:00:00	PT30M	PYRETHROID_SPRAY_CATCH	INDOORS	Pyrethroid based-aerosol (Kaltox: an aerosol manufactured by SAPHYTO® and made of 0.20% Tetramethrin, 0.17% Permethrin, 0.75% Chlorpyrifos-ethyl, solvent, propulsor and 98,61% perfume) is sprayed inside the houses early in the morning (mainly at 6:00) after a white sheet is laid to cover the surface of the ground of the houses to collect dead or stunned mosquitoes due to the insecticide's effect.…	Taxon expert, morphology	Kill method: Kill or knocked out with a pyrethroid based-aerosol (Spraying time: 30 seconds, time elapsed from spraying to collection: 15 minutes). Collection method: All the dead and knocked-down mosquitoes are collected, kept in petri dishes and send to the field lab for morphological identification. Preservation1: Grouped in pool of at most 10 in 2 ml eppendorf tube with 80% ethanol (~ 1.6ml) …	80%_ETHANOL	NOT_COLLECTED	2019-08-07	HG1	Y	NOT_APPLICABLE	22.97	96.00	171.30	1.80	9.07	0.00	0.60	FRANCK ADAMA YAO	INSTITUT DE RECHERCHE EN SCIENCES DE LA SANTE	FRANCK ADAMA YAO	INSTITUT DE RECHERCHE EN SCIENCES DE LA SANTE	FRANCK ADAMA YAO	INSTITUT DE RECHERCHE EN SCIENCES DE LA SANTE	20210419.0	good	whole adult
DN806233A_H7	248.0	ASP-BUMI-BF-2103-03	PLATE3	H7	WHOLE_ORGANISM	Tube31	Diptera	Culicidae	Anopheles	Anopheles gambiae group_guess	ADULT	FEMALE	N	Y	BF.BV.19-2623	2019-08-07	BURKINA FASO | HAUTS-BASSINS | HOEUT | ARRONDISSEMENT N°7 DE BOBO-DIOULASSO | BANA VILLAGE	11.2339822	-4.4725306	RURAL AREA	6:00:00	PT30M	PYRETHROID_SPRAY_CATCH	INDOORS	Pyrethroid based-aerosol (Kaltox: an aerosol manufactured by SAPHYTO® and made of 0.20% Tetramethrin, 0.17% Permethrin, 0.75% Chlorpyrifos-ethyl, solvent, propulsor and 98,61% perfume) is sprayed inside the houses early in the morning (mainly at 6:00) after a white sheet is laid to cover the surface of the ground of the houses to collect dead or stunned mosquitoes due to the insecticide's effect.…	Taxon expert, morphology	Kill method: Kill or knocked out with a pyrethroid based-aerosol (Spraying time: 30 seconds, time elapsed from spraying to collection: 15 minutes). Collection method: All the dead and knocked-down mosquitoes are collected, kept in petri dishes and send to the field lab for morphological identification. Preservation1: Grouped in pool of at most 10 in 2 ml eppendorf tube with 80% ethanol (~ 1.6ml) …	80%_ETHANOL	NOT_COLLECTED	2019-08-07	HG1	Y	NOT_APPLICABLE	22.97	96.00	171.30	1.80	9.07	0.00	0.60	FRANCK ADAMA YAO	INSTITUT DE RECHERCHE EN SCIENCES DE LA SANTE	FRANCK ADAMA YAO	INSTITUT DE RECHERCHE EN SCIENCES DE LA SANTE	FRANCK ADAMA YAO	INSTITUT DE RECHERCHE EN SCIENCES DE LA SANTE	20210419.0	good	whole adult
DN806233A_A8	249.0	ASP-BUMI-BF-2103-03	PLATE3	A8	WHOLE_ORGANISM	Tube31	Diptera	Culicidae	Anopheles	Anopheles gambiae group_guess	ADULT	FEMALE	N	Y	BF.BV.19-2623	2019-08-07	BURKINA FASO | HAUTS-BASSINS | HOEUT | ARRONDISSEMENT N°7 DE BOBO-DIOULASSO | BANA VILLAGE	11.2339822	-4.4725306	RURAL AREA	6:00:00	PT30M	PYRETHROID_SPRAY_CATCH	INDOORS	Pyrethroid based-aerosol (Kaltox: an aerosol manufactured by SAPHYTO® and made of 0.20% Tetramethrin, 0.17% Permethrin, 0.75% Chlorpyrifos-ethyl, solvent, propulsor and 98,61% perfume) is sprayed inside the houses early in the morning (mainly at 6:00) after a white sheet is laid to cover the surface of the ground of the houses to collect dead or stunned mosquitoes due to the insecticide's effect.…	Taxon expert, morphology	Kill method: Kill or knocked out with a pyrethroid based-aerosol (Spraying time: 30 seconds, time elapsed from spraying to collection: 15 minutes). Collection method: All the dead and knocked-down mosquitoes are collected, kept in petri dishes and send to the field lab for morphological identification. Preservation1: Grouped in pool of at most 10 in 2 ml eppendorf tube with 80% ethanol (~ 1.6ml) …	80%_ETHANOL	NOT_COLLECTED	2019-08-07	HG1	Y	NOT_APPLICABLE	22.97	96.00	171.30	1.80	9.07	0.00	0.60	FRANCK ADAMA YAO	INSTITUT DE RECHERCHE EN SCIENCES DE LA SANTE	FRANCK ADAMA YAO	INSTITUT DE RECHERCHE EN SCIENCES DE LA SANTE	FRANCK ADAMA YAO	INSTITUT DE RECHERCHE EN SCIENCES DE LA SANTE	20210419.0	good	whole adult
DN806233A_B8	250.0	ASP-BUMI-BF-2103-03	PLATE3	B8	WHOLE_ORGANISM	Tube31	Diptera	Culicidae	Anopheles	Anopheles gambiae group_guess	ADULT	FEMALE	N	Y	BF.BV.19-2623	2019-08-07	BURKINA FASO | HAUTS-BASSINS | HOEUT | ARRONDISSEMENT N°7 DE BOBO-DIOULASSO | BANA VILLAGE	11.2339822	-4.4725306	RURAL AREA	6:00:00	PT30M	PYRETHROID_SPRAY_CATCH	INDOORS	Pyrethroid based-aerosol (Kaltox: an aerosol manufactured by SAPHYTO® and made of 0.20% Tetramethrin, 0.17% Permethrin, 0.75% Chlorpyrifos-ethyl, solvent, propulsor and 98,61% perfume) is sprayed inside the houses early in the morning (mainly at 6:00) after a white sheet is laid to cover the surface of the ground of the houses to collect dead or stunned mosquitoes due to the insecticide's effect.…	Taxon expert, morphology	Kill method: Kill or knocked out with a pyrethroid based-aerosol (Spraying time: 30 seconds, time elapsed from spraying to collection: 15 minutes). Collection method: All the dead and knocked-down mosquitoes are collected, kept in petri dishes and send to the field lab for morphological identification. Preservation1: Grouped in pool of at most 10 in 2 ml eppendorf tube with 80% ethanol (~ 1.6ml) …	80%_ETHANOL	NOT_COLLECTED	2019-08-07	HG1	Y	NOT_APPLICABLE	22.97	96.00	171.30	1.80	9.07	0.00	0.60	FRANCK ADAMA YAO	INSTITUT DE RECHERCHE EN SCIENCES DE LA SANTE	FRANCK ADAMA YAO	INSTITUT DE RECHERCHE EN SCIENCES DE LA SANTE	FRANCK ADAMA YAO	INSTITUT DE RECHERCHE EN SCIENCES DE LA SANTE	20210419.0	good	whole adult
DN806233A_C8	251.0	ASP-BUMI-BF-2103-03	PLATE3	C8	WHOLE_ORGANISM	Tube31	Diptera	Culicidae	Anopheles	Anopheles gambiae group_guess	ADULT	FEMALE	N	Y	BF.BV.19-2623	2019-08-07	BURKINA FASO | HAUTS-BASSINS | HOEUT | ARRONDISSEMENT N°7 DE BOBO-DIOULASSO | BANA VILLAGE	11.2339822	-4.4725306	RURAL AREA	6:00:00	PT30M	PYRETHROID_SPRAY_CATCH	INDOORS	Pyrethroid based-aerosol (Kaltox: an aerosol manufactured by SAPHYTO® and made of 0.20% Tetramethrin, 0.17% Permethrin, 0.75% Chlorpyrifos-ethyl, solvent, propulsor and 98,61% perfume) is sprayed inside the houses early in the morning (mainly at 6:00) after a white sheet is laid to cover the surface of the ground of the houses to collect dead or stunned mosquitoes due to the insecticide's effect.…	Taxon expert, morphology	Kill method: Kill or knocked out with a pyrethroid based-aerosol (Spraying time: 30 seconds, time elapsed from spraying to collection: 15 minutes). Collection method: All the dead and knocked-down mosquitoes are collected, kept in petri dishes and send to the field lab for morphological identification. Preservation1: Grouped in pool of at most 10 in 2 ml eppendorf tube with 80% ethanol (~ 1.6ml) …	80%_ETHANOL	NOT_COLLECTED	2019-08-07	HG1	Y	NOT_APPLICABLE	22.97	96.00	171.30	1.80	9.07	0.00	0.60	FRANCK ADAMA YAO	INSTITUT DE RECHERCHE EN SCIENCES DE LA SANTE	FRANCK ADAMA YAO	INSTITUT DE RECHERCHE EN SCIENCES DE LA SANTE	FRANCK ADAMA YAO	INSTITUT DE RECHERCHE EN SCIENCES DE LA SANTE	20210419.0	good	whole adult
DN806233A_D8	252.0	ASP-BUMI-BF-2103-03	PLATE3	D8	WHOLE_ORGANISM	Tube31	Diptera	Culicidae	Anopheles	Anopheles gambiae group_guess	ADULT	FEMALE	N	Y	BF.BV.19-2623	2019-08-07	BURKINA FASO | HAUTS-BASSINS | HOEUT | ARRONDISSEMENT N°7 DE BOBO-DIOULASSO | BANA VILLAGE	11.2339822	-4.4725306	RURAL AREA	6:00:00	PT30M	PYRETHROID_SPRAY_CATCH	INDOORS	Pyrethroid based-aerosol (Kaltox: an aerosol manufactured by SAPHYTO® and made of 0.20% Tetramethrin, 0.17% Permethrin, 0.75% Chlorpyrifos-ethyl, solvent, propulsor and 98,61% perfume) is sprayed inside the houses early in the morning (mainly at 6:00) after a white sheet is laid to cover the surface of the ground of the houses to collect dead or stunned mosquitoes due to the insecticide's effect.…	Taxon expert, morphology	Kill method: Kill or knocked out with a pyrethroid based-aerosol (Spraying time: 30 seconds, time elapsed from spraying to collection: 15 minutes). Collection method: All the dead and knocked-down mosquitoes are collected, kept in petri dishes and send to the field lab for morphological identification. Preservation1: Grouped in pool of at most 10 in 2 ml eppendorf tube with 80% ethanol (~ 1.6ml) …	80%_ETHANOL	NOT_COLLECTED	2019-08-07	HG1	Y	NOT_APPLICABLE	22.97	96.00	171.30	1.80	9.07	0.00	0.60	FRANCK ADAMA YAO	INSTITUT DE RECHERCHE EN SCIENCES DE LA SANTE	FRANCK ADAMA YAO	INSTITUT DE RECHERCHE EN SCIENCES DE LA SANTE	FRANCK ADAMA YAO	INSTITUT DE RECHERCHE EN SCIENCES DE LA SANTE	20210419.0	good	whole adult
DN806233A_E8	253.0	ASP-BUMI-BF-2103-03	PLATE3	E8	WHOLE_ORGANISM	Tube32	Diptera	Culicidae	Anopheles	Anopheles gambiae group_guess	ADULT	FEMALE	N	Y	BF.BV.19-2611	2019-08-07	BURKINA FASO | HAUTS-BASSINS | HOEUT | ARRONDISSEMENT N°7 DE BOBO-DIOULASSO | BANA VILLAGE	11.2339822	-4.4725306	RURAL AREA	6:00:00	PT30M	PYRETHROID_SPRAY_CATCH	INDOORS	Pyrethroid based-aerosol (Kaltox: an aerosol manufactured by SAPHYTO® and made of 0.20% Tetramethrin, 0.17% Permethrin, 0.75% Chlorpyrifos-ethyl, solvent, propulsor and 98,61% perfume) is sprayed inside the houses early in the morning (mainly at 6:00) after a white sheet is laid to cover the surface of the ground of the houses to collect dead or stunned mosquitoes due to the insecticide's effect.…	Taxon expert, morphology	Kill method: Kill or knocked out with a pyrethroid based-aerosol (Spraying time: 30 seconds, time elapsed from spraying to collection: 15 minutes). Collection method: All the dead and knocked-down mosquitoes are collected, kept in petri dishes and send to the field lab for morphological identification. Preservation1: Grouped in pool of at most 10 in 2 ml eppendorf tube with 80% ethanol (~ 1.6ml) …	80%_ETHANOL	NOT_COLLECTED	2019-08-07	HG1	Y	NOT_APPLICABLE	22.97	96.00	171.30	1.80	9.07	0.00	0.60	FRANCK ADAMA YAO	INSTITUT DE RECHERCHE EN SCIENCES DE LA SANTE	FRANCK ADAMA YAO	INSTITUT DE RECHERCHE EN SCIENCES DE LA SANTE	FRANCK ADAMA YAO	INSTITUT DE RECHERCHE EN SCIENCES DE LA SANTE	20210419.0	good	whole adult
DN806233A_F8	254.0	ASP-BUMI-BF-2103-03	PLATE3	F8	WHOLE_ORGANISM	Tube32	Diptera	Culicidae	Anopheles	Anopheles gambiae group_guess	ADULT	FEMALE	N	Y	BF.BV.19-2611	2019-08-07	BURKINA FASO | HAUTS-BASSINS | HOEUT | ARRONDISSEMENT N°7 DE BOBO-DIOULASSO | BANA VILLAGE	11.2339822	-4.4725306	RURAL AREA	6:00:00	PT30M	PYRETHROID_SPRAY_CATCH	INDOORS	Pyrethroid based-aerosol (Kaltox: an aerosol manufactured by SAPHYTO® and made of 0.20% Tetramethrin, 0.17% Permethrin, 0.75% Chlorpyrifos-ethyl, solvent, propulsor and 98,61% perfume) is sprayed inside the houses early in the morning (mainly at 6:00) after a white sheet is laid to cover the surface of the ground of the houses to collect dead or stunned mosquitoes due to the insecticide's effect.…	Taxon expert, morphology	Kill method: Kill or knocked out with a pyrethroid based-aerosol (Spraying time: 30 seconds, time elapsed from spraying to collection: 15 minutes). Collection method: All the dead and knocked-down mosquitoes are collected, kept in petri dishes and send to the field lab for morphological identification. Preservation1: Grouped in pool of at most 10 in 2 ml eppendorf tube with 80% ethanol (~ 1.6ml) …	80%_ETHANOL	NOT_COLLECTED	2019-08-07	HG1	Y	NOT_APPLICABLE	22.97	96.00	171.30	1.80	9.07	0.00	0.60	FRANCK ADAMA YAO	INSTITUT DE RECHERCHE EN SCIENCES DE LA SANTE	FRANCK ADAMA YAO	INSTITUT DE RECHERCHE EN SCIENCES DE LA SANTE	FRANCK ADAMA YAO	INSTITUT DE RECHERCHE EN SCIENCES DE LA SANTE	20210419.0	good	whole adult
DN806233A_G8	255.0	ASP-BUMI-BF-2103-03	PLATE3	G8	WHOLE_ORGANISM	Tube32	Diptera	Culicidae	Anopheles	Anopheles gambiae group_guess	ADULT	FEMALE	N	Y	BF.BV.19-2611	2019-08-07	BURKINA FASO | HAUTS-BASSINS | HOEUT | ARRONDISSEMENT N°7 DE BOBO-DIOULASSO | BANA VILLAGE	11.2339822	-4.4725306	RURAL AREA	6:00:00	PT30M	PYRETHROID_SPRAY_CATCH	INDOORS	Pyrethroid based-aerosol (Kaltox: an aerosol manufactured by SAPHYTO® and made of 0.20% Tetramethrin, 0.17% Permethrin, 0.75% Chlorpyrifos-ethyl, solvent, propulsor and 98,61% perfume) is sprayed inside the houses early in the morning (mainly at 6:00) after a white sheet is laid to cover the surface of the ground of the houses to collect dead or stunned mosquitoes due to the insecticide's effect.…	Taxon expert, morphology	Kill method: Kill or knocked out with a pyrethroid based-aerosol (Spraying time: 30 seconds, time elapsed from spraying to collection: 15 minutes). Collection method: All the dead and knocked-down mosquitoes are collected, kept in petri dishes and send to the field lab for morphological identification. Preservation1: Grouped in pool of at most 10 in 2 ml eppendorf tube with 80% ethanol (~ 1.6ml) …	80%_ETHANOL	NOT_COLLECTED	2019-08-07	HG1	Y	NOT_APPLICABLE	22.97	96.00	171.30	1.80	9.07	0.00	0.60	FRANCK ADAMA YAO	INSTITUT DE RECHERCHE EN SCIENCES DE LA SANTE	FRANCK ADAMA YAO	INSTITUT DE RECHERCHE EN SCIENCES DE LA SANTE	FRANCK ADAMA YAO	INSTITUT DE RECHERCHE EN SCIENCES DE LA SANTE	20210419.0	good	whole adult
DN806233A_H8	256.0	ASP-BUMI-BF-2103-03	PLATE3	H8	WHOLE_ORGANISM	Tube32	Diptera	Culicidae	Anopheles	Anopheles gambiae group_guess	ADULT	FEMALE	N	Y	BF.BV.19-2611	2019-08-07	BURKINA FASO | HAUTS-BASSINS | HOEUT | ARRONDISSEMENT N°7 DE BOBO-DIOULASSO | BANA VILLAGE	11.2339822	-4.4725306	RURAL AREA	6:00:00	PT30M	PYRETHROID_SPRAY_CATCH	INDOORS	Pyrethroid based-aerosol (Kaltox: an aerosol manufactured by SAPHYTO® and made of 0.20% Tetramethrin, 0.17% Permethrin, 0.75% Chlorpyrifos-ethyl, solvent, propulsor and 98,61% perfume) is sprayed inside the houses early in the morning (mainly at 6:00) after a white sheet is laid to cover the surface of the ground of the houses to collect dead or stunned mosquitoes due to the insecticide's effect.…	Taxon expert, morphology	Kill method: Kill or knocked out with a pyrethroid based-aerosol (Spraying time: 30 seconds, time elapsed from spraying to collection: 15 minutes). Collection method: All the dead and knocked-down mosquitoes are collected, kept in petri dishes and send to the field lab for morphological identification. Preservation1: Grouped in pool of at most 10 in 2 ml eppendorf tube with 80% ethanol (~ 1.6ml) …	80%_ETHANOL	NOT_COLLECTED	2019-08-07	HG1	Y	NOT_APPLICABLE	22.97	96.00	171.30	1.80	9.07	0.00	0.60	FRANCK ADAMA YAO	INSTITUT DE RECHERCHE EN SCIENCES DE LA SANTE	FRANCK ADAMA YAO	INSTITUT DE RECHERCHE EN SCIENCES DE LA SANTE	FRANCK ADAMA YAO	INSTITUT DE RECHERCHE EN SCIENCES DE LA SANTE	20210419.0	good	whole adult
DN806233A_A9	257.0	ASP-BUMI-BF-2103-03	PLATE3	A9	WHOLE_ORGANISM	Tube32	Diptera	Culicidae	Anopheles	Anopheles gambiae group_guess	ADULT	FEMALE	N	Y	BF.BV.19-2611	2019-08-07	BURKINA FASO | HAUTS-BASSINS | HOEUT | ARRONDISSEMENT N°7 DE BOBO-DIOULASSO | BANA VILLAGE	11.2339822	-4.4725306	RURAL AREA	6:00:00	PT30M	PYRETHROID_SPRAY_CATCH	INDOORS	Pyrethroid based-aerosol (Kaltox: an aerosol manufactured by SAPHYTO® and made of 0.20% Tetramethrin, 0.17% Permethrin, 0.75% Chlorpyrifos-ethyl, solvent, propulsor and 98,61% perfume) is sprayed inside the houses early in the morning (mainly at 6:00) after a white sheet is laid to cover the surface of the ground of the houses to collect dead or stunned mosquitoes due to the insecticide's effect.…	Taxon expert, morphology	Kill method: Kill or knocked out with a pyrethroid based-aerosol (Spraying time: 30 seconds, time elapsed from spraying to collection: 15 minutes). Collection method: All the dead and knocked-down mosquitoes are collected, kept in petri dishes and send to the field lab for morphological identification. Preservation1: Grouped in pool of at most 10 in 2 ml eppendorf tube with 80% ethanol (~ 1.6ml) …	80%_ETHANOL	NOT_COLLECTED	2019-08-07	HG1	Y	NOT_APPLICABLE	22.97	96.00	171.30	1.80	9.07	0.00	0.60	FRANCK ADAMA YAO	INSTITUT DE RECHERCHE EN SCIENCES DE LA SANTE	FRANCK ADAMA YAO	INSTITUT DE RECHERCHE EN SCIENCES DE LA SANTE	FRANCK ADAMA YAO	INSTITUT DE RECHERCHE EN SCIENCES DE LA SANTE	20210419.0	good	whole adult
DN806233A_B9	258.0	ASP-BUMI-BF-2103-03	PLATE3	B9	WHOLE_ORGANISM	Tube32	Diptera	Culicidae	Anopheles	Anopheles gambiae group_guess	ADULT	FEMALE	N	Y	BF.BV.19-2611	2019-08-07	BURKINA FASO | HAUTS-BASSINS | HOEUT | ARRONDISSEMENT N°7 DE BOBO-DIOULASSO | BANA VILLAGE	11.2339822	-4.4725306	RURAL AREA	6:00:00	PT30M	PYRETHROID_SPRAY_CATCH	INDOORS	Pyrethroid based-aerosol (Kaltox: an aerosol manufactured by SAPHYTO® and made of 0.20% Tetramethrin, 0.17% Permethrin, 0.75% Chlorpyrifos-ethyl, solvent, propulsor and 98,61% perfume) is sprayed inside the houses early in the morning (mainly at 6:00) after a white sheet is laid to cover the surface of the ground of the houses to collect dead or stunned mosquitoes due to the insecticide's effect.…	Taxon expert, morphology	Kill method: Kill or knocked out with a pyrethroid based-aerosol (Spraying time: 30 seconds, time elapsed from spraying to collection: 15 minutes). Collection method: All the dead and knocked-down mosquitoes are collected, kept in petri dishes and send to the field lab for morphological identification. Preservation1: Grouped in pool of at most 10 in 2 ml eppendorf tube with 80% ethanol (~ 1.6ml) …	80%_ETHANOL	NOT_COLLECTED	2019-08-07	HG1	Y	NOT_APPLICABLE	22.97	96.00	171.30	1.80	9.07	0.00	0.60	FRANCK ADAMA YAO	INSTITUT DE RECHERCHE EN SCIENCES DE LA SANTE	FRANCK ADAMA YAO	INSTITUT DE RECHERCHE EN SCIENCES DE LA SANTE	FRANCK ADAMA YAO	INSTITUT DE RECHERCHE EN SCIENCES DE LA SANTE	20210419.0	good	whole adult
DN806233A_C9	259.0	ASP-BUMI-BF-2103-03	PLATE3	C9	WHOLE_ORGANISM	Tube33	Diptera	Culicidae	Anopheles	Anopheles gambiae group_guess	ADULT	FEMALE	N	Y	BF.BV.19-2598	2019-08-07	BURKINA FASO | HAUTS-BASSINS | HOEUT | ARRONDISSEMENT N°7 DE BOBO-DIOULASSO | BANA VILLAGE	11.2339822	-4.4725306	RURAL AREA	6:00:00	PT30M	PYRETHROID_SPRAY_CATCH	INDOORS	Pyrethroid based-aerosol (Kaltox: an aerosol manufactured by SAPHYTO® and made of 0.20% Tetramethrin, 0.17% Permethrin, 0.75% Chlorpyrifos-ethyl, solvent, propulsor and 98,61% perfume) is sprayed inside the houses early in the morning (mainly at 6:00) after a white sheet is laid to cover the surface of the ground of the houses to collect dead or stunned mosquitoes due to the insecticide's effect.…	Taxon expert, morphology	Kill method: Kill or knocked out with a pyrethroid based-aerosol (Spraying time: 30 seconds, time elapsed from spraying to collection: 15 minutes). Collection method: All the dead and knocked-down mosquitoes are collected, kept in petri dishes and send to the field lab for morphological identification. Preservation1: Grouped in pool of at most 10 in 2 ml eppendorf tube with 80% ethanol (~ 1.6ml) …	80%_ETHANOL	NOT_COLLECTED	2019-08-07	HG1	Y	NOT_APPLICABLE	22.97	96.00	171.30	1.80	9.07	0.00	0.60	FRANCK ADAMA YAO	INSTITUT DE RECHERCHE EN SCIENCES DE LA SANTE	FRANCK ADAMA YAO	INSTITUT DE RECHERCHE EN SCIENCES DE LA SANTE	FRANCK ADAMA YAO	INSTITUT DE RECHERCHE EN SCIENCES DE LA SANTE	20210419.0	good	whole adult
DN806233A_D9	260.0	ASP-BUMI-BF-2103-03	PLATE3	D9	WHOLE_ORGANISM	Tube33	Diptera	Culicidae	Anopheles	Anopheles gambiae group_guess	ADULT	FEMALE	N	Y	BF.BV.19-2598	2019-08-07	BURKINA FASO | HAUTS-BASSINS | HOEUT | ARRONDISSEMENT N°7 DE BOBO-DIOULASSO | BANA VILLAGE	11.2339822	-4.4725306	RURAL AREA	6:00:00	PT30M	PYRETHROID_SPRAY_CATCH	INDOORS	Pyrethroid based-aerosol (Kaltox: an aerosol manufactured by SAPHYTO® and made of 0.20% Tetramethrin, 0.17% Permethrin, 0.75% Chlorpyrifos-ethyl, solvent, propulsor and 98,61% perfume) is sprayed inside the houses early in the morning (mainly at 6:00) after a white sheet is laid to cover the surface of the ground of the houses to collect dead or stunned mosquitoes due to the insecticide's effect.…	Taxon expert, morphology	Kill method: Kill or knocked out with a pyrethroid based-aerosol (Spraying time: 30 seconds, time elapsed from spraying to collection: 15 minutes). Collection method: All the dead and knocked-down mosquitoes are collected, kept in petri dishes and send to the field lab for morphological identification. Preservation1: Grouped in pool of at most 10 in 2 ml eppendorf tube with 80% ethanol (~ 1.6ml) …	80%_ETHANOL	NOT_COLLECTED	2019-08-07	HG1	Y	NOT_APPLICABLE	22.97	96.00	171.30	1.80	9.07	0.00	0.60	FRANCK ADAMA YAO	INSTITUT DE RECHERCHE EN SCIENCES DE LA SANTE	FRANCK ADAMA YAO	INSTITUT DE RECHERCHE EN SCIENCES DE LA SANTE	FRANCK ADAMA YAO	INSTITUT DE RECHERCHE EN SCIENCES DE LA SANTE	20210419.0	good	whole adult
DN806233A_E9	261.0	ASP-BUMI-BF-2103-03	PLATE3	E9	WHOLE_ORGANISM	Tube34	Diptera	Culicidae	Anopheles	Anopheles gambiae group_guess	ADULT	FEMALE	Y	N	BF.BV.19-2610	2019-08-07	BURKINA FASO | HAUTS-BASSINS | HOEUT | ARRONDISSEMENT N°7 DE BOBO-DIOULASSO | BANA VILLAGE	11.2339822	-4.4725306	RURAL AREA	6:00:00	PT30M	PYRETHROID_SPRAY_CATCH	INDOORS	Pyrethroid based-aerosol (Kaltox: an aerosol manufactured by SAPHYTO® and made of 0.20% Tetramethrin, 0.17% Permethrin, 0.75% Chlorpyrifos-ethyl, solvent, propulsor and 98,61% perfume) is sprayed inside the houses early in the morning (mainly at 6:00) after a white sheet is laid to cover the surface of the ground of the houses to collect dead or stunned mosquitoes due to the insecticide's effect.…	Taxon expert, morphology	Kill method: Kill or knocked out with a pyrethroid based-aerosol (Spraying time: 30 seconds, time elapsed from spraying to collection: 15 minutes). Collection method: All the dead and knocked-down mosquitoes are collected, kept in petri dishes and send to the field lab for morphological identification. Preservation1: Grouped in pool of at most 10 in 2 ml eppendorf tube with 80% ethanol (~ 1.6ml) …	80%_ETHANOL	NOT_COLLECTED	2019-08-07	HG1	Y	NOT_APPLICABLE	22.97	96.00	171.30	1.80	9.07	0.00	0.60	FRANCK ADAMA YAO	INSTITUT DE RECHERCHE EN SCIENCES DE LA SANTE	FRANCK ADAMA YAO	INSTITUT DE RECHERCHE EN SCIENCES DE LA SANTE	FRANCK ADAMA YAO	INSTITUT DE RECHERCHE EN SCIENCES DE LA SANTE	20210419.0	good	whole adult
DN806233A_F9	262.0	ASP-BUMI-BF-2103-03	PLATE3	F9	WHOLE_ORGANISM	Tube34	Diptera	Culicidae	Anopheles	Anopheles gambiae group_guess	ADULT	FEMALE	Y	N	BF.BV.19-2610	2019-08-07	BURKINA FASO | HAUTS-BASSINS | HOEUT | ARRONDISSEMENT N°7 DE BOBO-DIOULASSO | BANA VILLAGE	11.2339822	-4.4725306	RURAL AREA	6:00:00	PT30M	PYRETHROID_SPRAY_CATCH	INDOORS	Pyrethroid based-aerosol (Kaltox: an aerosol manufactured by SAPHYTO® and made of 0.20% Tetramethrin, 0.17% Permethrin, 0.75% Chlorpyrifos-ethyl, solvent, propulsor and 98,61% perfume) is sprayed inside the houses early in the morning (mainly at 6:00) after a white sheet is laid to cover the surface of the ground of the houses to collect dead or stunned mosquitoes due to the insecticide's effect.…	Taxon expert, morphology	Kill method: Kill or knocked out with a pyrethroid based-aerosol (Spraying time: 30 seconds, time elapsed from spraying to collection: 15 minutes). Collection method: All the dead and knocked-down mosquitoes are collected, kept in petri dishes and send to the field lab for morphological identification. Preservation1: Grouped in pool of at most 10 in 2 ml eppendorf tube with 80% ethanol (~ 1.6ml) …	80%_ETHANOL	NOT_COLLECTED	2019-08-07	HG1	Y	NOT_APPLICABLE	22.97	96.00	171.30	1.80	9.07	0.00	0.60	FRANCK ADAMA YAO	INSTITUT DE RECHERCHE EN SCIENCES DE LA SANTE	FRANCK ADAMA YAO	INSTITUT DE RECHERCHE EN SCIENCES DE LA SANTE	FRANCK ADAMA YAO	INSTITUT DE RECHERCHE EN SCIENCES DE LA SANTE	20210419.0	good	whole adult
DN806233A_G9	263.0	ASP-BUMI-BF-2103-03	PLATE3	G9	WHOLE_ORGANISM	Tube34	Diptera	Culicidae	Anopheles	Anopheles gambiae group_guess	ADULT	FEMALE	Y	N	BF.BV.19-2610	2019-08-07	BURKINA FASO | HAUTS-BASSINS | HOEUT | ARRONDISSEMENT N°7 DE BOBO-DIOULASSO | BANA VILLAGE	11.2339822	-4.4725306	RURAL AREA	6:00:00	PT30M	PYRETHROID_SPRAY_CATCH	INDOORS	Pyrethroid based-aerosol (Kaltox: an aerosol manufactured by SAPHYTO® and made of 0.20% Tetramethrin, 0.17% Permethrin, 0.75% Chlorpyrifos-ethyl, solvent, propulsor and 98,61% perfume) is sprayed inside the houses early in the morning (mainly at 6:00) after a white sheet is laid to cover the surface of the ground of the houses to collect dead or stunned mosquitoes due to the insecticide's effect.…	Taxon expert, morphology	Kill method: Kill or knocked out with a pyrethroid based-aerosol (Spraying time: 30 seconds, time elapsed from spraying to collection: 15 minutes). Collection method: All the dead and knocked-down mosquitoes are collected, kept in petri dishes and send to the field lab for morphological identification. Preservation1: Grouped in pool of at most 10 in 2 ml eppendorf tube with 80% ethanol (~ 1.6ml) …	80%_ETHANOL	NOT_COLLECTED	2019-08-07	HG1	Y	NOT_APPLICABLE	22.97	96.00	171.30	1.80	9.07	0.00	0.60	FRANCK ADAMA YAO	INSTITUT DE RECHERCHE EN SCIENCES DE LA SANTE	FRANCK ADAMA YAO	INSTITUT DE RECHERCHE EN SCIENCES DE LA SANTE	FRANCK ADAMA YAO	INSTITUT DE RECHERCHE EN SCIENCES DE LA SANTE	20210419.0	good	whole adult
DN806233A_H9	264.0	ASP-BUMI-BF-2103-03	PLATE3	H9	WHOLE_ORGANISM	Tube34	Diptera	Culicidae	Anopheles	Anopheles gambiae group_guess	ADULT	FEMALE	Y	N	BF.BV.19-2610	2019-08-07	BURKINA FASO | HAUTS-BASSINS | HOEUT | ARRONDISSEMENT N°7 DE BOBO-DIOULASSO | BANA VILLAGE	11.2339822	-4.4725306	RURAL AREA	6:00:00	PT30M	PYRETHROID_SPRAY_CATCH	INDOORS	Pyrethroid based-aerosol (Kaltox: an aerosol manufactured by SAPHYTO® and made of 0.20% Tetramethrin, 0.17% Permethrin, 0.75% Chlorpyrifos-ethyl, solvent, propulsor and 98,61% perfume) is sprayed inside the houses early in the morning (mainly at 6:00) after a white sheet is laid to cover the surface of the ground of the houses to collect dead or stunned mosquitoes due to the insecticide's effect.…	Taxon expert, morphology	Kill method: Kill or knocked out with a pyrethroid based-aerosol (Spraying time: 30 seconds, time elapsed from spraying to collection: 15 minutes). Collection method: All the dead and knocked-down mosquitoes are collected, kept in petri dishes and send to the field lab for morphological identification. Preservation1: Grouped in pool of at most 10 in 2 ml eppendorf tube with 80% ethanol (~ 1.6ml) …	80%_ETHANOL	NOT_COLLECTED	2019-08-07	HG1	Y	NOT_APPLICABLE	22.97	96.00	171.30	1.80	9.07	0.00	0.60	FRANCK ADAMA YAO	INSTITUT DE RECHERCHE EN SCIENCES DE LA SANTE	FRANCK ADAMA YAO	INSTITUT DE RECHERCHE EN SCIENCES DE LA SANTE	FRANCK ADAMA YAO	INSTITUT DE RECHERCHE EN SCIENCES DE LA SANTE	20210419.0	good	whole adult
DN806233A_A10	265.0	ASP-BUMI-BF-2103-03	PLATE3	A10	WHOLE_ORGANISM	Tube34	Diptera	Culicidae	Anopheles	Anopheles gambiae group_guess	ADULT	FEMALE	Y	N	BF.BV.19-2610	2019-08-07	BURKINA FASO | HAUTS-BASSINS | HOEUT | ARRONDISSEMENT N°7 DE BOBO-DIOULASSO | BANA VILLAGE	11.2339822	-4.4725306	RURAL AREA	6:00:00	PT30M	PYRETHROID_SPRAY_CATCH	INDOORS	Pyrethroid based-aerosol (Kaltox: an aerosol manufactured by SAPHYTO® and made of 0.20% Tetramethrin, 0.17% Permethrin, 0.75% Chlorpyrifos-ethyl, solvent, propulsor and 98,61% perfume) is sprayed inside the houses early in the morning (mainly at 6:00) after a white sheet is laid to cover the surface of the ground of the houses to collect dead or stunned mosquitoes due to the insecticide's effect.…	Taxon expert, morphology	Kill method: Kill or knocked out with a pyrethroid based-aerosol (Spraying time: 30 seconds, time elapsed from spraying to collection: 15 minutes). Collection method: All the dead and knocked-down mosquitoes are collected, kept in petri dishes and send to the field lab for morphological identification. Preservation1: Grouped in pool of at most 10 in 2 ml eppendorf tube with 80% ethanol (~ 1.6ml) …	80%_ETHANOL	NOT_COLLECTED	2019-08-07	HG1	Y	NOT_APPLICABLE	22.97	96.00	171.30	1.80	9.07	0.00	0.60	FRANCK ADAMA YAO	INSTITUT DE RECHERCHE EN SCIENCES DE LA SANTE	FRANCK ADAMA YAO	INSTITUT DE RECHERCHE EN SCIENCES DE LA SANTE	FRANCK ADAMA YAO	INSTITUT DE RECHERCHE EN SCIENCES DE LA SANTE	20210419.0	good	whole adult
DN806233A_B10	266.0	ASP-BUMI-BF-2103-03	PLATE3	B10	WHOLE_ORGANISM	Tube34	Diptera	Culicidae	Anopheles	Anopheles gambiae group_guess	ADULT	FEMALE	Y	N	BF.BV.19-2610	2019-08-07	BURKINA FASO | HAUTS-BASSINS | HOEUT | ARRONDISSEMENT N°7 DE BOBO-DIOULASSO | BANA VILLAGE	11.2339822	-4.4725306	RURAL AREA	6:00:00	PT30M	PYRETHROID_SPRAY_CATCH	INDOORS	Pyrethroid based-aerosol (Kaltox: an aerosol manufactured by SAPHYTO® and made of 0.20% Tetramethrin, 0.17% Permethrin, 0.75% Chlorpyrifos-ethyl, solvent, propulsor and 98,61% perfume) is sprayed inside the houses early in the morning (mainly at 6:00) after a white sheet is laid to cover the surface of the ground of the houses to collect dead or stunned mosquitoes due to the insecticide's effect.…	Taxon expert, morphology	Kill method: Kill or knocked out with a pyrethroid based-aerosol (Spraying time: 30 seconds, time elapsed from spraying to collection: 15 minutes). Collection method: All the dead and knocked-down mosquitoes are collected, kept in petri dishes and send to the field lab for morphological identification. Preservation1: Grouped in pool of at most 10 in 2 ml eppendorf tube with 80% ethanol (~ 1.6ml) …	80%_ETHANOL	NOT_COLLECTED	2019-08-07	HG1	Y	NOT_APPLICABLE	22.97	96.00	171.30	1.80	9.07	0.00	0.60	FRANCK ADAMA YAO	INSTITUT DE RECHERCHE EN SCIENCES DE LA SANTE	FRANCK ADAMA YAO	INSTITUT DE RECHERCHE EN SCIENCES DE LA SANTE	FRANCK ADAMA YAO	INSTITUT DE RECHERCHE EN SCIENCES DE LA SANTE	20210419.0	good	whole adult
DN806233A_C10	267.0	ASP-BUMI-BF-2103-03	PLATE3	C10	WHOLE_ORGANISM	Tube34	Diptera	Culicidae	Anopheles	Anopheles gambiae group_guess	ADULT	FEMALE	Y	N	BF.BV.19-2610	2019-08-07	BURKINA FASO | HAUTS-BASSINS | HOEUT | ARRONDISSEMENT N°7 DE BOBO-DIOULASSO | BANA VILLAGE	11.2339822	-4.4725306	RURAL AREA	6:00:00	PT30M	PYRETHROID_SPRAY_CATCH	INDOORS	Pyrethroid based-aerosol (Kaltox: an aerosol manufactured by SAPHYTO® and made of 0.20% Tetramethrin, 0.17% Permethrin, 0.75% Chlorpyrifos-ethyl, solvent, propulsor and 98,61% perfume) is sprayed inside the houses early in the morning (mainly at 6:00) after a white sheet is laid to cover the surface of the ground of the houses to collect dead or stunned mosquitoes due to the insecticide's effect.…	Taxon expert, morphology	Kill method: Kill or knocked out with a pyrethroid based-aerosol (Spraying time: 30 seconds, time elapsed from spraying to collection: 15 minutes). Collection method: All the dead and knocked-down mosquitoes are collected, kept in petri dishes and send to the field lab for morphological identification. Preservation1: Grouped in pool of at most 10 in 2 ml eppendorf tube with 80% ethanol (~ 1.6ml) …	80%_ETHANOL	NOT_COLLECTED	2019-08-07	HG1	Y	NOT_APPLICABLE	22.97	96.00	171.30	1.80	9.07	0.00	0.60	FRANCK ADAMA YAO	INSTITUT DE RECHERCHE EN SCIENCES DE LA SANTE	FRANCK ADAMA YAO	INSTITUT DE RECHERCHE EN SCIENCES DE LA SANTE	FRANCK ADAMA YAO	INSTITUT DE RECHERCHE EN SCIENCES DE LA SANTE	20210419.0	good	whole adult
DN806233A_D10	268.0	ASP-BUMI-BF-2103-03	PLATE3	D10	WHOLE_ORGANISM	Tube34	Diptera	Culicidae	Anopheles	Anopheles gambiae group_guess	ADULT	FEMALE	Y	N	BF.BV.19-2610	2019-08-07	BURKINA FASO | HAUTS-BASSINS | HOEUT | ARRONDISSEMENT N°7 DE BOBO-DIOULASSO | BANA VILLAGE	11.2339822	-4.4725306	RURAL AREA	6:00:00	PT30M	PYRETHROID_SPRAY_CATCH	INDOORS	Pyrethroid based-aerosol (Kaltox: an aerosol manufactured by SAPHYTO® and made of 0.20% Tetramethrin, 0.17% Permethrin, 0.75% Chlorpyrifos-ethyl, solvent, propulsor and 98,61% perfume) is sprayed inside the houses early in the morning (mainly at 6:00) after a white sheet is laid to cover the surface of the ground of the houses to collect dead or stunned mosquitoes due to the insecticide's effect.…	Taxon expert, morphology	Kill method: Kill or knocked out with a pyrethroid based-aerosol (Spraying time: 30 seconds, time elapsed from spraying to collection: 15 minutes). Collection method: All the dead and knocked-down mosquitoes are collected, kept in petri dishes and send to the field lab for morphological identification. Preservation1: Grouped in pool of at most 10 in 2 ml eppendorf tube with 80% ethanol (~ 1.6ml) …	80%_ETHANOL	NOT_COLLECTED	2019-08-07	HG1	Y	NOT_APPLICABLE	22.97	96.00	171.30	1.80	9.07	0.00	0.60	FRANCK ADAMA YAO	INSTITUT DE RECHERCHE EN SCIENCES DE LA SANTE	FRANCK ADAMA YAO	INSTITUT DE RECHERCHE EN SCIENCES DE LA SANTE	FRANCK ADAMA YAO	INSTITUT DE RECHERCHE EN SCIENCES DE LA SANTE	20210419.0	good	whole adult
DN806233A_E10	269.0	ASP-BUMI-BF-2103-03	PLATE3	E10	WHOLE_ORGANISM	Tube35	Diptera	Culicidae	Anopheles	Anopheles gambiae group_guess	ADULT	FEMALE	N	Y	BF.BV.19-2595	2019-08-07	BURKINA FASO | HAUTS-BASSINS | HOEUT | ARRONDISSEMENT N°7 DE BOBO-DIOULASSO | BANA VILLAGE	11.2339822	-4.4725306	RURAL AREA	6:00:00	PT30M	PYRETHROID_SPRAY_CATCH	INDOORS	Pyrethroid based-aerosol (Kaltox: an aerosol manufactured by SAPHYTO® and made of 0.20% Tetramethrin, 0.17% Permethrin, 0.75% Chlorpyrifos-ethyl, solvent, propulsor and 98,61% perfume) is sprayed inside the houses early in the morning (mainly at 6:00) after a white sheet is laid to cover the surface of the ground of the houses to collect dead or stunned mosquitoes due to the insecticide's effect.…	Taxon expert, morphology	Kill method: Kill or knocked out with a pyrethroid based-aerosol (Spraying time: 30 seconds, time elapsed from spraying to collection: 15 minutes). Collection method: All the dead and knocked-down mosquitoes are collected, kept in petri dishes and send to the field lab for morphological identification. Preservation1: Grouped in pool of at most 10 in 2 ml eppendorf tube with 80% ethanol (~ 1.6ml) …	80%_ETHANOL	NOT_COLLECTED	2019-08-07	HG1	Y	NOT_APPLICABLE	22.97	96.00	171.30	1.80	9.07	0.00	0.60	FRANCK ADAMA YAO	INSTITUT DE RECHERCHE EN SCIENCES DE LA SANTE	FRANCK ADAMA YAO	INSTITUT DE RECHERCHE EN SCIENCES DE LA SANTE	FRANCK ADAMA YAO	INSTITUT DE RECHERCHE EN SCIENCES DE LA SANTE	20210419.0	good	whole adult
DN806233A_F10	270.0	ASP-BUMI-BF-2103-03	PLATE3	F10	WHOLE_ORGANISM	Tube35	Diptera	Culicidae	Anopheles	Anopheles gambiae group_guess	ADULT	FEMALE	N	Y	BF.BV.19-2595	2019-08-07	BURKINA FASO | HAUTS-BASSINS | HOEUT | ARRONDISSEMENT N°7 DE BOBO-DIOULASSO | BANA VILLAGE	11.2339822	-4.4725306	RURAL AREA	6:00:00	PT30M	PYRETHROID_SPRAY_CATCH	INDOORS	Pyrethroid based-aerosol (Kaltox: an aerosol manufactured by SAPHYTO® and made of 0.20% Tetramethrin, 0.17% Permethrin, 0.75% Chlorpyrifos-ethyl, solvent, propulsor and 98,61% perfume) is sprayed inside the houses early in the morning (mainly at 6:00) after a white sheet is laid to cover the surface of the ground of the houses to collect dead or stunned mosquitoes due to the insecticide's effect.…	Taxon expert, morphology	Kill method: Kill or knocked out with a pyrethroid based-aerosol (Spraying time: 30 seconds, time elapsed from spraying to collection: 15 minutes). Collection method: All the dead and knocked-down mosquitoes are collected, kept in petri dishes and send to the field lab for morphological identification. Preservation1: Grouped in pool of at most 10 in 2 ml eppendorf tube with 80% ethanol (~ 1.6ml) …	80%_ETHANOL	NOT_COLLECTED	2019-08-07	HG1	Y	NOT_APPLICABLE	22.97	96.00	171.30	1.80	9.07	0.00	0.60	FRANCK ADAMA YAO	INSTITUT DE RECHERCHE EN SCIENCES DE LA SANTE	FRANCK ADAMA YAO	INSTITUT DE RECHERCHE EN SCIENCES DE LA SANTE	FRANCK ADAMA YAO	INSTITUT DE RECHERCHE EN SCIENCES DE LA SANTE	20210419.0	good	whole adult
DN806233A_G10	271.0	ASP-BUMI-BF-2103-03	PLATE3	G10	WHOLE_ORGANISM	Tube36	Diptera	Culicidae	Anopheles	Anopheles gambiae group_guess	ADULT	FEMALE	Y	N	BF.BV.19-2627	2019-08-07	BURKINA FASO | HAUTS-BASSINS | HOEUT | ARRONDISSEMENT N°7 DE BOBO-DIOULASSO | BANA VILLAGE	11.2339822	-4.4725306	RURAL AREA	6:00:00	PT30M	PYRETHROID_SPRAY_CATCH	INDOORS	Pyrethroid based-aerosol (Kaltox: an aerosol manufactured by SAPHYTO® and made of 0.20% Tetramethrin, 0.17% Permethrin, 0.75% Chlorpyrifos-ethyl, solvent, propulsor and 98,61% perfume) is sprayed inside the houses early in the morning (mainly at 6:00) after a white sheet is laid to cover the surface of the ground of the houses to collect dead or stunned mosquitoes due to the insecticide's effect.…	Taxon expert, morphology	Kill method: Kill or knocked out with a pyrethroid based-aerosol (Spraying time: 30 seconds, time elapsed from spraying to collection: 15 minutes). Collection method: All the dead and knocked-down mosquitoes are collected, kept in petri dishes and send to the field lab for morphological identification. Preservation1: Grouped in pool of at most 10 in 2 ml eppendorf tube with 80% ethanol (~ 1.6ml) …	80%_ETHANOL	NOT_COLLECTED	2019-08-07	HG1	Y	NOT_APPLICABLE	22.97	96.00	171.30	1.80	9.07	0.00	0.60	FRANCK ADAMA YAO	INSTITUT DE RECHERCHE EN SCIENCES DE LA SANTE	FRANCK ADAMA YAO	INSTITUT DE RECHERCHE EN SCIENCES DE LA SANTE	FRANCK ADAMA YAO	INSTITUT DE RECHERCHE EN SCIENCES DE LA SANTE	20210419.0	good	whole adult
DN806233A_H10	272.0	ASP-BUMI-BF-2103-03	PLATE3	H10	WHOLE_ORGANISM	Tube36	Diptera	Culicidae	Anopheles	Anopheles gambiae group_guess	ADULT	FEMALE	Y	N	BF.BV.19-2627	2019-08-07	BURKINA FASO | HAUTS-BASSINS | HOEUT | ARRONDISSEMENT N°7 DE BOBO-DIOULASSO | BANA VILLAGE	11.2339822	-4.4725306	RURAL AREA	6:00:00	PT30M	PYRETHROID_SPRAY_CATCH	INDOORS	Pyrethroid based-aerosol (Kaltox: an aerosol manufactured by SAPHYTO® and made of 0.20% Tetramethrin, 0.17% Permethrin, 0.75% Chlorpyrifos-ethyl, solvent, propulsor and 98,61% perfume) is sprayed inside the houses early in the morning (mainly at 6:00) after a white sheet is laid to cover the surface of the ground of the houses to collect dead or stunned mosquitoes due to the insecticide's effect.…	Taxon expert, morphology	Kill method: Kill or knocked out with a pyrethroid based-aerosol (Spraying time: 30 seconds, time elapsed from spraying to collection: 15 minutes). Collection method: All the dead and knocked-down mosquitoes are collected, kept in petri dishes and send to the field lab for morphological identification. Preservation1: Grouped in pool of at most 10 in 2 ml eppendorf tube with 80% ethanol (~ 1.6ml) …	80%_ETHANOL	NOT_COLLECTED	2019-08-07	HG1	Y	NOT_APPLICABLE	22.97	96.00	171.30	1.80	9.07	0.00	0.60	FRANCK ADAMA YAO	INSTITUT DE RECHERCHE EN SCIENCES DE LA SANTE	FRANCK ADAMA YAO	INSTITUT DE RECHERCHE EN SCIENCES DE LA SANTE	FRANCK ADAMA YAO	INSTITUT DE RECHERCHE EN SCIENCES DE LA SANTE	20210419.0	good	whole adult
DN806233A_A11	273.0	ASP-BUMI-BF-2103-03	PLATE3	A11	WHOLE_ORGANISM	Tube36	Diptera	Culicidae	Anopheles	Anopheles gambiae group_guess	ADULT	FEMALE	Y	N	BF.BV.19-2627	2019-08-07	BURKINA FASO | HAUTS-BASSINS | HOEUT | ARRONDISSEMENT N°7 DE BOBO-DIOULASSO | BANA VILLAGE	11.2339822	-4.4725306	RURAL AREA	6:00:00	PT30M	PYRETHROID_SPRAY_CATCH	INDOORS	Pyrethroid based-aerosol (Kaltox: an aerosol manufactured by SAPHYTO® and made of 0.20% Tetramethrin, 0.17% Permethrin, 0.75% Chlorpyrifos-ethyl, solvent, propulsor and 98,61% perfume) is sprayed inside the houses early in the morning (mainly at 6:00) after a white sheet is laid to cover the surface of the ground of the houses to collect dead or stunned mosquitoes due to the insecticide's effect.…	Taxon expert, morphology	Kill method: Kill or knocked out with a pyrethroid based-aerosol (Spraying time: 30 seconds, time elapsed from spraying to collection: 15 minutes). Collection method: All the dead and knocked-down mosquitoes are collected, kept in petri dishes and send to the field lab for morphological identification. Preservation1: Grouped in pool of at most 10 in 2 ml eppendorf tube with 80% ethanol (~ 1.6ml) …	80%_ETHANOL	NOT_COLLECTED	2019-08-07	HG1	Y	NOT_APPLICABLE	22.97	96.00	171.30	1.80	9.07	0.00	0.60	FRANCK ADAMA YAO	INSTITUT DE RECHERCHE EN SCIENCES DE LA SANTE	FRANCK ADAMA YAO	INSTITUT DE RECHERCHE EN SCIENCES DE LA SANTE	FRANCK ADAMA YAO	INSTITUT DE RECHERCHE EN SCIENCES DE LA SANTE	20210419.0	good	whole adult
DN806233A_B11	274.0	ASP-BUMI-BF-2103-03	PLATE3	B11	WHOLE_ORGANISM	Tube36	Diptera	Culicidae	Anopheles	Anopheles gambiae group_guess	ADULT	FEMALE	Y	N	BF.BV.19-2627	2019-08-07	BURKINA FASO | HAUTS-BASSINS | HOEUT | ARRONDISSEMENT N°7 DE BOBO-DIOULASSO | BANA VILLAGE	11.2339822	-4.4725306	RURAL AREA	6:00:00	PT30M	PYRETHROID_SPRAY_CATCH	INDOORS	Pyrethroid based-aerosol (Kaltox: an aerosol manufactured by SAPHYTO® and made of 0.20% Tetramethrin, 0.17% Permethrin, 0.75% Chlorpyrifos-ethyl, solvent, propulsor and 98,61% perfume) is sprayed inside the houses early in the morning (mainly at 6:00) after a white sheet is laid to cover the surface of the ground of the houses to collect dead or stunned mosquitoes due to the insecticide's effect.…	Taxon expert, morphology	Kill method: Kill or knocked out with a pyrethroid based-aerosol (Spraying time: 30 seconds, time elapsed from spraying to collection: 15 minutes). Collection method: All the dead and knocked-down mosquitoes are collected, kept in petri dishes and send to the field lab for morphological identification. Preservation1: Grouped in pool of at most 10 in 2 ml eppendorf tube with 80% ethanol (~ 1.6ml) …	80%_ETHANOL	NOT_COLLECTED	2019-08-07	HG1	Y	NOT_APPLICABLE	22.97	96.00	171.30	1.80	9.07	0.00	0.60	FRANCK ADAMA YAO	INSTITUT DE RECHERCHE EN SCIENCES DE LA SANTE	FRANCK ADAMA YAO	INSTITUT DE RECHERCHE EN SCIENCES DE LA SANTE	FRANCK ADAMA YAO	INSTITUT DE RECHERCHE EN SCIENCES DE LA SANTE	20210419.0	good	whole adult
DN806233A_C11	275.0	ASP-BUMI-BF-2103-03	PLATE3	C11	WHOLE_ORGANISM	Tube36	Diptera	Culicidae	Anopheles	Anopheles gambiae group_guess	ADULT	FEMALE	Y	N	BF.BV.19-2627	2019-08-07	BURKINA FASO | HAUTS-BASSINS | HOEUT | ARRONDISSEMENT N°7 DE BOBO-DIOULASSO | BANA VILLAGE	11.2339822	-4.4725306	RURAL AREA	6:00:00	PT30M	PYRETHROID_SPRAY_CATCH	INDOORS	Pyrethroid based-aerosol (Kaltox: an aerosol manufactured by SAPHYTO® and made of 0.20% Tetramethrin, 0.17% Permethrin, 0.75% Chlorpyrifos-ethyl, solvent, propulsor and 98,61% perfume) is sprayed inside the houses early in the morning (mainly at 6:00) after a white sheet is laid to cover the surface of the ground of the houses to collect dead or stunned mosquitoes due to the insecticide's effect.…	Taxon expert, morphology	Kill method: Kill or knocked out with a pyrethroid based-aerosol (Spraying time: 30 seconds, time elapsed from spraying to collection: 15 minutes). Collection method: All the dead and knocked-down mosquitoes are collected, kept in petri dishes and send to the field lab for morphological identification. Preservation1: Grouped in pool of at most 10 in 2 ml eppendorf tube with 80% ethanol (~ 1.6ml) …	80%_ETHANOL	NOT_COLLECTED	2019-08-07	HG1	Y	NOT_APPLICABLE	22.97	96.00	171.30	1.80	9.07	0.00	0.60	FRANCK ADAMA YAO	INSTITUT DE RECHERCHE EN SCIENCES DE LA SANTE	FRANCK ADAMA YAO	INSTITUT DE RECHERCHE EN SCIENCES DE LA SANTE	FRANCK ADAMA YAO	INSTITUT DE RECHERCHE EN SCIENCES DE LA SANTE	20210419.0	good	whole adult
DN806233A_D11	276.0	ASP-BUMI-BF-2103-03	PLATE3	D11	WHOLE_ORGANISM	Tube36	Diptera	Culicidae	Anopheles	Anopheles gambiae group_guess	ADULT	FEMALE	Y	N	BF.BV.19-2627	2019-08-07	BURKINA FASO | HAUTS-BASSINS | HOEUT | ARRONDISSEMENT N°7 DE BOBO-DIOULASSO | BANA VILLAGE	11.2339822	-4.4725306	RURAL AREA	6:00:00	PT30M	PYRETHROID_SPRAY_CATCH	INDOORS	Pyrethroid based-aerosol (Kaltox: an aerosol manufactured by SAPHYTO® and made of 0.20% Tetramethrin, 0.17% Permethrin, 0.75% Chlorpyrifos-ethyl, solvent, propulsor and 98,61% perfume) is sprayed inside the houses early in the morning (mainly at 6:00) after a white sheet is laid to cover the surface of the ground of the houses to collect dead or stunned mosquitoes due to the insecticide's effect.…	Taxon expert, morphology	Kill method: Kill or knocked out with a pyrethroid based-aerosol (Spraying time: 30 seconds, time elapsed from spraying to collection: 15 minutes). Collection method: All the dead and knocked-down mosquitoes are collected, kept in petri dishes and send to the field lab for morphological identification. Preservation1: Grouped in pool of at most 10 in 2 ml eppendorf tube with 80% ethanol (~ 1.6ml) …	80%_ETHANOL	NOT_COLLECTED	2019-08-07	HG1	Y	NOT_APPLICABLE	22.97	96.00	171.30	1.80	9.07	0.00	0.60	FRANCK ADAMA YAO	INSTITUT DE RECHERCHE EN SCIENCES DE LA SANTE	FRANCK ADAMA YAO	INSTITUT DE RECHERCHE EN SCIENCES DE LA SANTE	FRANCK ADAMA YAO	INSTITUT DE RECHERCHE EN SCIENCES DE LA SANTE	20210419.0	good	whole adult
DN806233A_E11	277.0	ASP-BUMI-BF-2103-03	PLATE3	E11	WHOLE_ORGANISM	Tube37	Diptera	Culicidae	Anopheles	Anopheles gambiae group_guess	ADULT	FEMALE	Y	N	BF.BV.19-2596	2019-08-07	BURKINA FASO | HAUTS-BASSINS | HOEUT | ARRONDISSEMENT N°7 DE BOBO-DIOULASSO | BANA VILLAGE	11.2339822	-4.4725306	RURAL AREA	6:00:00	PT30M	PYRETHROID_SPRAY_CATCH	INDOORS	Pyrethroid based-aerosol (Kaltox: an aerosol manufactured by SAPHYTO® and made of 0.20% Tetramethrin, 0.17% Permethrin, 0.75% Chlorpyrifos-ethyl, solvent, propulsor and 98,61% perfume) is sprayed inside the houses early in the morning (mainly at 6:00) after a white sheet is laid to cover the surface of the ground of the houses to collect dead or stunned mosquitoes due to the insecticide's effect.…	Taxon expert, morphology	Kill method: Kill or knocked out with a pyrethroid based-aerosol (Spraying time: 30 seconds, time elapsed from spraying to collection: 15 minutes). Collection method: All the dead and knocked-down mosquitoes are collected, kept in petri dishes and send to the field lab for morphological identification. Preservation1: Grouped in pool of at most 10 in 2 ml eppendorf tube with 80% ethanol (~ 1.6ml) …	80%_ETHANOL	NOT_COLLECTED	2019-08-07	HG1	Y	NOT_APPLICABLE	22.97	96.00	171.30	1.80	9.07	0.00	0.60	FRANCK ADAMA YAO	INSTITUT DE RECHERCHE EN SCIENCES DE LA SANTE	FRANCK ADAMA YAO	INSTITUT DE RECHERCHE EN SCIENCES DE LA SANTE	FRANCK ADAMA YAO	INSTITUT DE RECHERCHE EN SCIENCES DE LA SANTE	20210419.0	good	whole adult
DN806233A_F11	278.0	ASP-BUMI-BF-2103-03	PLATE3	F11	WHOLE_ORGANISM	Tube37	Diptera	Culicidae	Anopheles	Anopheles gambiae group_guess	ADULT	FEMALE	Y	N	BF.BV.19-2596	2019-08-07	BURKINA FASO | HAUTS-BASSINS | HOEUT | ARRONDISSEMENT N°7 DE BOBO-DIOULASSO | BANA VILLAGE	11.2339822	-4.4725306	RURAL AREA	6:00:00	PT30M	PYRETHROID_SPRAY_CATCH	INDOORS	Pyrethroid based-aerosol (Kaltox: an aerosol manufactured by SAPHYTO® and made of 0.20% Tetramethrin, 0.17% Permethrin, 0.75% Chlorpyrifos-ethyl, solvent, propulsor and 98,61% perfume) is sprayed inside the houses early in the morning (mainly at 6:00) after a white sheet is laid to cover the surface of the ground of the houses to collect dead or stunned mosquitoes due to the insecticide's effect.…	Taxon expert, morphology	Kill method: Kill or knocked out with a pyrethroid based-aerosol (Spraying time: 30 seconds, time elapsed from spraying to collection: 15 minutes). Collection method: All the dead and knocked-down mosquitoes are collected, kept in petri dishes and send to the field lab for morphological identification. Preservation1: Grouped in pool of at most 10 in 2 ml eppendorf tube with 80% ethanol (~ 1.6ml) …	80%_ETHANOL	NOT_COLLECTED	2019-08-07	HG1	Y	NOT_APPLICABLE	22.97	96.00	171.30	1.80	9.07	0.00	0.60	FRANCK ADAMA YAO	INSTITUT DE RECHERCHE EN SCIENCES DE LA SANTE	FRANCK ADAMA YAO	INSTITUT DE RECHERCHE EN SCIENCES DE LA SANTE	FRANCK ADAMA YAO	INSTITUT DE RECHERCHE EN SCIENCES DE LA SANTE	20210419.0	good	whole adult
DN806233A_G11	279.0	ASP-BUMI-BF-2103-03	PLATE3	G11	WHOLE_ORGANISM	Tube38	Diptera	Culicidae	Anopheles	Anopheles gambiae group_guess	ADULT	FEMALE	Y	N	BF.BV.19-2621	2019-08-07	BURKINA FASO | HAUTS-BASSINS | HOEUT | ARRONDISSEMENT N°7 DE BOBO-DIOULASSO | BANA VILLAGE	11.2339822	-4.4725306	RURAL AREA	6:00:00	PT30M	PYRETHROID_SPRAY_CATCH	INDOORS	Pyrethroid based-aerosol (Kaltox: an aerosol manufactured by SAPHYTO® and made of 0.20% Tetramethrin, 0.17% Permethrin, 0.75% Chlorpyrifos-ethyl, solvent, propulsor and 98,61% perfume) is sprayed inside the houses early in the morning (mainly at 6:00) after a white sheet is laid to cover the surface of the ground of the houses to collect dead or stunned mosquitoes due to the insecticide's effect.…	Taxon expert, morphology	Kill method: Kill or knocked out with a pyrethroid based-aerosol (Spraying time: 30 seconds, time elapsed from spraying to collection: 15 minutes). Collection method: All the dead and knocked-down mosquitoes are collected, kept in petri dishes and send to the field lab for morphological identification. Preservation1: Grouped in pool of at most 10 in 2 ml eppendorf tube with 80% ethanol (~ 1.6ml) …	80%_ETHANOL	NOT_COLLECTED	2019-08-07	HG1	Y	NOT_APPLICABLE	22.97	96.00	171.30	1.80	9.07	0.00	0.60	FRANCK ADAMA YAO	INSTITUT DE RECHERCHE EN SCIENCES DE LA SANTE	FRANCK ADAMA YAO	INSTITUT DE RECHERCHE EN SCIENCES DE LA SANTE	FRANCK ADAMA YAO	INSTITUT DE RECHERCHE EN SCIENCES DE LA SANTE	20210419.0	good	whole adult
DN806233A_H11	280.0	ASP-BUMI-BF-2103-03	PLATE3	H11	WHOLE_ORGANISM	Tube38	Diptera	Culicidae	Anopheles	Anopheles gambiae group_guess	ADULT	FEMALE	Y	N	BF.BV.19-2621	2019-08-07	BURKINA FASO | HAUTS-BASSINS | HOEUT | ARRONDISSEMENT N°7 DE BOBO-DIOULASSO | BANA VILLAGE	11.2339822	-4.4725306	RURAL AREA	6:00:00	PT30M	PYRETHROID_SPRAY_CATCH	INDOORS	Pyrethroid based-aerosol (Kaltox: an aerosol manufactured by SAPHYTO® and made of 0.20% Tetramethrin, 0.17% Permethrin, 0.75% Chlorpyrifos-ethyl, solvent, propulsor and 98,61% perfume) is sprayed inside the houses early in the morning (mainly at 6:00) after a white sheet is laid to cover the surface of the ground of the houses to collect dead or stunned mosquitoes due to the insecticide's effect.…	Taxon expert, morphology	Kill method: Kill or knocked out with a pyrethroid based-aerosol (Spraying time: 30 seconds, time elapsed from spraying to collection: 15 minutes). Collection method: All the dead and knocked-down mosquitoes are collected, kept in petri dishes and send to the field lab for morphological identification. Preservation1: Grouped in pool of at most 10 in 2 ml eppendorf tube with 80% ethanol (~ 1.6ml) …	80%_ETHANOL	NOT_COLLECTED	2019-08-07	HG1	Y	NOT_APPLICABLE	22.97	96.00	171.30	1.80	9.07	0.00	0.60	FRANCK ADAMA YAO	INSTITUT DE RECHERCHE EN SCIENCES DE LA SANTE	FRANCK ADAMA YAO	INSTITUT DE RECHERCHE EN SCIENCES DE LA SANTE	FRANCK ADAMA YAO	INSTITUT DE RECHERCHE EN SCIENCES DE LA SANTE	20210419.0	good	whole adult
DN806233A_A12	281.0	ASP-BUMI-BF-2103-03	PLATE3	A12	WHOLE_ORGANISM	Tube38	Diptera	Culicidae	Anopheles	Anopheles gambiae group_guess	ADULT	FEMALE	Y	N	BF.BV.19-2621	2019-08-07	BURKINA FASO | HAUTS-BASSINS | HOEUT | ARRONDISSEMENT N°7 DE BOBO-DIOULASSO | BANA VILLAGE	11.2339822	-4.4725306	RURAL AREA	6:00:00	PT30M	PYRETHROID_SPRAY_CATCH	INDOORS	Pyrethroid based-aerosol (Kaltox: an aerosol manufactured by SAPHYTO® and made of 0.20% Tetramethrin, 0.17% Permethrin, 0.75% Chlorpyrifos-ethyl, solvent, propulsor and 98,61% perfume) is sprayed inside the houses early in the morning (mainly at 6:00) after a white sheet is laid to cover the surface of the ground of the houses to collect dead or stunned mosquitoes due to the insecticide's effect.…	Taxon expert, morphology	Kill method: Kill or knocked out with a pyrethroid based-aerosol (Spraying time: 30 seconds, time elapsed from spraying to collection: 15 minutes). Collection method: All the dead and knocked-down mosquitoes are collected, kept in petri dishes and send to the field lab for morphological identification. Preservation1: Grouped in pool of at most 10 in 2 ml eppendorf tube with 80% ethanol (~ 1.6ml) …	80%_ETHANOL	NOT_COLLECTED	2019-08-07	HG1	Y	NOT_APPLICABLE	22.97	96.00	171.30	1.80	9.07	0.00	0.60	FRANCK ADAMA YAO	INSTITUT DE RECHERCHE EN SCIENCES DE LA SANTE	FRANCK ADAMA YAO	INSTITUT DE RECHERCHE EN SCIENCES DE LA SANTE	FRANCK ADAMA YAO	INSTITUT DE RECHERCHE EN SCIENCES DE LA SANTE	20210419.0	good	whole adult
DN806233A_B12	282.0	ASP-BUMI-BF-2103-03	PLATE3	B12	WHOLE_ORGANISM	Tube38	Diptera	Culicidae	Anopheles	Anopheles gambiae group_guess	ADULT	FEMALE	Y	N	BF.BV.19-2621	2019-08-07	BURKINA FASO | HAUTS-BASSINS | HOEUT | ARRONDISSEMENT N°7 DE BOBO-DIOULASSO | BANA VILLAGE	11.2339822	-4.4725306	RURAL AREA	6:00:00	PT30M	PYRETHROID_SPRAY_CATCH	INDOORS	Pyrethroid based-aerosol (Kaltox: an aerosol manufactured by SAPHYTO® and made of 0.20% Tetramethrin, 0.17% Permethrin, 0.75% Chlorpyrifos-ethyl, solvent, propulsor and 98,61% perfume) is sprayed inside the houses early in the morning (mainly at 6:00) after a white sheet is laid to cover the surface of the ground of the houses to collect dead or stunned mosquitoes due to the insecticide's effect.…	Taxon expert, morphology	Kill method: Kill or knocked out with a pyrethroid based-aerosol (Spraying time: 30 seconds, time elapsed from spraying to collection: 15 minutes). Collection method: All the dead and knocked-down mosquitoes are collected, kept in petri dishes and send to the field lab for morphological identification. Preservation1: Grouped in pool of at most 10 in 2 ml eppendorf tube with 80% ethanol (~ 1.6ml) …	80%_ETHANOL	NOT_COLLECTED	2019-08-07	HG1	Y	NOT_APPLICABLE	22.97	96.00	171.30	1.80	9.07	0.00	0.60	FRANCK ADAMA YAO	INSTITUT DE RECHERCHE EN SCIENCES DE LA SANTE	FRANCK ADAMA YAO	INSTITUT DE RECHERCHE EN SCIENCES DE LA SANTE	FRANCK ADAMA YAO	INSTITUT DE RECHERCHE EN SCIENCES DE LA SANTE	20210419.0	good	whole adult
DN806233A_C12	283.0	ASP-BUMI-BF-2103-03	PLATE3	C12	WHOLE_ORGANISM	Tube38	Diptera	Culicidae	Anopheles	Anopheles gambiae group_guess	ADULT	FEMALE	Y	N	BF.BV.19-2621	2019-08-07	BURKINA FASO | HAUTS-BASSINS | HOEUT | ARRONDISSEMENT N°7 DE BOBO-DIOULASSO | BANA VILLAGE	11.2339822	-4.4725306	RURAL AREA	6:00:00	PT30M	PYRETHROID_SPRAY_CATCH	INDOORS	Pyrethroid based-aerosol (Kaltox: an aerosol manufactured by SAPHYTO® and made of 0.20% Tetramethrin, 0.17% Permethrin, 0.75% Chlorpyrifos-ethyl, solvent, propulsor and 98,61% perfume) is sprayed inside the houses early in the morning (mainly at 6:00) after a white sheet is laid to cover the surface of the ground of the houses to collect dead or stunned mosquitoes due to the insecticide's effect.…	Taxon expert, morphology	Kill method: Kill or knocked out with a pyrethroid based-aerosol (Spraying time: 30 seconds, time elapsed from spraying to collection: 15 minutes). Collection method: All the dead and knocked-down mosquitoes are collected, kept in petri dishes and send to the field lab for morphological identification. Preservation1: Grouped in pool of at most 10 in 2 ml eppendorf tube with 80% ethanol (~ 1.6ml) …	80%_ETHANOL	NOT_COLLECTED	2019-08-07	HG1	Y	NOT_APPLICABLE	22.97	96.00	171.30	1.80	9.07	0.00	0.60	FRANCK ADAMA YAO	INSTITUT DE RECHERCHE EN SCIENCES DE LA SANTE	FRANCK ADAMA YAO	INSTITUT DE RECHERCHE EN SCIENCES DE LA SANTE	FRANCK ADAMA YAO	INSTITUT DE RECHERCHE EN SCIENCES DE LA SANTE	20210419.0	good	whole adult
DN806233A_D12	284.0	ASP-BUMI-BF-2103-03	PLATE3	D12	WHOLE_ORGANISM	Tube38	Diptera	Culicidae	Anopheles	Anopheles gambiae group_guess	ADULT	FEMALE	Y	N	BF.BV.19-2621	2019-08-07	BURKINA FASO | HAUTS-BASSINS | HOEUT | ARRONDISSEMENT N°7 DE BOBO-DIOULASSO | BANA VILLAGE	11.2339822	-4.4725306	RURAL AREA	6:00:00	PT30M	PYRETHROID_SPRAY_CATCH	INDOORS	Pyrethroid based-aerosol (Kaltox: an aerosol manufactured by SAPHYTO® and made of 0.20% Tetramethrin, 0.17% Permethrin, 0.75% Chlorpyrifos-ethyl, solvent, propulsor and 98,61% perfume) is sprayed inside the houses early in the morning (mainly at 6:00) after a white sheet is laid to cover the surface of the ground of the houses to collect dead or stunned mosquitoes due to the insecticide's effect.…	Taxon expert, morphology	Kill method: Kill or knocked out with a pyrethroid based-aerosol (Spraying time: 30 seconds, time elapsed from spraying to collection: 15 minutes). Collection method: All the dead and knocked-down mosquitoes are collected, kept in petri dishes and send to the field lab for morphological identification. Preservation1: Grouped in pool of at most 10 in 2 ml eppendorf tube with 80% ethanol (~ 1.6ml) …	80%_ETHANOL	NOT_COLLECTED	2019-08-07	HG1	Y	NOT_APPLICABLE	22.97	96.00	171.30	1.80	9.07	0.00	0.60	FRANCK ADAMA YAO	INSTITUT DE RECHERCHE EN SCIENCES DE LA SANTE	FRANCK ADAMA YAO	INSTITUT DE RECHERCHE EN SCIENCES DE LA SANTE	FRANCK ADAMA YAO	INSTITUT DE RECHERCHE EN SCIENCES DE LA SANTE	20210419.0	good	whole adult
DN806233A_E12	285.0	ASP-BUMI-BF-2103-03	PLATE3	E12	WHOLE_ORGANISM	Tube38	Diptera	Culicidae	Anopheles	Anopheles gambiae group_guess	ADULT	FEMALE	Y	N	BF.BV.19-2621	2019-08-07	BURKINA FASO | HAUTS-BASSINS | HOEUT | ARRONDISSEMENT N°7 DE BOBO-DIOULASSO | BANA VILLAGE	11.2339822	-4.4725306	RURAL AREA	6:00:00	PT30M	PYRETHROID_SPRAY_CATCH	INDOORS	Pyrethroid based-aerosol (Kaltox: an aerosol manufactured by SAPHYTO® and made of 0.20% Tetramethrin, 0.17% Permethrin, 0.75% Chlorpyrifos-ethyl, solvent, propulsor and 98,61% perfume) is sprayed inside the houses early in the morning (mainly at 6:00) after a white sheet is laid to cover the surface of the ground of the houses to collect dead or stunned mosquitoes due to the insecticide's effect.…	Taxon expert, morphology	Kill method: Kill or knocked out with a pyrethroid based-aerosol (Spraying time: 30 seconds, time elapsed from spraying to collection: 15 minutes). Collection method: All the dead and knocked-down mosquitoes are collected, kept in petri dishes and send to the field lab for morphological identification. Preservation1: Grouped in pool of at most 10 in 2 ml eppendorf tube with 80% ethanol (~ 1.6ml) …	80%_ETHANOL	NOT_COLLECTED	2019-08-07	HG1	Y	NOT_APPLICABLE	22.97	96.00	171.30	1.80	9.07	0.00	0.60	FRANCK ADAMA YAO	INSTITUT DE RECHERCHE EN SCIENCES DE LA SANTE	FRANCK ADAMA YAO	INSTITUT DE RECHERCHE EN SCIENCES DE LA SANTE	FRANCK ADAMA YAO	INSTITUT DE RECHERCHE EN SCIENCES DE LA SANTE	20210419.0	good	whole adult
DN806233A_F12	286.0	ASP-BUMI-BF-2103-03	PLATE3	F12	WHOLE_ORGANISM	Tube38	Diptera	Culicidae	Anopheles	Anopheles gambiae group_guess	ADULT	FEMALE	Y	N	BF.BV.19-2621	2019-08-07	BURKINA FASO | HAUTS-BASSINS | HOEUT | ARRONDISSEMENT N°7 DE BOBO-DIOULASSO | BANA VILLAGE	11.2339822	-4.4725306	RURAL AREA	6:00:00	PT30M	PYRETHROID_SPRAY_CATCH	INDOORS	Pyrethroid based-aerosol (Kaltox: an aerosol manufactured by SAPHYTO® and made of 0.20% Tetramethrin, 0.17% Permethrin, 0.75% Chlorpyrifos-ethyl, solvent, propulsor and 98,61% perfume) is sprayed inside the houses early in the morning (mainly at 6:00) after a white sheet is laid to cover the surface of the ground of the houses to collect dead or stunned mosquitoes due to the insecticide's effect.…	Taxon expert, morphology	Kill method: Kill or knocked out with a pyrethroid based-aerosol (Spraying time: 30 seconds, time elapsed from spraying to collection: 15 minutes). Collection method: All the dead and knocked-down mosquitoes are collected, kept in petri dishes and send to the field lab for morphological identification. Preservation1: Grouped in pool of at most 10 in 2 ml eppendorf tube with 80% ethanol (~ 1.6ml) …	80%_ETHANOL	NOT_COLLECTED	2019-08-07	HG1	Y	NOT_APPLICABLE	22.97	96.00	171.30	1.80	9.07	0.00	0.60	FRANCK ADAMA YAO	INSTITUT DE RECHERCHE EN SCIENCES DE LA SANTE	FRANCK ADAMA YAO	INSTITUT DE RECHERCHE EN SCIENCES DE LA SANTE	FRANCK ADAMA YAO	INSTITUT DE RECHERCHE EN SCIENCES DE LA SANTE	20210419.0	good	whole adult
DN806233A_G12	287.0	ASP-BUMI-BF-2103-03	PLATE3	G12	WHOLE_ORGANISM	Tube38	Diptera	Culicidae	Anopheles	Anopheles gambiae group_guess	ADULT	FEMALE	Y	N	BF.BV.19-2621	2019-08-07	BURKINA FASO | HAUTS-BASSINS | HOEUT | ARRONDISSEMENT N°7 DE BOBO-DIOULASSO | BANA VILLAGE	11.2339822	-4.4725306	RURAL AREA	6:00:00	PT30M	PYRETHROID_SPRAY_CATCH	INDOORS	Pyrethroid based-aerosol (Kaltox: an aerosol manufactured by SAPHYTO® and made of 0.20% Tetramethrin, 0.17% Permethrin, 0.75% Chlorpyrifos-ethyl, solvent, propulsor and 98,61% perfume) is sprayed inside the houses early in the morning (mainly at 6:00) after a white sheet is laid to cover the surface of the ground of the houses to collect dead or stunned mosquitoes due to the insecticide's effect.…	Taxon expert, morphology	Kill method: Kill or knocked out with a pyrethroid based-aerosol (Spraying time: 30 seconds, time elapsed from spraying to collection: 15 minutes). Collection method: All the dead and knocked-down mosquitoes are collected, kept in petri dishes and send to the field lab for morphological identification. Preservation1: Grouped in pool of at most 10 in 2 ml eppendorf tube with 80% ethanol (~ 1.6ml) …	80%_ETHANOL	NOT_COLLECTED	2019-08-07	HG1	Y	NOT_APPLICABLE	22.97	96.00	171.30	1.80	9.07	0.00	0.60	FRANCK ADAMA YAO	INSTITUT DE RECHERCHE EN SCIENCES DE LA SANTE	FRANCK ADAMA YAO	INSTITUT DE RECHERCHE EN SCIENCES DE LA SANTE	FRANCK ADAMA YAO	INSTITUT DE RECHERCHE EN SCIENCES DE LA SANTE	20210419.0	good	whole adult
DN806233A_H12	288.0	ASP-BUMI-BF-2103-03	PLATE3	H12	BLANK_SAMPLE	NOT_APPLICABLE	NOT_APPLICABLE	NOT_APPLICABLE	NOT_APPLICABLE	BLANK_SAMPLE	NOT_APPLICABLE	NOT_APPLICABLE	NOT_APPLICABLE	NOT_APPLICABLE	NOT_APPLICABLE	NOT_APPLICABLE	NOT_APPLICABLE	NOT_APPLICABLE	NOT_APPLICABLE	NOT_APPLICABLE	NOT_APPLICABLE	NOT_APPLICABLE	NOT_APPLICABLE	NOT_APPLICABLE	NOT_APPLICABLE	NOT_APPLICABLE	NOT_APPLICABLE	80%_ETHANOL	NOT_APPLICABLE	NOT_APPLICABLE	HG1	Y	NOT_APPLICABLE	NOT_APPLICABLE	NOT_APPLICABLE	NOT_APPLICABLE	NOT_APPLICABLE	NOT_APPLICABLE	NOT_APPLICABLE	NOT_APPLICABLE	NOT_APPLICABLE	NOT_APPLICABLE	NOT_APPLICABLE	NOT_APPLICABLE	NOT_APPLICABLE	NOT_APPLICABLE	20210419.0	good	whole adult
DN806234B_A1	289.0	ASP-BUMI-BF-2103-04	PLATE4	A1	WHOLE_ORGANISM	Tube38	Diptera	Culicidae	Anopheles	Anopheles gambiae group_guess	ADULT	FEMALE	Y	N	BF.BV.19-2621	2019-08-07	BURKINA FASO | HAUTS-BASSINS | HOEUT | ARRONDISSEMENT N°7 DE BOBO-DIOULASSO | BANA VILLAGE	11.2339822	-4.4725306	RURAL AREA	6:00:00	PT30M	PYRETHROID_SPRAY_CATCH	INDOORS	Pyrethroid based-aerosol (Kaltox: an aerosol manufactured by SAPHYTO® and made of 0.20% Tetramethrin, 0.17% Permethrin, 0.75% Chlorpyrifos-ethyl, solvent, propulsor and 98,61% perfume) is sprayed inside the houses early in the morning (mainly at 6:00) after a white sheet is laid to cover the surface of the ground of the houses to collect dead or stunned mosquitoes due to the insecticide's effect.…	Taxon expert, morphology	Kill method: Kill or knocked out with a pyrethroid based-aerosol (Spraying time: 30 seconds, time elapsed from spraying to collection: 15 minutes). Collection method: All the dead and knocked-down mosquitoes are collected, kept in petri dishes and send to the field lab for morphological identification. Preservation1: Grouped in pool of at most 10 in 2 ml eppendorf tube with 80% ethanol (~ 1.6ml) …	80%_ETHANOL	NOT_COLLECTED	2019-08-07	HG1	Y	NOT_APPLICABLE	22.97	96.00	171.30	1.80	9.07	0.00	0.60	FRANCK ADAMA YAO	INSTITUT DE RECHERCHE EN SCIENCES DE LA SANTE	FRANCK ADAMA YAO	INSTITUT DE RECHERCHE EN SCIENCES DE LA SANTE	FRANCK ADAMA YAO	INSTITUT DE RECHERCHE EN SCIENCES DE LA SANTE	20210419.0	Ethanol evaporated; vol left 20ul	whole adult
DN806234B_B1	290.0	ASP-BUMI-BF-2103-04	PLATE4	B1	WHOLE_ORGANISM	Tube39	Diptera	Culicidae	Anopheles	Anopheles gambiae group_guess	ADULT	FEMALE	Y	N	BF.BV.19-2591	2019-08-07	BURKINA FASO | HAUTS-BASSINS | HOEUT | ARRONDISSEMENT N°7 DE BOBO-DIOULASSO | BANA VILLAGE	11.2339822	-4.4725306	RURAL AREA	6:00:00	PT30M	PYRETHROID_SPRAY_CATCH	INDOORS	Pyrethroid based-aerosol (Kaltox: an aerosol manufactured by SAPHYTO® and made of 0.20% Tetramethrin, 0.17% Permethrin, 0.75% Chlorpyrifos-ethyl, solvent, propulsor and 98,61% perfume) is sprayed inside the houses early in the morning (mainly at 6:00) after a white sheet is laid to cover the surface of the ground of the houses to collect dead or stunned mosquitoes due to the insecticide's effect.…	Taxon expert, morphology	Kill method: Kill or knocked out with a pyrethroid based-aerosol (Spraying time: 30 seconds, time elapsed from spraying to collection: 15 minutes). Collection method: All the dead and knocked-down mosquitoes are collected, kept in petri dishes and send to the field lab for morphological identification. Preservation1: Grouped in pool of at most 10 in 2 ml eppendorf tube with 80% ethanol (~ 1.6ml) …	80%_ETHANOL	NOT_COLLECTED	2019-08-07	HG1	Y	NOT_APPLICABLE	22.97	96.00	171.30	1.80	9.07	0.00	0.60	FRANCK ADAMA YAO	INSTITUT DE RECHERCHE EN SCIENCES DE LA SANTE	FRANCK ADAMA YAO	INSTITUT DE RECHERCHE EN SCIENCES DE LA SANTE	FRANCK ADAMA YAO	INSTITUT DE RECHERCHE EN SCIENCES DE LA SANTE	20210419.0	good	whole adult
DN806234B_C1	291.0	ASP-BUMI-BF-2103-04	PLATE4	C1	WHOLE_ORGANISM	Tube39	Diptera	Culicidae	Anopheles	Anopheles gambiae group_guess	ADULT	FEMALE	Y	N	BF.BV.19-2591	2019-08-07	BURKINA FASO | HAUTS-BASSINS | HOEUT | ARRONDISSEMENT N°7 DE BOBO-DIOULASSO | BANA VILLAGE	11.2339822	-4.4725306	RURAL AREA	6:00:00	PT30M	PYRETHROID_SPRAY_CATCH	INDOORS	Pyrethroid based-aerosol (Kaltox: an aerosol manufactured by SAPHYTO® and made of 0.20% Tetramethrin, 0.17% Permethrin, 0.75% Chlorpyrifos-ethyl, solvent, propulsor and 98,61% perfume) is sprayed inside the houses early in the morning (mainly at 6:00) after a white sheet is laid to cover the surface of the ground of the houses to collect dead or stunned mosquitoes due to the insecticide's effect.…	Taxon expert, morphology	Kill method: Kill or knocked out with a pyrethroid based-aerosol (Spraying time: 30 seconds, time elapsed from spraying to collection: 15 minutes). Collection method: All the dead and knocked-down mosquitoes are collected, kept in petri dishes and send to the field lab for morphological identification. Preservation1: Grouped in pool of at most 10 in 2 ml eppendorf tube with 80% ethanol (~ 1.6ml) …	80%_ETHANOL	NOT_COLLECTED	2019-08-07	HG1	Y	NOT_APPLICABLE	22.97	96.00	171.30	1.80	9.07	0.00	0.60	FRANCK ADAMA YAO	INSTITUT DE RECHERCHE EN SCIENCES DE LA SANTE	FRANCK ADAMA YAO	INSTITUT DE RECHERCHE EN SCIENCES DE LA SANTE	FRANCK ADAMA YAO	INSTITUT DE RECHERCHE EN SCIENCES DE LA SANTE	20210419.0	good	whole adult
DN806234B_D1	292.0	ASP-BUMI-BF-2103-04	PLATE4	D1	WHOLE_ORGANISM	Tube39	Diptera	Culicidae	Anopheles	Anopheles gambiae group_guess	ADULT	FEMALE	Y	N	BF.BV.19-2591	2019-08-07	BURKINA FASO | HAUTS-BASSINS | HOEUT | ARRONDISSEMENT N°7 DE BOBO-DIOULASSO | BANA VILLAGE	11.2339822	-4.4725306	RURAL AREA	6:00:00	PT30M	PYRETHROID_SPRAY_CATCH	INDOORS	Pyrethroid based-aerosol (Kaltox: an aerosol manufactured by SAPHYTO® and made of 0.20% Tetramethrin, 0.17% Permethrin, 0.75% Chlorpyrifos-ethyl, solvent, propulsor and 98,61% perfume) is sprayed inside the houses early in the morning (mainly at 6:00) after a white sheet is laid to cover the surface of the ground of the houses to collect dead or stunned mosquitoes due to the insecticide's effect.…	Taxon expert, morphology	Kill method: Kill or knocked out with a pyrethroid based-aerosol (Spraying time: 30 seconds, time elapsed from spraying to collection: 15 minutes). Collection method: All the dead and knocked-down mosquitoes are collected, kept in petri dishes and send to the field lab for morphological identification. Preservation1: Grouped in pool of at most 10 in 2 ml eppendorf tube with 80% ethanol (~ 1.6ml) …	80%_ETHANOL	NOT_COLLECTED	2019-08-07	HG1	Y	NOT_APPLICABLE	22.97	96.00	171.30	1.80	9.07	0.00	0.60	FRANCK ADAMA YAO	INSTITUT DE RECHERCHE EN SCIENCES DE LA SANTE	FRANCK ADAMA YAO	INSTITUT DE RECHERCHE EN SCIENCES DE LA SANTE	FRANCK ADAMA YAO	INSTITUT DE RECHERCHE EN SCIENCES DE LA SANTE	20210419.0	good	whole adult
DN806234B_E1	293.0	ASP-BUMI-BF-2103-04	PLATE4	E1	WHOLE_ORGANISM	Tube39	Diptera	Culicidae	Anopheles	Anopheles gambiae group_guess	ADULT	FEMALE	Y	N	BF.BV.19-2591	2019-08-07	BURKINA FASO | HAUTS-BASSINS | HOEUT | ARRONDISSEMENT N°7 DE BOBO-DIOULASSO | BANA VILLAGE	11.2339822	-4.4725306	RURAL AREA	6:00:00	PT30M	PYRETHROID_SPRAY_CATCH	INDOORS	Pyrethroid based-aerosol (Kaltox: an aerosol manufactured by SAPHYTO® and made of 0.20% Tetramethrin, 0.17% Permethrin, 0.75% Chlorpyrifos-ethyl, solvent, propulsor and 98,61% perfume) is sprayed inside the houses early in the morning (mainly at 6:00) after a white sheet is laid to cover the surface of the ground of the houses to collect dead or stunned mosquitoes due to the insecticide's effect.…	Taxon expert, morphology	Kill method: Kill or knocked out with a pyrethroid based-aerosol (Spraying time: 30 seconds, time elapsed from spraying to collection: 15 minutes). Collection method: All the dead and knocked-down mosquitoes are collected, kept in petri dishes and send to the field lab for morphological identification. Preservation1: Grouped in pool of at most 10 in 2 ml eppendorf tube with 80% ethanol (~ 1.6ml) …	80%_ETHANOL	NOT_COLLECTED	2019-08-07	HG1	Y	NOT_APPLICABLE	22.97	96.00	171.30	1.80	9.07	0.00	0.60	FRANCK ADAMA YAO	INSTITUT DE RECHERCHE EN SCIENCES DE LA SANTE	FRANCK ADAMA YAO	INSTITUT DE RECHERCHE EN SCIENCES DE LA SANTE	FRANCK ADAMA YAO	INSTITUT DE RECHERCHE EN SCIENCES DE LA SANTE	20210419.0	good	whole adult
DN806234B_F1	294.0	ASP-BUMI-BF-2103-04	PLATE4	F1	WHOLE_ORGANISM	Tube39	Diptera	Culicidae	Anopheles	Anopheles gambiae group_guess	ADULT	FEMALE	Y	N	BF.BV.19-2591	2019-08-07	BURKINA FASO | HAUTS-BASSINS | HOEUT | ARRONDISSEMENT N°7 DE BOBO-DIOULASSO | BANA VILLAGE	11.2339822	-4.4725306	RURAL AREA	6:00:00	PT30M	PYRETHROID_SPRAY_CATCH	INDOORS	Pyrethroid based-aerosol (Kaltox: an aerosol manufactured by SAPHYTO® and made of 0.20% Tetramethrin, 0.17% Permethrin, 0.75% Chlorpyrifos-ethyl, solvent, propulsor and 98,61% perfume) is sprayed inside the houses early in the morning (mainly at 6:00) after a white sheet is laid to cover the surface of the ground of the houses to collect dead or stunned mosquitoes due to the insecticide's effect.…	Taxon expert, morphology	Kill method: Kill or knocked out with a pyrethroid based-aerosol (Spraying time: 30 seconds, time elapsed from spraying to collection: 15 minutes). Collection method: All the dead and knocked-down mosquitoes are collected, kept in petri dishes and send to the field lab for morphological identification. Preservation1: Grouped in pool of at most 10 in 2 ml eppendorf tube with 80% ethanol (~ 1.6ml) …	80%_ETHANOL	NOT_COLLECTED	2019-08-07	HG1	Y	NOT_APPLICABLE	22.97	96.00	171.30	1.80	9.07	0.00	0.60	FRANCK ADAMA YAO	INSTITUT DE RECHERCHE EN SCIENCES DE LA SANTE	FRANCK ADAMA YAO	INSTITUT DE RECHERCHE EN SCIENCES DE LA SANTE	FRANCK ADAMA YAO	INSTITUT DE RECHERCHE EN SCIENCES DE LA SANTE	20210419.0	good	whole adult
DN806234B_G1	295.0	ASP-BUMI-BF-2103-04	PLATE4	G1	WHOLE_ORGANISM	Tube39	Diptera	Culicidae	Anopheles	Anopheles gambiae group_guess	ADULT	FEMALE	Y	N	BF.BV.19-2591	2019-08-07	BURKINA FASO | HAUTS-BASSINS | HOEUT | ARRONDISSEMENT N°7 DE BOBO-DIOULASSO | BANA VILLAGE	11.2339822	-4.4725306	RURAL AREA	6:00:00	PT30M	PYRETHROID_SPRAY_CATCH	INDOORS	Pyrethroid based-aerosol (Kaltox: an aerosol manufactured by SAPHYTO® and made of 0.20% Tetramethrin, 0.17% Permethrin, 0.75% Chlorpyrifos-ethyl, solvent, propulsor and 98,61% perfume) is sprayed inside the houses early in the morning (mainly at 6:00) after a white sheet is laid to cover the surface of the ground of the houses to collect dead or stunned mosquitoes due to the insecticide's effect.…	Taxon expert, morphology	Kill method: Kill or knocked out with a pyrethroid based-aerosol (Spraying time: 30 seconds, time elapsed from spraying to collection: 15 minutes). Collection method: All the dead and knocked-down mosquitoes are collected, kept in petri dishes and send to the field lab for morphological identification. Preservation1: Grouped in pool of at most 10 in 2 ml eppendorf tube with 80% ethanol (~ 1.6ml) …	80%_ETHANOL	NOT_COLLECTED	2019-08-07	HG1	Y	NOT_APPLICABLE	22.97	96.00	171.30	1.80	9.07	0.00	0.60	FRANCK ADAMA YAO	INSTITUT DE RECHERCHE EN SCIENCES DE LA SANTE	FRANCK ADAMA YAO	INSTITUT DE RECHERCHE EN SCIENCES DE LA SANTE	FRANCK ADAMA YAO	INSTITUT DE RECHERCHE EN SCIENCES DE LA SANTE	20210419.0	good	whole adult
DN806234B_H1	296.0	ASP-BUMI-BF-2103-04	PLATE4	H1	WHOLE_ORGANISM	Tube39	Diptera	Culicidae	Anopheles	Anopheles gambiae group_guess	ADULT	FEMALE	Y	N	BF.BV.19-2591	2019-08-07	BURKINA FASO | HAUTS-BASSINS | HOEUT | ARRONDISSEMENT N°7 DE BOBO-DIOULASSO | BANA VILLAGE	11.2339822	-4.4725306	RURAL AREA	6:00:00	PT30M	PYRETHROID_SPRAY_CATCH	INDOORS	Pyrethroid based-aerosol (Kaltox: an aerosol manufactured by SAPHYTO® and made of 0.20% Tetramethrin, 0.17% Permethrin, 0.75% Chlorpyrifos-ethyl, solvent, propulsor and 98,61% perfume) is sprayed inside the houses early in the morning (mainly at 6:00) after a white sheet is laid to cover the surface of the ground of the houses to collect dead or stunned mosquitoes due to the insecticide's effect.…	Taxon expert, morphology	Kill method: Kill or knocked out with a pyrethroid based-aerosol (Spraying time: 30 seconds, time elapsed from spraying to collection: 15 minutes). Collection method: All the dead and knocked-down mosquitoes are collected, kept in petri dishes and send to the field lab for morphological identification. Preservation1: Grouped in pool of at most 10 in 2 ml eppendorf tube with 80% ethanol (~ 1.6ml) …	80%_ETHANOL	NOT_COLLECTED	2019-08-07	HG1	Y	NOT_APPLICABLE	22.97	96.00	171.30	1.80	9.07	0.00	0.60	FRANCK ADAMA YAO	INSTITUT DE RECHERCHE EN SCIENCES DE LA SANTE	FRANCK ADAMA YAO	INSTITUT DE RECHERCHE EN SCIENCES DE LA SANTE	FRANCK ADAMA YAO	INSTITUT DE RECHERCHE EN SCIENCES DE LA SANTE	20210419.0	good	whole adult
DN806234B_A2	297.0	ASP-BUMI-BF-2103-04	PLATE4	A2	WHOLE_ORGANISM	Tube40	Diptera	Culicidae	Anopheles	Anopheles gambiae group_guess	ADULT	FEMALE	Y	N	BF.BV.19-2985	2019-10-29	BURKINA FASO | HAUTS-BASSINS | HOEUT | ARRONDISSEMENT N°7 DE BOBO-DIOULASSO | BANA VILLAGE	11.2339822	-4.4725306	RURAL AREA	6:00:00	PT30M	PYRETHROID_SPRAY_CATCH	INDOORS	Pyrethroid based-aerosol (Kaltox: an aerosol manufactured by SAPHYTO® and made of 0.20% Tetramethrin, 0.17% Permethrin, 0.75% Chlorpyrifos-ethyl, solvent, propulsor and 98,61% perfume) is sprayed inside the houses early in the morning (mainly at 6:00) after a white sheet is laid to cover the surface of the ground of the houses to collect dead or stunned mosquitoes due to the insecticide's effect.…	Taxon expert, morphology	Kill method: Kill or knocked out with a pyrethroid based-aerosol (Spraying time: 30 seconds, time elapsed from spraying to collection: 15 minutes). Collection method: All the dead and knocked-down mosquitoes are collected, kept in petri dishes and send to the field lab for morphological identification. Preservation1: Grouped in pool of at most 10 in 2 ml eppendorf tube with 80% ethanol (~ 1.6ml) …	80%_ETHANOL	NOT_COLLECTED	2019-10-29	HG1	Y	NOT_APPLICABLE	20.87	90.60	132.00	0.00	3.64	0.00	0.60	FRANCK ADAMA YAO	INSTITUT DE RECHERCHE EN SCIENCES DE LA SANTE	FRANCK ADAMA YAO	INSTITUT DE RECHERCHE EN SCIENCES DE LA SANTE	FRANCK ADAMA YAO	INSTITUT DE RECHERCHE EN SCIENCES DE LA SANTE	20210419.0	good	whole adult
DN806234B_B2	298.0	ASP-BUMI-BF-2103-04	PLATE4	B2	WHOLE_ORGANISM	Tube40	Diptera	Culicidae	Anopheles	Anopheles gambiae group_guess	ADULT	FEMALE	Y	N	BF.BV.19-2985	2019-10-29	BURKINA FASO | HAUTS-BASSINS | HOEUT | ARRONDISSEMENT N°7 DE BOBO-DIOULASSO | BANA VILLAGE	11.2339822	-4.4725306	RURAL AREA	6:00:00	PT30M	PYRETHROID_SPRAY_CATCH	INDOORS	Pyrethroid based-aerosol (Kaltox: an aerosol manufactured by SAPHYTO® and made of 0.20% Tetramethrin, 0.17% Permethrin, 0.75% Chlorpyrifos-ethyl, solvent, propulsor and 98,61% perfume) is sprayed inside the houses early in the morning (mainly at 6:00) after a white sheet is laid to cover the surface of the ground of the houses to collect dead or stunned mosquitoes due to the insecticide's effect.…	Taxon expert, morphology	Kill method: Kill or knocked out with a pyrethroid based-aerosol (Spraying time: 30 seconds, time elapsed from spraying to collection: 15 minutes). Collection method: All the dead and knocked-down mosquitoes are collected, kept in petri dishes and send to the field lab for morphological identification. Preservation1: Grouped in pool of at most 10 in 2 ml eppendorf tube with 80% ethanol (~ 1.6ml) …	80%_ETHANOL	NOT_COLLECTED	2019-10-29	HG1	Y	NOT_APPLICABLE	20.87	90.60	132.00	0.00	3.64	0.00	0.60	FRANCK ADAMA YAO	INSTITUT DE RECHERCHE EN SCIENCES DE LA SANTE	FRANCK ADAMA YAO	INSTITUT DE RECHERCHE EN SCIENCES DE LA SANTE	FRANCK ADAMA YAO	INSTITUT DE RECHERCHE EN SCIENCES DE LA SANTE	20210419.0	good	whole adult
DN806234B_C2	299.0	ASP-BUMI-BF-2103-04	PLATE4	C2	WHOLE_ORGANISM	Tube40	Diptera	Culicidae	Anopheles	Anopheles gambiae group_guess	ADULT	FEMALE	Y	N	BF.BV.19-2985	2019-10-29	BURKINA FASO | HAUTS-BASSINS | HOEUT | ARRONDISSEMENT N°7 DE BOBO-DIOULASSO | BANA VILLAGE	11.2339822	-4.4725306	RURAL AREA	6:00:00	PT30M	PYRETHROID_SPRAY_CATCH	INDOORS	Pyrethroid based-aerosol (Kaltox: an aerosol manufactured by SAPHYTO® and made of 0.20% Tetramethrin, 0.17% Permethrin, 0.75% Chlorpyrifos-ethyl, solvent, propulsor and 98,61% perfume) is sprayed inside the houses early in the morning (mainly at 6:00) after a white sheet is laid to cover the surface of the ground of the houses to collect dead or stunned mosquitoes due to the insecticide's effect.…	Taxon expert, morphology	Kill method: Kill or knocked out with a pyrethroid based-aerosol (Spraying time: 30 seconds, time elapsed from spraying to collection: 15 minutes). Collection method: All the dead and knocked-down mosquitoes are collected, kept in petri dishes and send to the field lab for morphological identification. Preservation1: Grouped in pool of at most 10 in 2 ml eppendorf tube with 80% ethanol (~ 1.6ml) …	80%_ETHANOL	NOT_COLLECTED	2019-10-29	HG1	Y	NOT_APPLICABLE	20.87	90.60	132.00	0.00	3.64	0.00	0.60	FRANCK ADAMA YAO	INSTITUT DE RECHERCHE EN SCIENCES DE LA SANTE	FRANCK ADAMA YAO	INSTITUT DE RECHERCHE EN SCIENCES DE LA SANTE	FRANCK ADAMA YAO	INSTITUT DE RECHERCHE EN SCIENCES DE LA SANTE	20210419.0	good	whole adult
DN806234B_D2	300.0	ASP-BUMI-BF-2103-04	PLATE4	D2	WHOLE_ORGANISM	Tube40	Diptera	Culicidae	Anopheles	Anopheles gambiae group_guess	ADULT	FEMALE	Y	N	BF.BV.19-2985	2019-10-29	BURKINA FASO | HAUTS-BASSINS | HOEUT | ARRONDISSEMENT N°7 DE BOBO-DIOULASSO | BANA VILLAGE	11.2339822	-4.4725306	RURAL AREA	6:00:00	PT30M	PYRETHROID_SPRAY_CATCH	INDOORS	Pyrethroid based-aerosol (Kaltox: an aerosol manufactured by SAPHYTO® and made of 0.20% Tetramethrin, 0.17% Permethrin, 0.75% Chlorpyrifos-ethyl, solvent, propulsor and 98,61% perfume) is sprayed inside the houses early in the morning (mainly at 6:00) after a white sheet is laid to cover the surface of the ground of the houses to collect dead or stunned mosquitoes due to the insecticide's effect.…	Taxon expert, morphology	Kill method: Kill or knocked out with a pyrethroid based-aerosol (Spraying time: 30 seconds, time elapsed from spraying to collection: 15 minutes). Collection method: All the dead and knocked-down mosquitoes are collected, kept in petri dishes and send to the field lab for morphological identification. Preservation1: Grouped in pool of at most 10 in 2 ml eppendorf tube with 80% ethanol (~ 1.6ml) …	80%_ETHANOL	NOT_COLLECTED	2019-10-29	HG1	Y	NOT_APPLICABLE	20.87	90.60	132.00	0.00	3.64	0.00	0.60	FRANCK ADAMA YAO	INSTITUT DE RECHERCHE EN SCIENCES DE LA SANTE	FRANCK ADAMA YAO	INSTITUT DE RECHERCHE EN SCIENCES DE LA SANTE	FRANCK ADAMA YAO	INSTITUT DE RECHERCHE EN SCIENCES DE LA SANTE	20210419.0	good	whole adult
DN806234B_E2	301.0	ASP-BUMI-BF-2103-04	PLATE4	E2	WHOLE_ORGANISM	Tube40	Diptera	Culicidae	Anopheles	Anopheles gambiae group_guess	ADULT	FEMALE	Y	N	BF.BV.19-2985	2019-10-29	BURKINA FASO | HAUTS-BASSINS | HOEUT | ARRONDISSEMENT N°7 DE BOBO-DIOULASSO | BANA VILLAGE	11.2339822	-4.4725306	RURAL AREA	6:00:00	PT30M	PYRETHROID_SPRAY_CATCH	INDOORS	Pyrethroid based-aerosol (Kaltox: an aerosol manufactured by SAPHYTO® and made of 0.20% Tetramethrin, 0.17% Permethrin, 0.75% Chlorpyrifos-ethyl, solvent, propulsor and 98,61% perfume) is sprayed inside the houses early in the morning (mainly at 6:00) after a white sheet is laid to cover the surface of the ground of the houses to collect dead or stunned mosquitoes due to the insecticide's effect.…	Taxon expert, morphology	Kill method: Kill or knocked out with a pyrethroid based-aerosol (Spraying time: 30 seconds, time elapsed from spraying to collection: 15 minutes). Collection method: All the dead and knocked-down mosquitoes are collected, kept in petri dishes and send to the field lab for morphological identification. Preservation1: Grouped in pool of at most 10 in 2 ml eppendorf tube with 80% ethanol (~ 1.6ml) …	80%_ETHANOL	NOT_COLLECTED	2019-10-29	HG1	Y	NOT_APPLICABLE	20.87	90.60	132.00	0.00	3.64	0.00	0.60	FRANCK ADAMA YAO	INSTITUT DE RECHERCHE EN SCIENCES DE LA SANTE	FRANCK ADAMA YAO	INSTITUT DE RECHERCHE EN SCIENCES DE LA SANTE	FRANCK ADAMA YAO	INSTITUT DE RECHERCHE EN SCIENCES DE LA SANTE	20210419.0	good	whole adult
DN806234B_F2	302.0	ASP-BUMI-BF-2103-04	PLATE4	F2	WHOLE_ORGANISM	Tube40	Diptera	Culicidae	Anopheles	Anopheles gambiae group_guess	ADULT	FEMALE	Y	N	BF.BV.19-2985	2019-10-29	BURKINA FASO | HAUTS-BASSINS | HOEUT | ARRONDISSEMENT N°7 DE BOBO-DIOULASSO | BANA VILLAGE	11.2339822	-4.4725306	RURAL AREA	6:00:00	PT30M	PYRETHROID_SPRAY_CATCH	INDOORS	Pyrethroid based-aerosol (Kaltox: an aerosol manufactured by SAPHYTO® and made of 0.20% Tetramethrin, 0.17% Permethrin, 0.75% Chlorpyrifos-ethyl, solvent, propulsor and 98,61% perfume) is sprayed inside the houses early in the morning (mainly at 6:00) after a white sheet is laid to cover the surface of the ground of the houses to collect dead or stunned mosquitoes due to the insecticide's effect.…	Taxon expert, morphology	Kill method: Kill or knocked out with a pyrethroid based-aerosol (Spraying time: 30 seconds, time elapsed from spraying to collection: 15 minutes). Collection method: All the dead and knocked-down mosquitoes are collected, kept in petri dishes and send to the field lab for morphological identification. Preservation1: Grouped in pool of at most 10 in 2 ml eppendorf tube with 80% ethanol (~ 1.6ml) …	80%_ETHANOL	NOT_COLLECTED	2019-10-29	HG1	Y	NOT_APPLICABLE	20.87	90.60	132.00	0.00	3.64	0.00	0.60	FRANCK ADAMA YAO	INSTITUT DE RECHERCHE EN SCIENCES DE LA SANTE	FRANCK ADAMA YAO	INSTITUT DE RECHERCHE EN SCIENCES DE LA SANTE	FRANCK ADAMA YAO	INSTITUT DE RECHERCHE EN SCIENCES DE LA SANTE	20210419.0	good	whole adult
DN806234B_G2	303.0	ASP-BUMI-BF-2103-04	PLATE4	G2	WHOLE_ORGANISM	Tube41	Diptera	Culicidae	Anopheles	Anopheles gambiae group_guess	ADULT	FEMALE	Y	N	BF.BV.19-2998	2019-10-29	BURKINA FASO | HAUTS-BASSINS | HOEUT | ARRONDISSEMENT N°7 DE BOBO-DIOULASSO | BANA VILLAGE	11.2339822	-4.4725306	RURAL AREA	6:00:00	PT30M	PYRETHROID_SPRAY_CATCH	INDOORS	Pyrethroid based-aerosol (Kaltox: an aerosol manufactured by SAPHYTO® and made of 0.20% Tetramethrin, 0.17% Permethrin, 0.75% Chlorpyrifos-ethyl, solvent, propulsor and 98,61% perfume) is sprayed inside the houses early in the morning (mainly at 6:00) after a white sheet is laid to cover the surface of the ground of the houses to collect dead or stunned mosquitoes due to the insecticide's effect.…	Taxon expert, morphology	Kill method: Kill or knocked out with a pyrethroid based-aerosol (Spraying time: 30 seconds, time elapsed from spraying to collection: 15 minutes). Collection method: All the dead and knocked-down mosquitoes are collected, kept in petri dishes and send to the field lab for morphological identification. Preservation1: Grouped in pool of at most 10 in 2 ml eppendorf tube with 80% ethanol (~ 1.6ml) …	80%_ETHANOL	NOT_COLLECTED	2019-10-29	HG1	Y	NOT_APPLICABLE	20.87	90.60	132.00	0.00	3.64	0.00	0.60	FRANCK ADAMA YAO	INSTITUT DE RECHERCHE EN SCIENCES DE LA SANTE	FRANCK ADAMA YAO	INSTITUT DE RECHERCHE EN SCIENCES DE LA SANTE	FRANCK ADAMA YAO	INSTITUT DE RECHERCHE EN SCIENCES DE LA SANTE	20210419.0	good	whole adult
DN806234B_H2	304.0	ASP-BUMI-BF-2103-04	PLATE4	H2	WHOLE_ORGANISM	Tube41	Diptera	Culicidae	Anopheles	Anopheles gambiae group_guess	ADULT	FEMALE	Y	N	BF.BV.19-2998	2019-10-29	BURKINA FASO | HAUTS-BASSINS | HOEUT | ARRONDISSEMENT N°7 DE BOBO-DIOULASSO | BANA VILLAGE	11.2339822	-4.4725306	RURAL AREA	6:00:00	PT30M	PYRETHROID_SPRAY_CATCH	INDOORS	Pyrethroid based-aerosol (Kaltox: an aerosol manufactured by SAPHYTO® and made of 0.20% Tetramethrin, 0.17% Permethrin, 0.75% Chlorpyrifos-ethyl, solvent, propulsor and 98,61% perfume) is sprayed inside the houses early in the morning (mainly at 6:00) after a white sheet is laid to cover the surface of the ground of the houses to collect dead or stunned mosquitoes due to the insecticide's effect.…	Taxon expert, morphology	Kill method: Kill or knocked out with a pyrethroid based-aerosol (Spraying time: 30 seconds, time elapsed from spraying to collection: 15 minutes). Collection method: All the dead and knocked-down mosquitoes are collected, kept in petri dishes and send to the field lab for morphological identification. Preservation1: Grouped in pool of at most 10 in 2 ml eppendorf tube with 80% ethanol (~ 1.6ml) …	80%_ETHANOL	NOT_COLLECTED	2019-10-29	HG1	Y	NOT_APPLICABLE	20.87	90.60	132.00	0.00	3.64	0.00	0.60	FRANCK ADAMA YAO	INSTITUT DE RECHERCHE EN SCIENCES DE LA SANTE	FRANCK ADAMA YAO	INSTITUT DE RECHERCHE EN SCIENCES DE LA SANTE	FRANCK ADAMA YAO	INSTITUT DE RECHERCHE EN SCIENCES DE LA SANTE	20210419.0	good	whole adult
DN806234B_A3	305.0	ASP-BUMI-BF-2103-04	PLATE4	A3	WHOLE_ORGANISM	Tube41	Diptera	Culicidae	Anopheles	Anopheles gambiae group_guess	ADULT	FEMALE	Y	N	BF.BV.19-2998	2019-10-29	BURKINA FASO | HAUTS-BASSINS | HOEUT | ARRONDISSEMENT N°7 DE BOBO-DIOULASSO | BANA VILLAGE	11.2339822	-4.4725306	RURAL AREA	6:00:00	PT30M	PYRETHROID_SPRAY_CATCH	INDOORS	Pyrethroid based-aerosol (Kaltox: an aerosol manufactured by SAPHYTO® and made of 0.20% Tetramethrin, 0.17% Permethrin, 0.75% Chlorpyrifos-ethyl, solvent, propulsor and 98,61% perfume) is sprayed inside the houses early in the morning (mainly at 6:00) after a white sheet is laid to cover the surface of the ground of the houses to collect dead or stunned mosquitoes due to the insecticide's effect.…	Taxon expert, morphology	Kill method: Kill or knocked out with a pyrethroid based-aerosol (Spraying time: 30 seconds, time elapsed from spraying to collection: 15 minutes). Collection method: All the dead and knocked-down mosquitoes are collected, kept in petri dishes and send to the field lab for morphological identification. Preservation1: Grouped in pool of at most 10 in 2 ml eppendorf tube with 80% ethanol (~ 1.6ml) …	80%_ETHANOL	NOT_COLLECTED	2019-10-29	HG1	Y	NOT_APPLICABLE	20.87	90.60	132.00	0.00	3.64	0.00	0.60	FRANCK ADAMA YAO	INSTITUT DE RECHERCHE EN SCIENCES DE LA SANTE	FRANCK ADAMA YAO	INSTITUT DE RECHERCHE EN SCIENCES DE LA SANTE	FRANCK ADAMA YAO	INSTITUT DE RECHERCHE EN SCIENCES DE LA SANTE	20210419.0	good	whole adult
DN806234B_B3	306.0	ASP-BUMI-BF-2103-04	PLATE4	B3	WHOLE_ORGANISM	Tube41	Diptera	Culicidae	Anopheles	Anopheles gambiae group_guess	ADULT	FEMALE	Y	N	BF.BV.19-2998	2019-10-29	BURKINA FASO | HAUTS-BASSINS | HOEUT | ARRONDISSEMENT N°7 DE BOBO-DIOULASSO | BANA VILLAGE	11.2339822	-4.4725306	RURAL AREA	6:00:00	PT30M	PYRETHROID_SPRAY_CATCH	INDOORS	Pyrethroid based-aerosol (Kaltox: an aerosol manufactured by SAPHYTO® and made of 0.20% Tetramethrin, 0.17% Permethrin, 0.75% Chlorpyrifos-ethyl, solvent, propulsor and 98,61% perfume) is sprayed inside the houses early in the morning (mainly at 6:00) after a white sheet is laid to cover the surface of the ground of the houses to collect dead or stunned mosquitoes due to the insecticide's effect.…	Taxon expert, morphology	Kill method: Kill or knocked out with a pyrethroid based-aerosol (Spraying time: 30 seconds, time elapsed from spraying to collection: 15 minutes). Collection method: All the dead and knocked-down mosquitoes are collected, kept in petri dishes and send to the field lab for morphological identification. Preservation1: Grouped in pool of at most 10 in 2 ml eppendorf tube with 80% ethanol (~ 1.6ml) …	80%_ETHANOL	NOT_COLLECTED	2019-10-29	HG1	Y	NOT_APPLICABLE	20.87	90.60	132.00	0.00	3.64	0.00	0.60	FRANCK ADAMA YAO	INSTITUT DE RECHERCHE EN SCIENCES DE LA SANTE	FRANCK ADAMA YAO	INSTITUT DE RECHERCHE EN SCIENCES DE LA SANTE	FRANCK ADAMA YAO	INSTITUT DE RECHERCHE EN SCIENCES DE LA SANTE	20210419.0	good	whole adult
DN806234B_C3	307.0	ASP-BUMI-BF-2103-04	PLATE4	C3	WHOLE_ORGANISM	Tube41	Diptera	Culicidae	Anopheles	Anopheles gambiae group_guess	ADULT	FEMALE	Y	N	BF.BV.19-2998	2019-10-29	BURKINA FASO | HAUTS-BASSINS | HOEUT | ARRONDISSEMENT N°7 DE BOBO-DIOULASSO | BANA VILLAGE	11.2339822	-4.4725306	RURAL AREA	6:00:00	PT30M	PYRETHROID_SPRAY_CATCH	INDOORS	Pyrethroid based-aerosol (Kaltox: an aerosol manufactured by SAPHYTO® and made of 0.20% Tetramethrin, 0.17% Permethrin, 0.75% Chlorpyrifos-ethyl, solvent, propulsor and 98,61% perfume) is sprayed inside the houses early in the morning (mainly at 6:00) after a white sheet is laid to cover the surface of the ground of the houses to collect dead or stunned mosquitoes due to the insecticide's effect.…	Taxon expert, morphology	Kill method: Kill or knocked out with a pyrethroid based-aerosol (Spraying time: 30 seconds, time elapsed from spraying to collection: 15 minutes). Collection method: All the dead and knocked-down mosquitoes are collected, kept in petri dishes and send to the field lab for morphological identification. Preservation1: Grouped in pool of at most 10 in 2 ml eppendorf tube with 80% ethanol (~ 1.6ml) …	80%_ETHANOL	NOT_COLLECTED	2019-10-29	HG1	Y	NOT_APPLICABLE	20.87	90.60	132.00	0.00	3.64	0.00	0.60	FRANCK ADAMA YAO	INSTITUT DE RECHERCHE EN SCIENCES DE LA SANTE	FRANCK ADAMA YAO	INSTITUT DE RECHERCHE EN SCIENCES DE LA SANTE	FRANCK ADAMA YAO	INSTITUT DE RECHERCHE EN SCIENCES DE LA SANTE	20210419.0	good	whole adult
DN806234B_D3	308.0	ASP-BUMI-BF-2103-04	PLATE4	D3	WHOLE_ORGANISM	Tube42	Diptera	Culicidae	Anopheles	Anopheles gambiae group_guess	ADULT	FEMALE	N	Y	BF.BV.19-3004	2019-10-29	BURKINA FASO | HAUTS-BASSINS | HOEUT | ARRONDISSEMENT N°7 DE BOBO-DIOULASSO | BANA VILLAGE	11.2339822	-4.4725306	RURAL AREA	6:00:00	PT30M	PYRETHROID_SPRAY_CATCH	INDOORS	Pyrethroid based-aerosol (Kaltox: an aerosol manufactured by SAPHYTO® and made of 0.20% Tetramethrin, 0.17% Permethrin, 0.75% Chlorpyrifos-ethyl, solvent, propulsor and 98,61% perfume) is sprayed inside the houses early in the morning (mainly at 6:00) after a white sheet is laid to cover the surface of the ground of the houses to collect dead or stunned mosquitoes due to the insecticide's effect.…	Taxon expert, morphology	Kill method: Kill or knocked out with a pyrethroid based-aerosol (Spraying time: 30 seconds, time elapsed from spraying to collection: 15 minutes). Collection method: All the dead and knocked-down mosquitoes are collected, kept in petri dishes and send to the field lab for morphological identification. Preservation1: Grouped in pool of at most 10 in 2 ml eppendorf tube with 80% ethanol (~ 1.6ml) …	80%_ETHANOL	NOT_COLLECTED	2019-10-29	HG1	Y	NOT_APPLICABLE	20.87	90.60	132.00	0.00	3.64	0.00	0.60	FRANCK ADAMA YAO	INSTITUT DE RECHERCHE EN SCIENCES DE LA SANTE	FRANCK ADAMA YAO	INSTITUT DE RECHERCHE EN SCIENCES DE LA SANTE	FRANCK ADAMA YAO	INSTITUT DE RECHERCHE EN SCIENCES DE LA SANTE	20210419.0	good	whole adult
DN806234B_E3	309.0	ASP-BUMI-BF-2103-04	PLATE4	E3	WHOLE_ORGANISM	Tube42	Diptera	Culicidae	Anopheles	Anopheles gambiae group_guess	ADULT	FEMALE	N	Y	BF.BV.19-3004	2019-10-29	BURKINA FASO | HAUTS-BASSINS | HOEUT | ARRONDISSEMENT N°7 DE BOBO-DIOULASSO | BANA VILLAGE	11.2339822	-4.4725306	RURAL AREA	6:00:00	PT30M	PYRETHROID_SPRAY_CATCH	INDOORS	Pyrethroid based-aerosol (Kaltox: an aerosol manufactured by SAPHYTO® and made of 0.20% Tetramethrin, 0.17% Permethrin, 0.75% Chlorpyrifos-ethyl, solvent, propulsor and 98,61% perfume) is sprayed inside the houses early in the morning (mainly at 6:00) after a white sheet is laid to cover the surface of the ground of the houses to collect dead or stunned mosquitoes due to the insecticide's effect.…	Taxon expert, morphology	Kill method: Kill or knocked out with a pyrethroid based-aerosol (Spraying time: 30 seconds, time elapsed from spraying to collection: 15 minutes). Collection method: All the dead and knocked-down mosquitoes are collected, kept in petri dishes and send to the field lab for morphological identification. Preservation1: Grouped in pool of at most 10 in 2 ml eppendorf tube with 80% ethanol (~ 1.6ml) …	80%_ETHANOL	NOT_COLLECTED	2019-10-29	HG1	Y	NOT_APPLICABLE	20.87	90.60	132.00	0.00	3.64	0.00	0.60	FRANCK ADAMA YAO	INSTITUT DE RECHERCHE EN SCIENCES DE LA SANTE	FRANCK ADAMA YAO	INSTITUT DE RECHERCHE EN SCIENCES DE LA SANTE	FRANCK ADAMA YAO	INSTITUT DE RECHERCHE EN SCIENCES DE LA SANTE	20210419.0	good	whole adult
DN806234B_F3	310.0	ASP-BUMI-BF-2103-04	PLATE4	F3	WHOLE_ORGANISM	Tube42	Diptera	Culicidae	Anopheles	Anopheles gambiae group_guess	ADULT	FEMALE	N	Y	BF.BV.19-3004	2019-10-29	BURKINA FASO | HAUTS-BASSINS | HOEUT | ARRONDISSEMENT N°7 DE BOBO-DIOULASSO | BANA VILLAGE	11.2339822	-4.4725306	RURAL AREA	6:00:00	PT30M	PYRETHROID_SPRAY_CATCH	INDOORS	Pyrethroid based-aerosol (Kaltox: an aerosol manufactured by SAPHYTO® and made of 0.20% Tetramethrin, 0.17% Permethrin, 0.75% Chlorpyrifos-ethyl, solvent, propulsor and 98,61% perfume) is sprayed inside the houses early in the morning (mainly at 6:00) after a white sheet is laid to cover the surface of the ground of the houses to collect dead or stunned mosquitoes due to the insecticide's effect.…	Taxon expert, morphology	Kill method: Kill or knocked out with a pyrethroid based-aerosol (Spraying time: 30 seconds, time elapsed from spraying to collection: 15 minutes). Collection method: All the dead and knocked-down mosquitoes are collected, kept in petri dishes and send to the field lab for morphological identification. Preservation1: Grouped in pool of at most 10 in 2 ml eppendorf tube with 80% ethanol (~ 1.6ml) …	80%_ETHANOL	NOT_COLLECTED	2019-10-29	HG1	Y	NOT_APPLICABLE	20.87	90.60	132.00	0.00	3.64	0.00	0.60	FRANCK ADAMA YAO	INSTITUT DE RECHERCHE EN SCIENCES DE LA SANTE	FRANCK ADAMA YAO	INSTITUT DE RECHERCHE EN SCIENCES DE LA SANTE	FRANCK ADAMA YAO	INSTITUT DE RECHERCHE EN SCIENCES DE LA SANTE	20210419.0	good	whole adult
DN806234B_G3	311.0	ASP-BUMI-BF-2103-04	PLATE4	G3	WHOLE_ORGANISM	Tube42	Diptera	Culicidae	Anopheles	Anopheles gambiae group_guess	ADULT	FEMALE	N	Y	BF.BV.19-3004	2019-10-29	BURKINA FASO | HAUTS-BASSINS | HOEUT | ARRONDISSEMENT N°7 DE BOBO-DIOULASSO | BANA VILLAGE	11.2339822	-4.4725306	RURAL AREA	6:00:00	PT30M	PYRETHROID_SPRAY_CATCH	INDOORS	Pyrethroid based-aerosol (Kaltox: an aerosol manufactured by SAPHYTO® and made of 0.20% Tetramethrin, 0.17% Permethrin, 0.75% Chlorpyrifos-ethyl, solvent, propulsor and 98,61% perfume) is sprayed inside the houses early in the morning (mainly at 6:00) after a white sheet is laid to cover the surface of the ground of the houses to collect dead or stunned mosquitoes due to the insecticide's effect.…	Taxon expert, morphology	Kill method: Kill or knocked out with a pyrethroid based-aerosol (Spraying time: 30 seconds, time elapsed from spraying to collection: 15 minutes). Collection method: All the dead and knocked-down mosquitoes are collected, kept in petri dishes and send to the field lab for morphological identification. Preservation1: Grouped in pool of at most 10 in 2 ml eppendorf tube with 80% ethanol (~ 1.6ml) …	80%_ETHANOL	NOT_COLLECTED	2019-10-29	HG1	Y	NOT_APPLICABLE	20.87	90.60	132.00	0.00	3.64	0.00	0.60	FRANCK ADAMA YAO	INSTITUT DE RECHERCHE EN SCIENCES DE LA SANTE	FRANCK ADAMA YAO	INSTITUT DE RECHERCHE EN SCIENCES DE LA SANTE	FRANCK ADAMA YAO	INSTITUT DE RECHERCHE EN SCIENCES DE LA SANTE	20210419.0	good	whole adult
DN806234B_H3	312.0	ASP-BUMI-BF-2103-04	PLATE4	H3	WHOLE_ORGANISM	Tube43	Diptera	Culicidae	Anopheles	Anopheles gambiae group_guess	ADULT	FEMALE	N	N	BF.BV.19-2965	2019-10-29	BURKINA FASO | HAUTS-BASSINS | HOEUT | ARRONDISSEMENT N°7 DE BOBO-DIOULASSO | BANA VILLAGE	11.2339822	-4.4725306	RURAL AREA	6:00:00	PT30M	PYRETHROID_SPRAY_CATCH	INDOORS	Pyrethroid based-aerosol (Kaltox: an aerosol manufactured by SAPHYTO® and made of 0.20% Tetramethrin, 0.17% Permethrin, 0.75% Chlorpyrifos-ethyl, solvent, propulsor and 98,61% perfume) is sprayed inside the houses early in the morning (mainly at 6:00) after a white sheet is laid to cover the surface of the ground of the houses to collect dead or stunned mosquitoes due to the insecticide's effect.…	Taxon expert, morphology	Kill method: Kill or knocked out with a pyrethroid based-aerosol (Spraying time: 30 seconds, time elapsed from spraying to collection: 15 minutes). Collection method: All the dead and knocked-down mosquitoes are collected, kept in petri dishes and send to the field lab for morphological identification. Preservation1: Grouped in pool of at most 10 in 2 ml eppendorf tube with 80% ethanol (~ 1.6ml) …	80%_ETHANOL	NOT_COLLECTED	2019-10-29	HG1	Y	NOT_APPLICABLE	20.87	90.60	132.00	0.00	3.64	0.00	0.60	FRANCK ADAMA YAO	INSTITUT DE RECHERCHE EN SCIENCES DE LA SANTE	FRANCK ADAMA YAO	INSTITUT DE RECHERCHE EN SCIENCES DE LA SANTE	FRANCK ADAMA YAO	INSTITUT DE RECHERCHE EN SCIENCES DE LA SANTE	20210419.0	good	whole adult
DN806234B_A4	313.0	ASP-BUMI-BF-2103-04	PLATE4	A4	WHOLE_ORGANISM	Tube43	Diptera	Culicidae	Anopheles	Anopheles gambiae group_guess	ADULT	FEMALE	N	N	BF.BV.19-2965	2019-10-29	BURKINA FASO | HAUTS-BASSINS | HOEUT | ARRONDISSEMENT N°7 DE BOBO-DIOULASSO | BANA VILLAGE	11.2339822	-4.4725306	RURAL AREA	6:00:00	PT30M	PYRETHROID_SPRAY_CATCH	INDOORS	Pyrethroid based-aerosol (Kaltox: an aerosol manufactured by SAPHYTO® and made of 0.20% Tetramethrin, 0.17% Permethrin, 0.75% Chlorpyrifos-ethyl, solvent, propulsor and 98,61% perfume) is sprayed inside the houses early in the morning (mainly at 6:00) after a white sheet is laid to cover the surface of the ground of the houses to collect dead or stunned mosquitoes due to the insecticide's effect.…	Taxon expert, morphology	Kill method: Kill or knocked out with a pyrethroid based-aerosol (Spraying time: 30 seconds, time elapsed from spraying to collection: 15 minutes). Collection method: All the dead and knocked-down mosquitoes are collected, kept in petri dishes and send to the field lab for morphological identification. Preservation1: Grouped in pool of at most 10 in 2 ml eppendorf tube with 80% ethanol (~ 1.6ml) …	80%_ETHANOL	NOT_COLLECTED	2019-10-29	HG1	Y	NOT_APPLICABLE	20.87	90.60	132.00	0.00	3.64	0.00	0.60	FRANCK ADAMA YAO	INSTITUT DE RECHERCHE EN SCIENCES DE LA SANTE	FRANCK ADAMA YAO	INSTITUT DE RECHERCHE EN SCIENCES DE LA SANTE	FRANCK ADAMA YAO	INSTITUT DE RECHERCHE EN SCIENCES DE LA SANTE	20210419.0	good	whole adult
DN806234B_B4	314.0	ASP-BUMI-BF-2103-04	PLATE4	B4	WHOLE_ORGANISM	Tube44	Diptera	Culicidae	Anopheles	Anopheles gambiae group_guess	ADULT	FEMALE	N	Y	BF.BV.19-2983	2019-10-29	BURKINA FASO | HAUTS-BASSINS | HOEUT | ARRONDISSEMENT N°7 DE BOBO-DIOULASSO | BANA VILLAGE	11.2339822	-4.4725306	RURAL AREA	6:00:00	PT30M	PYRETHROID_SPRAY_CATCH	INDOORS	Pyrethroid based-aerosol (Kaltox: an aerosol manufactured by SAPHYTO® and made of 0.20% Tetramethrin, 0.17% Permethrin, 0.75% Chlorpyrifos-ethyl, solvent, propulsor and 98,61% perfume) is sprayed inside the houses early in the morning (mainly at 6:00) after a white sheet is laid to cover the surface of the ground of the houses to collect dead or stunned mosquitoes due to the insecticide's effect.…	Taxon expert, morphology	Kill method: Kill or knocked out with a pyrethroid based-aerosol (Spraying time: 30 seconds, time elapsed from spraying to collection: 15 minutes). Collection method: All the dead and knocked-down mosquitoes are collected, kept in petri dishes and send to the field lab for morphological identification. Preservation1: Grouped in pool of at most 10 in 2 ml eppendorf tube with 80% ethanol (~ 1.6ml) …	80%_ETHANOL	NOT_COLLECTED	2019-10-29	HG1	Y	NOT_APPLICABLE	20.87	90.60	132.00	0.00	3.64	0.00	0.60	FRANCK ADAMA YAO	INSTITUT DE RECHERCHE EN SCIENCES DE LA SANTE	FRANCK ADAMA YAO	INSTITUT DE RECHERCHE EN SCIENCES DE LA SANTE	FRANCK ADAMA YAO	INSTITUT DE RECHERCHE EN SCIENCES DE LA SANTE	20210419.0	good	whole adult
DN806234B_C4	315.0	ASP-BUMI-BF-2103-04	PLATE4	C4	WHOLE_ORGANISM	Tube45	Diptera	Culicidae	Anopheles	Anopheles gambiae group_guess	ADULT	FEMALE	Y	N	BF.BV.19-2990	2019-10-29	BURKINA FASO | HAUTS-BASSINS | HOEUT | ARRONDISSEMENT N°7 DE BOBO-DIOULASSO | BANA VILLAGE	11.2339822	-4.4725306	RURAL AREA	6:00:00	PT30M	PYRETHROID_SPRAY_CATCH	INDOORS	Pyrethroid based-aerosol (Kaltox: an aerosol manufactured by SAPHYTO® and made of 0.20% Tetramethrin, 0.17% Permethrin, 0.75% Chlorpyrifos-ethyl, solvent, propulsor and 98,61% perfume) is sprayed inside the houses early in the morning (mainly at 6:00) after a white sheet is laid to cover the surface of the ground of the houses to collect dead or stunned mosquitoes due to the insecticide's effect.…	Taxon expert, morphology	Kill method: Kill or knocked out with a pyrethroid based-aerosol (Spraying time: 30 seconds, time elapsed from spraying to collection: 15 minutes). Collection method: All the dead and knocked-down mosquitoes are collected, kept in petri dishes and send to the field lab for morphological identification. Preservation1: Grouped in pool of at most 10 in 2 ml eppendorf tube with 80% ethanol (~ 1.6ml) …	80%_ETHANOL	NOT_COLLECTED	2019-10-29	HG1	Y	NOT_APPLICABLE	20.87	90.60	132.00	0.00	3.64	0.00	0.60	FRANCK ADAMA YAO	INSTITUT DE RECHERCHE EN SCIENCES DE LA SANTE	FRANCK ADAMA YAO	INSTITUT DE RECHERCHE EN SCIENCES DE LA SANTE	FRANCK ADAMA YAO	INSTITUT DE RECHERCHE EN SCIENCES DE LA SANTE	20210419.0	good	whole adult
DN806234B_D4	316.0	ASP-BUMI-BF-2103-04	PLATE4	D4	WHOLE_ORGANISM	Tube45	Diptera	Culicidae	Anopheles	Anopheles gambiae group_guess	ADULT	FEMALE	Y	N	BF.BV.19-2990	2019-10-29	BURKINA FASO | HAUTS-BASSINS | HOEUT | ARRONDISSEMENT N°7 DE BOBO-DIOULASSO | BANA VILLAGE	11.2339822	-4.4725306	RURAL AREA	6:00:00	PT30M	PYRETHROID_SPRAY_CATCH	INDOORS	Pyrethroid based-aerosol (Kaltox: an aerosol manufactured by SAPHYTO® and made of 0.20% Tetramethrin, 0.17% Permethrin, 0.75% Chlorpyrifos-ethyl, solvent, propulsor and 98,61% perfume) is sprayed inside the houses early in the morning (mainly at 6:00) after a white sheet is laid to cover the surface of the ground of the houses to collect dead or stunned mosquitoes due to the insecticide's effect.…	Taxon expert, morphology	Kill method: Kill or knocked out with a pyrethroid based-aerosol (Spraying time: 30 seconds, time elapsed from spraying to collection: 15 minutes). Collection method: All the dead and knocked-down mosquitoes are collected, kept in petri dishes and send to the field lab for morphological identification. Preservation1: Grouped in pool of at most 10 in 2 ml eppendorf tube with 80% ethanol (~ 1.6ml) …	80%_ETHANOL	NOT_COLLECTED	2019-10-29	HG1	Y	NOT_APPLICABLE	20.87	90.60	132.00	0.00	3.64	0.00	0.60	FRANCK ADAMA YAO	INSTITUT DE RECHERCHE EN SCIENCES DE LA SANTE	FRANCK ADAMA YAO	INSTITUT DE RECHERCHE EN SCIENCES DE LA SANTE	FRANCK ADAMA YAO	INSTITUT DE RECHERCHE EN SCIENCES DE LA SANTE	20210419.0	good	whole adult
DN806234B_E4	317.0	ASP-BUMI-BF-2103-04	PLATE4	E4	WHOLE_ORGANISM	Tube45	Diptera	Culicidae	Anopheles	Anopheles gambiae group_guess	ADULT	FEMALE	Y	N	BF.BV.19-2990	2019-10-29	BURKINA FASO | HAUTS-BASSINS | HOEUT | ARRONDISSEMENT N°7 DE BOBO-DIOULASSO | BANA VILLAGE	11.2339822	-4.4725306	RURAL AREA	6:00:00	PT30M	PYRETHROID_SPRAY_CATCH	INDOORS	Pyrethroid based-aerosol (Kaltox: an aerosol manufactured by SAPHYTO® and made of 0.20% Tetramethrin, 0.17% Permethrin, 0.75% Chlorpyrifos-ethyl, solvent, propulsor and 98,61% perfume) is sprayed inside the houses early in the morning (mainly at 6:00) after a white sheet is laid to cover the surface of the ground of the houses to collect dead or stunned mosquitoes due to the insecticide's effect.…	Taxon expert, morphology	Kill method: Kill or knocked out with a pyrethroid based-aerosol (Spraying time: 30 seconds, time elapsed from spraying to collection: 15 minutes). Collection method: All the dead and knocked-down mosquitoes are collected, kept in petri dishes and send to the field lab for morphological identification. Preservation1: Grouped in pool of at most 10 in 2 ml eppendorf tube with 80% ethanol (~ 1.6ml) …	80%_ETHANOL	NOT_COLLECTED	2019-10-29	HG1	Y	NOT_APPLICABLE	20.87	90.60	132.00	0.00	3.64	0.00	0.60	FRANCK ADAMA YAO	INSTITUT DE RECHERCHE EN SCIENCES DE LA SANTE	FRANCK ADAMA YAO	INSTITUT DE RECHERCHE EN SCIENCES DE LA SANTE	FRANCK ADAMA YAO	INSTITUT DE RECHERCHE EN SCIENCES DE LA SANTE	20210419.0	good	whole adult
DN806234B_F4	318.0	ASP-BUMI-BF-2103-04	PLATE4	F4	WHOLE_ORGANISM	Tube45	Diptera	Culicidae	Anopheles	Anopheles gambiae group_guess	ADULT	FEMALE	Y	N	BF.BV.19-2990	2019-10-29	BURKINA FASO | HAUTS-BASSINS | HOEUT | ARRONDISSEMENT N°7 DE BOBO-DIOULASSO | BANA VILLAGE	11.2339822	-4.4725306	RURAL AREA	6:00:00	PT30M	PYRETHROID_SPRAY_CATCH	INDOORS	Pyrethroid based-aerosol (Kaltox: an aerosol manufactured by SAPHYTO® and made of 0.20% Tetramethrin, 0.17% Permethrin, 0.75% Chlorpyrifos-ethyl, solvent, propulsor and 98,61% perfume) is sprayed inside the houses early in the morning (mainly at 6:00) after a white sheet is laid to cover the surface of the ground of the houses to collect dead or stunned mosquitoes due to the insecticide's effect.…	Taxon expert, morphology	Kill method: Kill or knocked out with a pyrethroid based-aerosol (Spraying time: 30 seconds, time elapsed from spraying to collection: 15 minutes). Collection method: All the dead and knocked-down mosquitoes are collected, kept in petri dishes and send to the field lab for morphological identification. Preservation1: Grouped in pool of at most 10 in 2 ml eppendorf tube with 80% ethanol (~ 1.6ml) …	80%_ETHANOL	NOT_COLLECTED	2019-10-29	HG1	Y	NOT_APPLICABLE	20.87	90.60	132.00	0.00	3.64	0.00	0.60	FRANCK ADAMA YAO	INSTITUT DE RECHERCHE EN SCIENCES DE LA SANTE	FRANCK ADAMA YAO	INSTITUT DE RECHERCHE EN SCIENCES DE LA SANTE	FRANCK ADAMA YAO	INSTITUT DE RECHERCHE EN SCIENCES DE LA SANTE	20210419.0	good	whole adult
DN806234B_G4	319.0	ASP-BUMI-BF-2103-04	PLATE4	G4	WHOLE_ORGANISM	Tube45	Diptera	Culicidae	Anopheles	Anopheles gambiae group_guess	ADULT	FEMALE	Y	N	BF.BV.19-2990	2019-10-29	BURKINA FASO | HAUTS-BASSINS | HOEUT | ARRONDISSEMENT N°7 DE BOBO-DIOULASSO | BANA VILLAGE	11.2339822	-4.4725306	RURAL AREA	6:00:00	PT30M	PYRETHROID_SPRAY_CATCH	INDOORS	Pyrethroid based-aerosol (Kaltox: an aerosol manufactured by SAPHYTO® and made of 0.20% Tetramethrin, 0.17% Permethrin, 0.75% Chlorpyrifos-ethyl, solvent, propulsor and 98,61% perfume) is sprayed inside the houses early in the morning (mainly at 6:00) after a white sheet is laid to cover the surface of the ground of the houses to collect dead or stunned mosquitoes due to the insecticide's effect.…	Taxon expert, morphology	Kill method: Kill or knocked out with a pyrethroid based-aerosol (Spraying time: 30 seconds, time elapsed from spraying to collection: 15 minutes). Collection method: All the dead and knocked-down mosquitoes are collected, kept in petri dishes and send to the field lab for morphological identification. Preservation1: Grouped in pool of at most 10 in 2 ml eppendorf tube with 80% ethanol (~ 1.6ml) …	80%_ETHANOL	NOT_COLLECTED	2019-10-29	HG1	Y	NOT_APPLICABLE	20.87	90.60	132.00	0.00	3.64	0.00	0.60	FRANCK ADAMA YAO	INSTITUT DE RECHERCHE EN SCIENCES DE LA SANTE	FRANCK ADAMA YAO	INSTITUT DE RECHERCHE EN SCIENCES DE LA SANTE	FRANCK ADAMA YAO	INSTITUT DE RECHERCHE EN SCIENCES DE LA SANTE	20210419.0	good	whole adult
[truncated: 641 more rows]
[truncated: 37 more columns]
