# Supplementary material for: High-resolution species assignment of Anopheles mosquitoes using k-mer distances on targeted sequences
Source: eLife. 2022 Oct 12;11:e78775. doi: 10.7554/eLife.78775 (PMC9648975; doi:10.7554/eLife.78775)
Supplement: Supplementary file 10. [file elife-78775-supp10.tsv]

SUPPLIER SAMPLE NAME	SERIES	RACK_OR_PLATE_ID	TUBE_OR_WELL_ID	ORGANISM_PART	ORDER	FAMILY	GENUS	SCIENTIFIC_NAME	LIFESTAGE	SEX	BLOOD_MEAL	GRAVIDITY	COLLECTOR_SAMPLE_ID	DATE_OF_COLLECTION	COLLECTION_LOCATION	DECIMAL_LATITUDE	DECIMAL_LONGITUDE	HABITAT	TIME_OF_COLLECTION	DURATION_OF_COLLECTION	COLLECTION_METHOD	OUTDOORS_INDOORS	IDENTIFIED_HOW	PRESERVATION_APPROACH	PRESERVATIVE_SOLUTION	TIME_ELAPSED_FROM_COLLECTION_TO_PRESERVATION	DATE_OF_PRESERVATION	DNA_EXTRACTION_DESCRIPTION	DNA_EXTRACT_VOLUME_PROVIDED	DNA_EXTRACT_CONCENTRATION	HAZARD_GROUP	REGULATORY_COMPLIANCE	VOUCHER_ID	IDENTIFIED_BY	IDENTIFIER_AFFILIATION	COLLECTED_BY	COLLECTOR_AFFILIATION	PRESERVED_BY	PRESERVER_AFFILIATION	DATE_RECEIVED	ARRIVAL_CONDITION	assigned	res_coarse	res_int	res_fine	n_mosquito_targets	mosquito_reads	VAE_species	species_call
DN806189N_G12	863.0	GDNA00000532A	G12	HEAD | THORAX	Diptera	Culicidae	Anopheles	Anopheles gambiae group	ADULT	FEMALE	N	N	4339	2019-11-21	GABON | LOPE NATIONAL PARK	-0.11054	11.60093	Domestic	NOT_COLLECTED	NOT_COLLECTED	HUMAN_LANDING_CATCH	OUTDOORS	taxon expert, morphology	Kept at -20C within silica. Held at RT for 10 hours from field to laboratory in Gabon then stored at -20C before shipping in France. Held at RT for 48 hours for shipping from Gabon to Montpellier and then stored at -20C	NONE	2	2019-11-20	DNA extraction and purification carried out with DNeasy Blood and Tissue Kit	15.0		HG1	Y		BORIS MAKANGA | LEMONDE BOUAFOU | NIL RAHOLA	INSTITUT DE RECHERCHE EN ECOLOGIE TROPICALE | CENTRE INTERDISCIPLINAIRE DE RECHERCHES MEDICALES DE FRANCEVILLE | FRENCH NATIONAL INSTITUTE FOR SUSTAINABLE DEVELOPMENT	BORIS MAKANGA | DIEGO AYALA | NIL RAHOLA | LEMONDE BOUAFOU | MARC FLAUBERT NGANGUE	INSTITUT DE RECHERCHE EN ECOLOGIE TROPICALE | FRENCH NATIONAL INSTITUTE FOR SUSTAINABLE DEVELOPMENT | CENTRE INTERDISCIPLINAIRE DE RECHERCHES MEDICALES DE FRANCEVILLE | CENTRE INTERDISCIPLINAIRE DE RECHERCHES MEDICALES DE FRANCEVILLE | FRENCH NATIONAL INSTITUTE FOR SUSTAINABLE DEVELOPMENT	FRANCK MONIOKO | LEMONDE BOUAFOU | MARC FLAUBERT NGANGUE	UNIVERSITE DES SCIENCES ET TECHNIQUES DE MASUKU | CENTRE INTERDISCIPLINAIRE DE RECHERCHES MEDICALES DE FRANCEVILLE | CENTRE INTERDISCIPLINAIRE DE RECHERCHES MEDICALES DE FRANCEVILLE	2021-04-28	GOOD	True	Pyretophorus_series	Anopheles_gambiae_complex		61.0	15576.0	Anopheles_coluzzii	Anopheles_coluzzii
DN806190G_G12	959.0	GDNA00000533A	G12	HEAD | THORAX	Diptera	Culicidae	Anopheles	Anopheles gambiae group	ADULT	FEMALE	N	N	4349	2019-11-21	GABON | LOPE NATIONAL PARK	-0.11054	11.60093	Domestic	NOT_COLLECTED	NOT_COLLECTED	HUMAN_LANDING_CATCH	OUTDOORS	taxon expert, morphology	Kept at -20C within silica. Held at RT for 10 hours from field to laboratory in Gabon then stored at -20C before shipping in France. Held at RT for 48 hours for shipping from Gabon to Montpellier and then stored at -20C	NONE	2	2019-11-20	DNA extraction and purification carried out with DNeasy Blood and Tissue Kit	15.0		HG1	Y		BORIS MAKANGA | LEMONDE BOUAFOU | NIL RAHOLA	INSTITUT DE RECHERCHE EN ECOLOGIE TROPICALE | CENTRE INTERDISCIPLINAIRE DE RECHERCHES MEDICALES DE FRANCEVILLE | FRENCH NATIONAL INSTITUTE FOR SUSTAINABLE DEVELOPMENT	BORIS MAKANGA | DIEGO AYALA | NIL RAHOLA | LEMONDE BOUAFOU | MARC FLAUBERT NGANGUE	INSTITUT DE RECHERCHE EN ECOLOGIE TROPICALE | FRENCH NATIONAL INSTITUTE FOR SUSTAINABLE DEVELOPMENT | CENTRE INTERDISCIPLINAIRE DE RECHERCHES MEDICALES DE FRANCEVILLE | CENTRE INTERDISCIPLINAIRE DE RECHERCHES MEDICALES DE FRANCEVILLE | FRENCH NATIONAL INSTITUTE FOR SUSTAINABLE DEVELOPMENT	FRANCK MONIOKO | LEMONDE BOUAFOU | MARC FLAUBERT NGANGUE	UNIVERSITE DES SCIENCES ET TECHNIQUES DE MASUKU | CENTRE INTERDISCIPLINAIRE DE RECHERCHES MEDICALES DE FRANCEVILLE | CENTRE INTERDISCIPLINAIRE DE RECHERCHES MEDICALES DE FRANCEVILLE	2021-04-28	GOOD	True	Pyretophorus_series	Anopheles_gambiae_complex		59.0	14782.0	Anopheles_coluzzii	Anopheles_coluzzii
DN806192I_G12	1151.0	GDNA00000535A	G12	HEAD | THORAX	Diptera	Culicidae	Anopheles	Anopheles gambiae group	ADULT	FEMALE	N	N	4350	2019-11-21	GABON | LOPE NATIONAL PARK	-0.11054	11.60093	Domestic	NOT_COLLECTED	NOT_COLLECTED	HUMAN_LANDING_CATCH	OUTDOORS	taxon expert, morphology	Kept at -20C within silica. Held at RT for 10 hours from field to laboratory in Gabon then stored at -20C before shipping in France. Held at RT for 48 hours for shipping from Gabon to Montpellier and then stored at -20C	NONE	2	2019-11-20	DNA extraction and purification carried out with DNeasy Blood and Tissue Kit	15.0		HG1	Y		BORIS MAKANGA | LEMONDE BOUAFOU | NIL RAHOLA	INSTITUT DE RECHERCHE EN ECOLOGIE TROPICALE | CENTRE INTERDISCIPLINAIRE DE RECHERCHES MEDICALES DE FRANCEVILLE | FRENCH NATIONAL INSTITUTE FOR SUSTAINABLE DEVELOPMENT	BORIS MAKANGA | DIEGO AYALA | NIL RAHOLA | LEMONDE BOUAFOU | MARC FLAUBERT NGANGUE	INSTITUT DE RECHERCHE EN ECOLOGIE TROPICALE | FRENCH NATIONAL INSTITUTE FOR SUSTAINABLE DEVELOPMENT | CENTRE INTERDISCIPLINAIRE DE RECHERCHES MEDICALES DE FRANCEVILLE | CENTRE INTERDISCIPLINAIRE DE RECHERCHES MEDICALES DE FRANCEVILLE | FRENCH NATIONAL INSTITUTE FOR SUSTAINABLE DEVELOPMENT	FRANCK MONIOKO | LEMONDE BOUAFOU | MARC FLAUBERT NGANGUE	UNIVERSITE DES SCIENCES ET TECHNIQUES DE MASUKU | CENTRE INTERDISCIPLINAIRE DE RECHERCHES MEDICALES DE FRANCEVILLE | CENTRE INTERDISCIPLINAIRE DE RECHERCHES MEDICALES DE FRANCEVILLE	2021-04-28	GOOD	True	Pyretophorus_series	Anopheles_gambiae_complex		59.0	5803.0	Anopheles_gambiae	Anopheles_gambiae
DN806195L_A12	1433.0	GDNA00000538A	A12	HEAD | THORAX	Diptera	Culicidae	Anopheles	Anopheles gambiae group	ADULT	FEMALE	N	N	4352	2019-11-21	GABON | LOPE NATIONAL PARK	-0.11054	11.60093	Domestic	NOT_COLLECTED	NOT_COLLECTED	HUMAN_LANDING_CATCH	OUTDOORS	taxon expert, morphology	Kept at -20C within silica. Held at RT for 10 hours from field to laboratory in Gabon then stored at -20C before shipping in France. Held at RT for 48 hours for shipping from Gabon to Montpellier and then stored at -20C	NONE	2	2019-11-20	DNA extraction and purification carried out with DNeasy Blood and Tissue Kit			HG1	Y		BORIS MAKANGA | LEMONDE BOUAFOU | NIL RAHOLA	INSTITUT DE RECHERCHE EN ECOLOGIE TROPICALE | CENTRE INTERDISCIPLINAIRE DE RECHERCHES MEDICALES DE FRANCEVILLE | FRENCH NATIONAL INSTITUTE FOR SUSTAINABLE DEVELOPMENT	BORIS MAKANGA | DIEGO AYALA | NIL RAHOLA | LEMONDE BOUAFOU | MARC FLAUBERT NGANGUE	INSTITUT DE RECHERCHE EN ECOLOGIE TROPICALE | FRENCH NATIONAL INSTITUTE FOR SUSTAINABLE DEVELOPMENT | CENTRE INTERDISCIPLINAIRE DE RECHERCHES MEDICALES DE FRANCEVILLE | CENTRE INTERDISCIPLINAIRE DE RECHERCHES MEDICALES DE FRANCEVILLE | FRENCH NATIONAL INSTITUTE FOR SUSTAINABLE DEVELOPMENT	FRANCK MONIOKO | LEMONDE BOUAFOU | MARC FLAUBERT NGANGUE	UNIVERSITE DES SCIENCES ET TECHNIQUES DE MASUKU | CENTRE INTERDISCIPLINAIRE DE RECHERCHES MEDICALES DE FRANCEVILLE | CENTRE INTERDISCIPLINAIRE DE RECHERCHES MEDICALES DE FRANCEVILLE	2021-04-28	GOOD	True	Pyretophorus_series	Anopheles_gambiae_complex		60.0	17898.0	Anopheles_coluzzii	Anopheles_coluzzii
DN806195L_B12	1434.0	GDNA00000538A	B12	HEAD | THORAX	Diptera	Culicidae	Anopheles	Anopheles gambiae group	ADULT	FEMALE	N	N	4363	2019-11-21	GABON | LOPE NATIONAL PARK	-0.11054	11.60093	Domestic	NOT_COLLECTED	NOT_COLLECTED	HUMAN_LANDING_CATCH	OUTDOORS	taxon expert, morphology	Kept at -20C within silica. Held at RT for 10 hours from field to laboratory in Gabon then stored at -20C before shipping in France. Held at RT for 48 hours for shipping from Gabon to Montpellier and then stored at -20C	NONE	3	2019-11-20	DNA extraction and purification carried out with DNeasy Blood and Tissue Kit	15.0		HG1	Y		BORIS MAKANGA | LEMONDE BOUAFOU | NIL RAHOLA	INSTITUT DE RECHERCHE EN ECOLOGIE TROPICALE | CENTRE INTERDISCIPLINAIRE DE RECHERCHES MEDICALES DE FRANCEVILLE | FRENCH NATIONAL INSTITUTE FOR SUSTAINABLE DEVELOPMENT	BORIS MAKANGA | DIEGO AYALA | NIL RAHOLA | LEMONDE BOUAFOU | MARC FLAUBERT NGANGUE	INSTITUT DE RECHERCHE EN ECOLOGIE TROPICALE | FRENCH NATIONAL INSTITUTE FOR SUSTAINABLE DEVELOPMENT | CENTRE INTERDISCIPLINAIRE DE RECHERCHES MEDICALES DE FRANCEVILLE | CENTRE INTERDISCIPLINAIRE DE RECHERCHES MEDICALES DE FRANCEVILLE | FRENCH NATIONAL INSTITUTE FOR SUSTAINABLE DEVELOPMENT	FRANCK MONIOKO | LEMONDE BOUAFOU | MARC FLAUBERT NGANGUE	UNIVERSITE DES SCIENCES ET TECHNIQUES DE MASUKU | CENTRE INTERDISCIPLINAIRE DE RECHERCHES MEDICALES DE FRANCEVILLE | CENTRE INTERDISCIPLINAIRE DE RECHERCHES MEDICALES DE FRANCEVILLE	2021-04-28	GOOD	True	Pyretophorus_series	Anopheles_gambiae_complex		14.0	365.0		Anopheles_gambiae_complex
DN806195L_C12	1435.0	GDNA00000538A	C12	HEAD | THORAX	Diptera	Culicidae	Anopheles	Anopheles gambiae group	ADULT	FEMALE	N	N	4367	2019-11-21	GABON | LOPE NATIONAL PARK	-0.11054	11.60093	Domestic	NOT_COLLECTED	NOT_COLLECTED	HUMAN_LANDING_CATCH	OUTDOORS	taxon expert, morphology	Kept at -20C within silica. Held at RT for 10 hours from field to laboratory in Gabon then stored at -20C before shipping in France. Held at RT for 48 hours for shipping from Gabon to Montpellier and then stored at -20C	NONE	3	2019-11-20	DNA extraction and purification carried out with DNeasy Blood and Tissue Kit	15.0		HG1	Y		BORIS MAKANGA | LEMONDE BOUAFOU | NIL RAHOLA	INSTITUT DE RECHERCHE EN ECOLOGIE TROPICALE | CENTRE INTERDISCIPLINAIRE DE RECHERCHES MEDICALES DE FRANCEVILLE | FRENCH NATIONAL INSTITUTE FOR SUSTAINABLE DEVELOPMENT	BORIS MAKANGA | DIEGO AYALA | NIL RAHOLA | LEMONDE BOUAFOU | MARC FLAUBERT NGANGUE	INSTITUT DE RECHERCHE EN ECOLOGIE TROPICALE | FRENCH NATIONAL INSTITUTE FOR SUSTAINABLE DEVELOPMENT | CENTRE INTERDISCIPLINAIRE DE RECHERCHES MEDICALES DE FRANCEVILLE | CENTRE INTERDISCIPLINAIRE DE RECHERCHES MEDICALES DE FRANCEVILLE | FRENCH NATIONAL INSTITUTE FOR SUSTAINABLE DEVELOPMENT	FRANCK MONIOKO | LEMONDE BOUAFOU | MARC FLAUBERT NGANGUE	UNIVERSITE DES SCIENCES ET TECHNIQUES DE MASUKU | CENTRE INTERDISCIPLINAIRE DE RECHERCHES MEDICALES DE FRANCEVILLE | CENTRE INTERDISCIPLINAIRE DE RECHERCHES MEDICALES DE FRANCEVILLE	2021-04-28	GOOD								TOO_FEW_TARGETS
DN806195L_D12	1436.0	GDNA00000538A	D12	HEAD | THORAX	Diptera	Culicidae	Anopheles	Anopheles gambiae group	ADULT	FEMALE	N	N	4373	2019-11-21	GABON | LOPE NATIONAL PARK	-0.11054	11.60093	Domestic	NOT_COLLECTED	NOT_COLLECTED	HUMAN_LANDING_CATCH	OUTDOORS	taxon expert, morphology	Kept at -20C within silica. Held at RT for 10 hours from field to laboratory in Gabon then stored at -20C before shipping in France. Held at RT for 48 hours for shipping from Gabon to Montpellier and then stored at -20C	NONE	3	2019-11-20	DNA extraction and purification carried out with DNeasy Blood and Tissue Kit	15.0		HG1	Y		BORIS MAKANGA | LEMONDE BOUAFOU | NIL RAHOLA	INSTITUT DE RECHERCHE EN ECOLOGIE TROPICALE | CENTRE INTERDISCIPLINAIRE DE RECHERCHES MEDICALES DE FRANCEVILLE | FRENCH NATIONAL INSTITUTE FOR SUSTAINABLE DEVELOPMENT	BORIS MAKANGA | DIEGO AYALA | NIL RAHOLA | LEMONDE BOUAFOU | MARC FLAUBERT NGANGUE	INSTITUT DE RECHERCHE EN ECOLOGIE TROPICALE | FRENCH NATIONAL INSTITUTE FOR SUSTAINABLE DEVELOPMENT | CENTRE INTERDISCIPLINAIRE DE RECHERCHES MEDICALES DE FRANCEVILLE | CENTRE INTERDISCIPLINAIRE DE RECHERCHES MEDICALES DE FRANCEVILLE | FRENCH NATIONAL INSTITUTE FOR SUSTAINABLE DEVELOPMENT	FRANCK MONIOKO | LEMONDE BOUAFOU | MARC FLAUBERT NGANGUE	UNIVERSITE DES SCIENCES ET TECHNIQUES DE MASUKU | CENTRE INTERDISCIPLINAIRE DE RECHERCHES MEDICALES DE FRANCEVILLE | CENTRE INTERDISCIPLINAIRE DE RECHERCHES MEDICALES DE FRANCEVILLE	2021-04-28	GOOD	True	Pyretophorus_series	Anopheles_gambiae_complex		60.0	15137.0	Anopheles_coluzzii	Anopheles_coluzzii
DN806195L_E12	1437.0	GDNA00000538A	E12	HEAD | THORAX	Diptera	Culicidae	Anopheles	Anopheles gambiae group	ADULT	FEMALE	N	N	4377	2019-11-21	GABON | LOPE NATIONAL PARK	-0.11054	11.60093	Domestic	NOT_COLLECTED	NOT_COLLECTED	HUMAN_LANDING_CATCH	OUTDOORS	taxon expert, morphology	Kept at -20C within silica. Held at RT for 10 hours from field to laboratory in Gabon then stored at -20C before shipping in France. Held at RT for 48 hours for shipping from Gabon to Montpellier and then stored at -20C	NONE	3	2019-11-20	DNA extraction and purification carried out with DNeasy Blood and Tissue Kit	15.0		HG1	Y		BORIS MAKANGA | LEMONDE BOUAFOU | NIL RAHOLA	INSTITUT DE RECHERCHE EN ECOLOGIE TROPICALE | CENTRE INTERDISCIPLINAIRE DE RECHERCHES MEDICALES DE FRANCEVILLE | FRENCH NATIONAL INSTITUTE FOR SUSTAINABLE DEVELOPMENT	BORIS MAKANGA | DIEGO AYALA | NIL RAHOLA | LEMONDE BOUAFOU | MARC FLAUBERT NGANGUE	INSTITUT DE RECHERCHE EN ECOLOGIE TROPICALE | FRENCH NATIONAL INSTITUTE FOR SUSTAINABLE DEVELOPMENT | CENTRE INTERDISCIPLINAIRE DE RECHERCHES MEDICALES DE FRANCEVILLE | CENTRE INTERDISCIPLINAIRE DE RECHERCHES MEDICALES DE FRANCEVILLE | FRENCH NATIONAL INSTITUTE FOR SUSTAINABLE DEVELOPMENT	FRANCK MONIOKO | LEMONDE BOUAFOU | MARC FLAUBERT NGANGUE	UNIVERSITE DES SCIENCES ET TECHNIQUES DE MASUKU | CENTRE INTERDISCIPLINAIRE DE RECHERCHES MEDICALES DE FRANCEVILLE | CENTRE INTERDISCIPLINAIRE DE RECHERCHES MEDICALES DE FRANCEVILLE	2021-04-28	GOOD	True	Pyretophorus_series	Anopheles_gambiae_complex		60.0	15834.0	Anopheles_gambiae	Anopheles_gambiae
DN806195L_F12	1438.0	GDNA00000538A	F12	HEAD | THORAX	Diptera	Culicidae	Anopheles	Anopheles gambiae group	ADULT	FEMALE	N	N	4386	2019-11-21	GABON | LOPE NATIONAL PARK	-0.11054	11.60093	Domestic	NOT_COLLECTED	NOT_COLLECTED	HUMAN_LANDING_CATCH	OUTDOORS	taxon expert, morphology	Kept at -20C within silica. Held at RT for 10 hours from field to laboratory in Gabon then stored at -20C before shipping in France. Held at RT for 48 hours for shipping from Gabon to Montpellier and then stored at -20C	NONE	3	2019-11-20	DNA extraction and purification carried out with DNeasy Blood and Tissue Kit	15.0		HG1	Y		BORIS MAKANGA | LEMONDE BOUAFOU | NIL RAHOLA	INSTITUT DE RECHERCHE EN ECOLOGIE TROPICALE | CENTRE INTERDISCIPLINAIRE DE RECHERCHES MEDICALES DE FRANCEVILLE | FRENCH NATIONAL INSTITUTE FOR SUSTAINABLE DEVELOPMENT	BORIS MAKANGA | DIEGO AYALA | NIL RAHOLA | LEMONDE BOUAFOU | MARC FLAUBERT NGANGUE	INSTITUT DE RECHERCHE EN ECOLOGIE TROPICALE | FRENCH NATIONAL INSTITUTE FOR SUSTAINABLE DEVELOPMENT | CENTRE INTERDISCIPLINAIRE DE RECHERCHES MEDICALES DE FRANCEVILLE | CENTRE INTERDISCIPLINAIRE DE RECHERCHES MEDICALES DE FRANCEVILLE | FRENCH NATIONAL INSTITUTE FOR SUSTAINABLE DEVELOPMENT	FRANCK MONIOKO | LEMONDE BOUAFOU | MARC FLAUBERT NGANGUE	UNIVERSITE DES SCIENCES ET TECHNIQUES DE MASUKU | CENTRE INTERDISCIPLINAIRE DE RECHERCHES MEDICALES DE FRANCEVILLE | CENTRE INTERDISCIPLINAIRE DE RECHERCHES MEDICALES DE FRANCEVILLE	2021-04-28	GOOD	True	Pyretophorus_series	Anopheles_gambiae_complex		60.0	18648.0	Anopheles_coluzzii	Anopheles_coluzzii
DN806195L_G12	1439.0	GDNA00000538A	G12	HEAD | THORAX	Diptera	Culicidae	Anopheles	Anopheles gambiae group	ADULT	FEMALE	N	N	4690	2019-11-23	GABON | LOPE NATIONAL PARK	-0.10436	11.60873	Domestic	NOT_COLLECTED	NOT_COLLECTED	HUMAN_LANDING_CATCH	OUTDOORS	taxon expert, morphology	Kept at -20C within silica. Held at RT for 10 hours from field to laboratory in Gabon then stored at -20C before shipping in France. Held at RT for 48 hours for shipping from Gabon to Montpellier and then stored at -20C	NONE	3	2019-11-20	DNA extraction and purification carried out with DNeasy Blood and Tissue Kit	15.0		HG1	Y		BORIS MAKANGA | LEMONDE BOUAFOU | NIL RAHOLA	INSTITUT DE RECHERCHE EN ECOLOGIE TROPICALE | CENTRE INTERDISCIPLINAIRE DE RECHERCHES MEDICALES DE FRANCEVILLE | FRENCH NATIONAL INSTITUTE FOR SUSTAINABLE DEVELOPMENT	BORIS MAKANGA | DIEGO AYALA | NIL RAHOLA | LEMONDE BOUAFOU | MARC FLAUBERT NGANGUE	INSTITUT DE RECHERCHE EN ECOLOGIE TROPICALE | FRENCH NATIONAL INSTITUTE FOR SUSTAINABLE DEVELOPMENT | CENTRE INTERDISCIPLINAIRE DE RECHERCHES MEDICALES DE FRANCEVILLE | CENTRE INTERDISCIPLINAIRE DE RECHERCHES MEDICALES DE FRANCEVILLE | FRENCH NATIONAL INSTITUTE FOR SUSTAINABLE DEVELOPMENT	FRANCK MONIOKO | LEMONDE BOUAFOU | MARC FLAUBERT NGANGUE	UNIVERSITE DES SCIENCES ET TECHNIQUES DE MASUKU | CENTRE INTERDISCIPLINAIRE DE RECHERCHES MEDICALES DE FRANCEVILLE | CENTRE INTERDISCIPLINAIRE DE RECHERCHES MEDICALES DE FRANCEVILLE	2021-04-28	GOOD	True	Pyretophorus_series	Anopheles_gambiae_complex		61.0	16457.0	Anopheles_coluzzii	Anopheles_coluzzii
DN806204S_A1	2209.0	GDNA00000552A	A1	HEAD | THORAX	Diptera	Culicidae	Anopheles	Anopheles gambiae group	ADULT	FEMALE	NOT_COLLECTED	NOT_COLLECTED	43	2019-04-16	GABON | LOPE NATIONAL PARK	-0.10712	11.60016	Domestic	NOT_COLLECTED	NOT_COLLECTED	HUMAN_LANDING_CATCH	OUTDOORS	taxon expert, morphology	Kept at -20C within silica. Held at RT for 10 hours from field to laboratory in Gabon then stored at -20C before shipping in France. Held at RT for 48 hours for shipping from Gabon to Montpellier and then stored at -20C	NONE	2	2019-04-16	DNA extraction and purification carried out with DNeasy Blood and Tissue Kit	15.0		HG1	Y		BORIS MAKANGA | LEMONDE BOUAFOU | NIL RAHOLA	INSTITUT DE RECHERCHE EN ECOLOGIE TROPICALE | CENTRE INTERDISCIPLINAIRE DE RECHERCHES MEDICALES DE FRANCEVILLE | FRENCH NATIONAL INSTITUTE FOR SUSTAINABLE DEVELOPMENT	BORIS MAKANGA | DIEGO AYALA | NIL RAHOLA | LEMONDE BOUAFOU | MARC FLAUBERT NGANGUE	INSTITUT DE RECHERCHE EN ECOLOGIE TROPICALE | FRENCH NATIONAL INSTITUTE FOR SUSTAINABLE DEVELOPMENT | CENTRE INTERDISCIPLINAIRE DE RECHERCHES MEDICALES DE FRANCEVILLE | CENTRE INTERDISCIPLINAIRE DE RECHERCHES MEDICALES DE FRANCEVILLE | FRENCH NATIONAL INSTITUTE FOR SUSTAINABLE DEVELOPMENT	FRANCK MONIOKO | LEMONDE BOUAFOU | MARC FLAUBERT NGANGUE	UNIVERSITE DES SCIENCES ET TECHNIQUES DE MASUKU | CENTRE INTERDISCIPLINAIRE DE RECHERCHES MEDICALES DE FRANCEVILLE | CENTRE INTERDISCIPLINAIRE DE RECHERCHES MEDICALES DE FRANCEVILLE	2021-04-28	GOOD	True	Pyretophorus_series	Anopheles_gambiae_complex		56.0	3782.0	Anopheles_coluzzii	Anopheles_coluzzii
DN806204S_B1	2210.0	GDNA00000552A	B1	HEAD | THORAX	Diptera	Culicidae	Anopheles	Anopheles gambiae group	ADULT	FEMALE	NOT_COLLECTED	NOT_COLLECTED	71	2019-04-15	GABON | LOPE NATIONAL PARK	-0.10315	11.60577	Domestic	NOT_COLLECTED	NOT_COLLECTED	HUMAN_LANDING_CATCH	OUTDOORS	taxon expert, morphology	Kept at -20C within silica. Held at RT for 10 hours from field to laboratory in Gabon then stored at -20C before shipping in France. Held at RT for 48 hours for shipping from Gabon to Montpellier and then stored at -20C	NONE	2	2019-04-15	DNA extraction and purification carried out with DNeasy Blood and Tissue Kit	15.0		HG1	Y		BORIS MAKANGA | LEMONDE BOUAFOU | NIL RAHOLA	INSTITUT DE RECHERCHE EN ECOLOGIE TROPICALE | CENTRE INTERDISCIPLINAIRE DE RECHERCHES MEDICALES DE FRANCEVILLE | FRENCH NATIONAL INSTITUTE FOR SUSTAINABLE DEVELOPMENT	BORIS MAKANGA | DIEGO AYALA | NIL RAHOLA | LEMONDE BOUAFOU | MARC FLAUBERT NGANGUE	INSTITUT DE RECHERCHE EN ECOLOGIE TROPICALE | FRENCH NATIONAL INSTITUTE FOR SUSTAINABLE DEVELOPMENT | CENTRE INTERDISCIPLINAIRE DE RECHERCHES MEDICALES DE FRANCEVILLE | CENTRE INTERDISCIPLINAIRE DE RECHERCHES MEDICALES DE FRANCEVILLE | FRENCH NATIONAL INSTITUTE FOR SUSTAINABLE DEVELOPMENT	FRANCK MONIOKO | LEMONDE BOUAFOU | MARC FLAUBERT NGANGUE	UNIVERSITE DES SCIENCES ET TECHNIQUES DE MASUKU | CENTRE INTERDISCIPLINAIRE DE RECHERCHES MEDICALES DE FRANCEVILLE | CENTRE INTERDISCIPLINAIRE DE RECHERCHES MEDICALES DE FRANCEVILLE	2021-04-28	GOOD	True	Pyretophorus_series	Anopheles_gambiae_complex		61.0	29639.0	Anopheles_coluzzii	Anopheles_coluzzii
DN806204S_C1	2211.0	GDNA00000552A	C1	HEAD | THORAX	Diptera	Culicidae	Anopheles	Anopheles gambiae group	ADULT	FEMALE	NOT_COLLECTED	NOT_COLLECTED	155	2019-04-15	GABON | LOPE NATIONAL PARK	-0.10315	11.60577	Domestic	NOT_COLLECTED	NOT_COLLECTED	HUMAN_LANDING_CATCH	OUTDOORS	taxon expert, morphology	Kept at -20C within silica. Held at RT for 10 hours from field to laboratory in Gabon then stored at -20C before shipping in France. Held at RT for 48 hours for shipping from Gabon to Montpellier and then stored at -20C	NONE	2	2019-04-15	DNA extraction and purification carried out with DNeasy Blood and Tissue Kit	15.0		HG1	Y		BORIS MAKANGA | LEMONDE BOUAFOU | NIL RAHOLA	INSTITUT DE RECHERCHE EN ECOLOGIE TROPICALE | CENTRE INTERDISCIPLINAIRE DE RECHERCHES MEDICALES DE FRANCEVILLE | FRENCH NATIONAL INSTITUTE FOR SUSTAINABLE DEVELOPMENT	BORIS MAKANGA | DIEGO AYALA | NIL RAHOLA | LEMONDE BOUAFOU | MARC FLAUBERT NGANGUE	INSTITUT DE RECHERCHE EN ECOLOGIE TROPICALE | FRENCH NATIONAL INSTITUTE FOR SUSTAINABLE DEVELOPMENT | CENTRE INTERDISCIPLINAIRE DE RECHERCHES MEDICALES DE FRANCEVILLE | CENTRE INTERDISCIPLINAIRE DE RECHERCHES MEDICALES DE FRANCEVILLE | FRENCH NATIONAL INSTITUTE FOR SUSTAINABLE DEVELOPMENT	FRANCK MONIOKO | LEMONDE BOUAFOU | MARC FLAUBERT NGANGUE	UNIVERSITE DES SCIENCES ET TECHNIQUES DE MASUKU | CENTRE INTERDISCIPLINAIRE DE RECHERCHES MEDICALES DE FRANCEVILLE | CENTRE INTERDISCIPLINAIRE DE RECHERCHES MEDICALES DE FRANCEVILLE	2021-04-28	GOOD	True	Pyretophorus_series	Anopheles_gambiae_complex		61.0	14035.0	Anopheles_coluzzii	Anopheles_coluzzii
DN806204S_D1	2212.0	GDNA00000552A	D1	HEAD | THORAX	Diptera	Culicidae	Anopheles	Anopheles gambiae group	ADULT	FEMALE	NOT_COLLECTED	NOT_COLLECTED	156	2019-04-15	GABON | LOPE NATIONAL PARK	-0.10315	11.60577	Domestic	NOT_COLLECTED	NOT_COLLECTED	HUMAN_LANDING_CATCH	OUTDOORS	taxon expert, morphology	Kept at -20C within silica. Held at RT for 10 hours from field to laboratory in Gabon then stored at -20C before shipping in France. Held at RT for 48 hours for shipping from Gabon to Montpellier and then stored at -20C	NONE	2	2019-04-15	DNA extraction and purification carried out with DNeasy Blood and Tissue Kit	15.0		HG1	Y		BORIS MAKANGA | LEMONDE BOUAFOU | NIL RAHOLA	INSTITUT DE RECHERCHE EN ECOLOGIE TROPICALE | CENTRE INTERDISCIPLINAIRE DE RECHERCHES MEDICALES DE FRANCEVILLE | FRENCH NATIONAL INSTITUTE FOR SUSTAINABLE DEVELOPMENT	BORIS MAKANGA | DIEGO AYALA | NIL RAHOLA | LEMONDE BOUAFOU | MARC FLAUBERT NGANGUE	INSTITUT DE RECHERCHE EN ECOLOGIE TROPICALE | FRENCH NATIONAL INSTITUTE FOR SUSTAINABLE DEVELOPMENT | CENTRE INTERDISCIPLINAIRE DE RECHERCHES MEDICALES DE FRANCEVILLE | CENTRE INTERDISCIPLINAIRE DE RECHERCHES MEDICALES DE FRANCEVILLE | FRENCH NATIONAL INSTITUTE FOR SUSTAINABLE DEVELOPMENT	FRANCK MONIOKO | LEMONDE BOUAFOU | MARC FLAUBERT NGANGUE	UNIVERSITE DES SCIENCES ET TECHNIQUES DE MASUKU | CENTRE INTERDISCIPLINAIRE DE RECHERCHES MEDICALES DE FRANCEVILLE | CENTRE INTERDISCIPLINAIRE DE RECHERCHES MEDICALES DE FRANCEVILLE	2021-04-28	GOOD	True	Pyretophorus_series	Anopheles_gambiae_complex		61.0	34168.0	Anopheles_coluzzii	Anopheles_coluzzii
DN806204S_E1	2213.0	GDNA00000552A	E1	HEAD | THORAX	Diptera	Culicidae	Anopheles	Anopheles gambiae group	ADULT	FEMALE	NOT_COLLECTED	NOT_COLLECTED	561	2019-04-22	GABON | LOPE NATIONAL PARK	-0.11054	11.60093	Domestic	NOT_COLLECTED	NOT_COLLECTED	CDC_LIGHT_TRAP	OUTDOORS	taxon expert, morphology	Kept at -20C within silica. Held at RT for 10 hours from field to laboratory in Gabon then stored at -20C before shipping in France. Held at RT for 48 hours for shipping from Gabon to Montpellier and then stored at -20C	NONE	2	2019-04-22	DNA extraction and purification carried out with DNeasy Blood and Tissue Kit	15.0		HG1	Y		BORIS MAKANGA | LEMONDE BOUAFOU | NIL RAHOLA	INSTITUT DE RECHERCHE EN ECOLOGIE TROPICALE | CENTRE INTERDISCIPLINAIRE DE RECHERCHES MEDICALES DE FRANCEVILLE | FRENCH NATIONAL INSTITUTE FOR SUSTAINABLE DEVELOPMENT	BORIS MAKANGA | DIEGO AYALA | NIL RAHOLA | LEMONDE BOUAFOU | MARC FLAUBERT NGANGUE	INSTITUT DE RECHERCHE EN ECOLOGIE TROPICALE | FRENCH NATIONAL INSTITUTE FOR SUSTAINABLE DEVELOPMENT | CENTRE INTERDISCIPLINAIRE DE RECHERCHES MEDICALES DE FRANCEVILLE | CENTRE INTERDISCIPLINAIRE DE RECHERCHES MEDICALES DE FRANCEVILLE | FRENCH NATIONAL INSTITUTE FOR SUSTAINABLE DEVELOPMENT	FRANCK MONIOKO | LEMONDE BOUAFOU | MARC FLAUBERT NGANGUE	UNIVERSITE DES SCIENCES ET TECHNIQUES DE MASUKU | CENTRE INTERDISCIPLINAIRE DE RECHERCHES MEDICALES DE FRANCEVILLE | CENTRE INTERDISCIPLINAIRE DE RECHERCHES MEDICALES DE FRANCEVILLE	2021-04-28	GOOD	True	Pyretophorus_series	Anopheles_gambiae_complex		61.0	28055.0	Anopheles_coluzzii	Anopheles_coluzzii
DN806204S_F1	2214.0	GDNA00000552A	F1	HEAD | THORAX	Diptera	Culicidae	Anopheles	Anopheles gambiae group	ADULT	FEMALE	NOT_COLLECTED	NOT_COLLECTED	612	2019-04-20	GABON | LOPE NATIONAL PARK	-0.10315	11.60577	Domestic	NOT_COLLECTED	NOT_COLLECTED	HUMAN_LANDING_CATCH	OUTDOORS	taxon expert, morphology	Kept at -20C within silica. Held at RT for 10 hours from field to laboratory in Gabon then stored at -20C before shipping in France. Held at RT for 48 hours for shipping from Gabon to Montpellier and then stored at -20C	NONE	2	2019-04-20	DNA extraction and purification carried out with DNeasy Blood and Tissue Kit	15.0		HG1	Y		BORIS MAKANGA | LEMONDE BOUAFOU | NIL RAHOLA	INSTITUT DE RECHERCHE EN ECOLOGIE TROPICALE | CENTRE INTERDISCIPLINAIRE DE RECHERCHES MEDICALES DE FRANCEVILLE | FRENCH NATIONAL INSTITUTE FOR SUSTAINABLE DEVELOPMENT	BORIS MAKANGA | DIEGO AYALA | NIL RAHOLA | LEMONDE BOUAFOU | MARC FLAUBERT NGANGUE	INSTITUT DE RECHERCHE EN ECOLOGIE TROPICALE | FRENCH NATIONAL INSTITUTE FOR SUSTAINABLE DEVELOPMENT | CENTRE INTERDISCIPLINAIRE DE RECHERCHES MEDICALES DE FRANCEVILLE | CENTRE INTERDISCIPLINAIRE DE RECHERCHES MEDICALES DE FRANCEVILLE | FRENCH NATIONAL INSTITUTE FOR SUSTAINABLE DEVELOPMENT	FRANCK MONIOKO | LEMONDE BOUAFOU | MARC FLAUBERT NGANGUE	UNIVERSITE DES SCIENCES ET TECHNIQUES DE MASUKU | CENTRE INTERDISCIPLINAIRE DE RECHERCHES MEDICALES DE FRANCEVILLE | CENTRE INTERDISCIPLINAIRE DE RECHERCHES MEDICALES DE FRANCEVILLE	2021-04-28	GOOD	True	Pyretophorus_series	Anopheles_gambiae_complex		58.0	29762.0	Uncertain_tengrela_coluzzii_gambiae	Uncertain_tengrela_coluzzii_gambiae
DN806204S_G1	2215.0	GDNA00000552A	G1	HEAD | THORAX	Diptera	Culicidae	Anopheles	Anopheles gambiae group	ADULT	FEMALE	NOT_COLLECTED	NOT_COLLECTED	613	2019-04-20	GABON | LOPE NATIONAL PARK	-0.10315	11.60577	Domestic	NOT_COLLECTED	NOT_COLLECTED	HUMAN_LANDING_CATCH	OUTDOORS	taxon expert, morphology	Kept at -20C within silica. Held at RT for 10 hours from field to laboratory in Gabon then stored at -20C before shipping in France. Held at RT for 48 hours for shipping from Gabon to Montpellier and then stored at -20C	NONE	2	2019-04-20	DNA extraction and purification carried out with DNeasy Blood and Tissue Kit	15.0		HG1	Y		BORIS MAKANGA | LEMONDE BOUAFOU | NIL RAHOLA	INSTITUT DE RECHERCHE EN ECOLOGIE TROPICALE | CENTRE INTERDISCIPLINAIRE DE RECHERCHES MEDICALES DE FRANCEVILLE | FRENCH NATIONAL INSTITUTE FOR SUSTAINABLE DEVELOPMENT	BORIS MAKANGA | DIEGO AYALA | NIL RAHOLA | LEMONDE BOUAFOU | MARC FLAUBERT NGANGUE	INSTITUT DE RECHERCHE EN ECOLOGIE TROPICALE | FRENCH NATIONAL INSTITUTE FOR SUSTAINABLE DEVELOPMENT | CENTRE INTERDISCIPLINAIRE DE RECHERCHES MEDICALES DE FRANCEVILLE | CENTRE INTERDISCIPLINAIRE DE RECHERCHES MEDICALES DE FRANCEVILLE | FRENCH NATIONAL INSTITUTE FOR SUSTAINABLE DEVELOPMENT	FRANCK MONIOKO | LEMONDE BOUAFOU | MARC FLAUBERT NGANGUE	UNIVERSITE DES SCIENCES ET TECHNIQUES DE MASUKU | CENTRE INTERDISCIPLINAIRE DE RECHERCHES MEDICALES DE FRANCEVILLE | CENTRE INTERDISCIPLINAIRE DE RECHERCHES MEDICALES DE FRANCEVILLE	2021-04-28	GOOD	True	Pyretophorus_series	Anopheles_gambiae_complex		57.0	6402.0	Anopheles_gambiae	Anopheles_gambiae
DN806204S_H1	2216.0	GDNA00000552A	H1	HEAD | THORAX	Diptera	Culicidae	Anopheles	Anopheles gambiae group	ADULT	FEMALE	NOT_COLLECTED	NOT_COLLECTED	614	2019-04-20	GABON | LOPE NATIONAL PARK	-0.10315	11.60577	Domestic	NOT_COLLECTED	NOT_COLLECTED	HUMAN_LANDING_CATCH	OUTDOORS	taxon expert, morphology	Kept at -20C within silica. Held at RT for 10 hours from field to laboratory in Gabon then stored at -20C before shipping in France. Held at RT for 48 hours for shipping from Gabon to Montpellier and then stored at -20C	NONE	2	2019-04-20	DNA extraction and purification carried out with DNeasy Blood and Tissue Kit	15.0		HG1	Y		BORIS MAKANGA | LEMONDE BOUAFOU | NIL RAHOLA	INSTITUT DE RECHERCHE EN ECOLOGIE TROPICALE | CENTRE INTERDISCIPLINAIRE DE RECHERCHES MEDICALES DE FRANCEVILLE | FRENCH NATIONAL INSTITUTE FOR SUSTAINABLE DEVELOPMENT	BORIS MAKANGA | DIEGO AYALA | NIL RAHOLA | LEMONDE BOUAFOU | MARC FLAUBERT NGANGUE	INSTITUT DE RECHERCHE EN ECOLOGIE TROPICALE | FRENCH NATIONAL INSTITUTE FOR SUSTAINABLE DEVELOPMENT | CENTRE INTERDISCIPLINAIRE DE RECHERCHES MEDICALES DE FRANCEVILLE | CENTRE INTERDISCIPLINAIRE DE RECHERCHES MEDICALES DE FRANCEVILLE | FRENCH NATIONAL INSTITUTE FOR SUSTAINABLE DEVELOPMENT	FRANCK MONIOKO | LEMONDE BOUAFOU | MARC FLAUBERT NGANGUE	UNIVERSITE DES SCIENCES ET TECHNIQUES DE MASUKU | CENTRE INTERDISCIPLINAIRE DE RECHERCHES MEDICALES DE FRANCEVILLE | CENTRE INTERDISCIPLINAIRE DE RECHERCHES MEDICALES DE FRANCEVILLE	2021-04-28	GOOD	True	Pyretophorus_series	Anopheles_gambiae_complex		61.0	19675.0	Anopheles_coluzzii	Anopheles_coluzzii
DN806204S_A2	2217.0	GDNA00000552A	A2	HEAD | THORAX	Diptera	Culicidae	Anopheles	Anopheles gambiae group	ADULT	FEMALE	NOT_COLLECTED	NOT_COLLECTED	615	2019-04-20	GABON | LOPE NATIONAL PARK	-0.10315	11.60577	Domestic	NOT_COLLECTED	NOT_COLLECTED	HUMAN_LANDING_CATCH	OUTDOORS	taxon expert, morphology	Kept at -20C within silica. Held at RT for 10 hours from field to laboratory in Gabon then stored at -20C before shipping in France. Held at RT for 48 hours for shipping from Gabon to Montpellier and then stored at -20C	NONE	2	2019-04-20	DNA extraction and purification carried out with DNeasy Blood and Tissue Kit	15.0		HG1	Y		BORIS MAKANGA | LEMONDE BOUAFOU | NIL RAHOLA	INSTITUT DE RECHERCHE EN ECOLOGIE TROPICALE | CENTRE INTERDISCIPLINAIRE DE RECHERCHES MEDICALES DE FRANCEVILLE | FRENCH NATIONAL INSTITUTE FOR SUSTAINABLE DEVELOPMENT	BORIS MAKANGA | DIEGO AYALA | NIL RAHOLA | LEMONDE BOUAFOU | MARC FLAUBERT NGANGUE	INSTITUT DE RECHERCHE EN ECOLOGIE TROPICALE | FRENCH NATIONAL INSTITUTE FOR SUSTAINABLE DEVELOPMENT | CENTRE INTERDISCIPLINAIRE DE RECHERCHES MEDICALES DE FRANCEVILLE | CENTRE INTERDISCIPLINAIRE DE RECHERCHES MEDICALES DE FRANCEVILLE | FRENCH NATIONAL INSTITUTE FOR SUSTAINABLE DEVELOPMENT	FRANCK MONIOKO | LEMONDE BOUAFOU | MARC FLAUBERT NGANGUE	UNIVERSITE DES SCIENCES ET TECHNIQUES DE MASUKU | CENTRE INTERDISCIPLINAIRE DE RECHERCHES MEDICALES DE FRANCEVILLE | CENTRE INTERDISCIPLINAIRE DE RECHERCHES MEDICALES DE FRANCEVILLE	2021-04-28	GOOD	True	Pyretophorus_series	Anopheles_gambiae_complex		60.0	26840.0	Anopheles_coluzzii	Anopheles_coluzzii
DN806204S_B2	2218.0	GDNA00000552A	B2	HEAD | THORAX	Diptera	Culicidae	Anopheles	Anopheles gambiae group	ADULT	FEMALE	NOT_COLLECTED	NOT_COLLECTED	616	2019-04-20	GABON | LOPE NATIONAL PARK	-0.10315	11.60577	Domestic	NOT_COLLECTED	NOT_COLLECTED	HUMAN_LANDING_CATCH	OUTDOORS	taxon expert, morphology	Kept at -20C within silica. Held at RT for 10 hours from field to laboratory in Gabon then stored at -20C before shipping in France. Held at RT for 48 hours for shipping from Gabon to Montpellier and then stored at -20C	NONE	2	2019-04-20	DNA extraction and purification carried out with DNeasy Blood and Tissue Kit	15.0		HG1	Y		BORIS MAKANGA | LEMONDE BOUAFOU | NIL RAHOLA	INSTITUT DE RECHERCHE EN ECOLOGIE TROPICALE | CENTRE INTERDISCIPLINAIRE DE RECHERCHES MEDICALES DE FRANCEVILLE | FRENCH NATIONAL INSTITUTE FOR SUSTAINABLE DEVELOPMENT	BORIS MAKANGA | DIEGO AYALA | NIL RAHOLA | LEMONDE BOUAFOU | MARC FLAUBERT NGANGUE	INSTITUT DE RECHERCHE EN ECOLOGIE TROPICALE | FRENCH NATIONAL INSTITUTE FOR SUSTAINABLE DEVELOPMENT | CENTRE INTERDISCIPLINAIRE DE RECHERCHES MEDICALES DE FRANCEVILLE | CENTRE INTERDISCIPLINAIRE DE RECHERCHES MEDICALES DE FRANCEVILLE | FRENCH NATIONAL INSTITUTE FOR SUSTAINABLE DEVELOPMENT	FRANCK MONIOKO | LEMONDE BOUAFOU | MARC FLAUBERT NGANGUE	UNIVERSITE DES SCIENCES ET TECHNIQUES DE MASUKU | CENTRE INTERDISCIPLINAIRE DE RECHERCHES MEDICALES DE FRANCEVILLE | CENTRE INTERDISCIPLINAIRE DE RECHERCHES MEDICALES DE FRANCEVILLE	2021-04-28	GOOD	True	Pyretophorus_series	Anopheles_gambiae_complex		61.0	25296.0	Anopheles_coluzzii	Anopheles_coluzzii
DN806204S_C2	2219.0	GDNA00000552A	C2	HEAD | THORAX	Diptera	Culicidae	Anopheles	Anopheles gambiae group	ADULT	FEMALE	NOT_COLLECTED	NOT_COLLECTED	617	2019-04-20	GABON | LOPE NATIONAL PARK	-0.10315	11.60577	Domestic	NOT_COLLECTED	NOT_COLLECTED	HUMAN_LANDING_CATCH	OUTDOORS	taxon expert, morphology	Kept at -20C within silica. Held at RT for 10 hours from field to laboratory in Gabon then stored at -20C before shipping in France. Held at RT for 48 hours for shipping from Gabon to Montpellier and then stored at -20C	NONE	2	2019-04-20	DNA extraction and purification carried out with DNeasy Blood and Tissue Kit	15.0		HG1	Y		BORIS MAKANGA | LEMONDE BOUAFOU | NIL RAHOLA	INSTITUT DE RECHERCHE EN ECOLOGIE TROPICALE | CENTRE INTERDISCIPLINAIRE DE RECHERCHES MEDICALES DE FRANCEVILLE | FRENCH NATIONAL INSTITUTE FOR SUSTAINABLE DEVELOPMENT	BORIS MAKANGA | DIEGO AYALA | NIL RAHOLA | LEMONDE BOUAFOU | MARC FLAUBERT NGANGUE	INSTITUT DE RECHERCHE EN ECOLOGIE TROPICALE | FRENCH NATIONAL INSTITUTE FOR SUSTAINABLE DEVELOPMENT | CENTRE INTERDISCIPLINAIRE DE RECHERCHES MEDICALES DE FRANCEVILLE | CENTRE INTERDISCIPLINAIRE DE RECHERCHES MEDICALES DE FRANCEVILLE | FRENCH NATIONAL INSTITUTE FOR SUSTAINABLE DEVELOPMENT	FRANCK MONIOKO | LEMONDE BOUAFOU | MARC FLAUBERT NGANGUE	UNIVERSITE DES SCIENCES ET TECHNIQUES DE MASUKU | CENTRE INTERDISCIPLINAIRE DE RECHERCHES MEDICALES DE FRANCEVILLE | CENTRE INTERDISCIPLINAIRE DE RECHERCHES MEDICALES DE FRANCEVILLE	2021-04-28	GOOD	True	Pyretophorus_series	Anopheles_gambiae_complex		60.0	24170.0	Anopheles_coluzzii	Anopheles_coluzzii
DN806204S_D2	2220.0	GDNA00000552A	D2	HEAD | THORAX	Diptera	Culicidae	Anopheles	Anopheles gambiae group	ADULT	FEMALE	NOT_COLLECTED	NOT_COLLECTED	618	2019-04-20	GABON | LOPE NATIONAL PARK	-0.10315	11.60577	Domestic	NOT_COLLECTED	NOT_COLLECTED	HUMAN_LANDING_CATCH	OUTDOORS	taxon expert, morphology	Kept at -20C within silica. Held at RT for 10 hours from field to laboratory in Gabon then stored at -20C before shipping in France. Held at RT for 48 hours for shipping from Gabon to Montpellier and then stored at -20C	NONE	2	2019-04-20	DNA extraction and purification carried out with DNeasy Blood and Tissue Kit	15.0		HG1	Y		BORIS MAKANGA | LEMONDE BOUAFOU | NIL RAHOLA	INSTITUT DE RECHERCHE EN ECOLOGIE TROPICALE | CENTRE INTERDISCIPLINAIRE DE RECHERCHES MEDICALES DE FRANCEVILLE | FRENCH NATIONAL INSTITUTE FOR SUSTAINABLE DEVELOPMENT	BORIS MAKANGA | DIEGO AYALA | NIL RAHOLA | LEMONDE BOUAFOU | MARC FLAUBERT NGANGUE	INSTITUT DE RECHERCHE EN ECOLOGIE TROPICALE | FRENCH NATIONAL INSTITUTE FOR SUSTAINABLE DEVELOPMENT | CENTRE INTERDISCIPLINAIRE DE RECHERCHES MEDICALES DE FRANCEVILLE | CENTRE INTERDISCIPLINAIRE DE RECHERCHES MEDICALES DE FRANCEVILLE | FRENCH NATIONAL INSTITUTE FOR SUSTAINABLE DEVELOPMENT	FRANCK MONIOKO | LEMONDE BOUAFOU | MARC FLAUBERT NGANGUE	UNIVERSITE DES SCIENCES ET TECHNIQUES DE MASUKU | CENTRE INTERDISCIPLINAIRE DE RECHERCHES MEDICALES DE FRANCEVILLE | CENTRE INTERDISCIPLINAIRE DE RECHERCHES MEDICALES DE FRANCEVILLE	2021-04-28	GOOD	True	Pyretophorus_series	Anopheles_gambiae_complex		61.0	31570.0	Anopheles_coluzzii	Anopheles_coluzzii
DN806204S_E2	2221.0	GDNA00000552A	E2	HEAD | THORAX	Diptera	Culicidae	Anopheles	Anopheles gambiae group	ADULT	FEMALE	NOT_COLLECTED	NOT_COLLECTED	619	2019-04-20	GABON | LOPE NATIONAL PARK	-0.10315	11.60577	Domestic	NOT_COLLECTED	NOT_COLLECTED	HUMAN_LANDING_CATCH	OUTDOORS	taxon expert, morphology	Kept at -20C within silica. Held at RT for 10 hours from field to laboratory in Gabon then stored at -20C before shipping in France. Held at RT for 48 hours for shipping from Gabon to Montpellier and then stored at -20C	NONE	2	2019-04-20	DNA extraction and purification carried out with DNeasy Blood and Tissue Kit	15.0		HG1	Y		BORIS MAKANGA | LEMONDE BOUAFOU | NIL RAHOLA	INSTITUT DE RECHERCHE EN ECOLOGIE TROPICALE | CENTRE INTERDISCIPLINAIRE DE RECHERCHES MEDICALES DE FRANCEVILLE | FRENCH NATIONAL INSTITUTE FOR SUSTAINABLE DEVELOPMENT	BORIS MAKANGA | DIEGO AYALA | NIL RAHOLA | LEMONDE BOUAFOU | MARC FLAUBERT NGANGUE	INSTITUT DE RECHERCHE EN ECOLOGIE TROPICALE | FRENCH NATIONAL INSTITUTE FOR SUSTAINABLE DEVELOPMENT | CENTRE INTERDISCIPLINAIRE DE RECHERCHES MEDICALES DE FRANCEVILLE | CENTRE INTERDISCIPLINAIRE DE RECHERCHES MEDICALES DE FRANCEVILLE | FRENCH NATIONAL INSTITUTE FOR SUSTAINABLE DEVELOPMENT	FRANCK MONIOKO | LEMONDE BOUAFOU | MARC FLAUBERT NGANGUE	UNIVERSITE DES SCIENCES ET TECHNIQUES DE MASUKU | CENTRE INTERDISCIPLINAIRE DE RECHERCHES MEDICALES DE FRANCEVILLE | CENTRE INTERDISCIPLINAIRE DE RECHERCHES MEDICALES DE FRANCEVILLE	2021-04-28	GOOD	True	Pyretophorus_series	Anopheles_gambiae_complex		61.0	30534.0	Anopheles_coluzzii	Anopheles_coluzzii
DN806204S_F2	2222.0	GDNA00000552A	F2	HEAD | THORAX	Diptera	Culicidae	Anopheles	Anopheles gambiae group	ADULT	FEMALE	NOT_COLLECTED	NOT_COLLECTED	620	2019-04-20	GABON | LOPE NATIONAL PARK	-0.10315	11.60577	Domestic	NOT_COLLECTED	NOT_COLLECTED	HUMAN_LANDING_CATCH	OUTDOORS	taxon expert, morphology	Kept at -20C within silica. Held at RT for 10 hours from field to laboratory in Gabon then stored at -20C before shipping in France. Held at RT for 48 hours for shipping from Gabon to Montpellier and then stored at -20C	NONE	2	2019-04-20	DNA extraction and purification carried out with DNeasy Blood and Tissue Kit	15.0		HG1	Y		BORIS MAKANGA | LEMONDE BOUAFOU | NIL RAHOLA	INSTITUT DE RECHERCHE EN ECOLOGIE TROPICALE | CENTRE INTERDISCIPLINAIRE DE RECHERCHES MEDICALES DE FRANCEVILLE | FRENCH NATIONAL INSTITUTE FOR SUSTAINABLE DEVELOPMENT	BORIS MAKANGA | DIEGO AYALA | NIL RAHOLA | LEMONDE BOUAFOU | MARC FLAUBERT NGANGUE	INSTITUT DE RECHERCHE EN ECOLOGIE TROPICALE | FRENCH NATIONAL INSTITUTE FOR SUSTAINABLE DEVELOPMENT | CENTRE INTERDISCIPLINAIRE DE RECHERCHES MEDICALES DE FRANCEVILLE | CENTRE INTERDISCIPLINAIRE DE RECHERCHES MEDICALES DE FRANCEVILLE | FRENCH NATIONAL INSTITUTE FOR SUSTAINABLE DEVELOPMENT	FRANCK MONIOKO | LEMONDE BOUAFOU | MARC FLAUBERT NGANGUE	UNIVERSITE DES SCIENCES ET TECHNIQUES DE MASUKU | CENTRE INTERDISCIPLINAIRE DE RECHERCHES MEDICALES DE FRANCEVILLE | CENTRE INTERDISCIPLINAIRE DE RECHERCHES MEDICALES DE FRANCEVILLE	2021-04-28	GOOD	True	Pyretophorus_series	Anopheles_gambiae_complex		61.0	20770.0	Anopheles_coluzzii	Anopheles_coluzzii
DN806204S_G2	2223.0	GDNA00000552A	G2	HEAD | THORAX	Diptera	Culicidae	Anopheles	Anopheles gambiae group	ADULT	FEMALE	NOT_COLLECTED	NOT_COLLECTED	621	2019-04-20	GABON | LOPE NATIONAL PARK	-0.10315	11.60577	Domestic	NOT_COLLECTED	NOT_COLLECTED	HUMAN_LANDING_CATCH	OUTDOORS	taxon expert, morphology	Kept at -20C within silica. Held at RT for 10 hours from field to laboratory in Gabon then stored at -20C before shipping in France. Held at RT for 48 hours for shipping from Gabon to Montpellier and then stored at -20C	NONE	2	2019-04-20	DNA extraction and purification carried out with DNeasy Blood and Tissue Kit	15.0		HG1	Y		BORIS MAKANGA | LEMONDE BOUAFOU | NIL RAHOLA	INSTITUT DE RECHERCHE EN ECOLOGIE TROPICALE | CENTRE INTERDISCIPLINAIRE DE RECHERCHES MEDICALES DE FRANCEVILLE | FRENCH NATIONAL INSTITUTE FOR SUSTAINABLE DEVELOPMENT	BORIS MAKANGA | DIEGO AYALA | NIL RAHOLA | LEMONDE BOUAFOU | MARC FLAUBERT NGANGUE	INSTITUT DE RECHERCHE EN ECOLOGIE TROPICALE | FRENCH NATIONAL INSTITUTE FOR SUSTAINABLE DEVELOPMENT | CENTRE INTERDISCIPLINAIRE DE RECHERCHES MEDICALES DE FRANCEVILLE | CENTRE INTERDISCIPLINAIRE DE RECHERCHES MEDICALES DE FRANCEVILLE | FRENCH NATIONAL INSTITUTE FOR SUSTAINABLE DEVELOPMENT	FRANCK MONIOKO | LEMONDE BOUAFOU | MARC FLAUBERT NGANGUE	UNIVERSITE DES SCIENCES ET TECHNIQUES DE MASUKU | CENTRE INTERDISCIPLINAIRE DE RECHERCHES MEDICALES DE FRANCEVILLE | CENTRE INTERDISCIPLINAIRE DE RECHERCHES MEDICALES DE FRANCEVILLE	2021-04-28	GOOD	True	Pyretophorus_series	Anopheles_gambiae_complex		59.0	19193.0	Anopheles_coluzzii	Anopheles_coluzzii
DN806204S_H2	2224.0	GDNA00000552A	H2	HEAD | THORAX	Diptera	Culicidae	Anopheles	Anopheles gambiae group	ADULT	FEMALE	NOT_COLLECTED	NOT_COLLECTED	622	2019-04-20	GABON | LOPE NATIONAL PARK	-0.10315	11.60577	Domestic	NOT_COLLECTED	NOT_COLLECTED	HUMAN_LANDING_CATCH	OUTDOORS	taxon expert, morphology	Kept at -20C within silica. Held at RT for 10 hours from field to laboratory in Gabon then stored at -20C before shipping in France. Held at RT for 48 hours for shipping from Gabon to Montpellier and then stored at -20C	NONE	2	2019-04-20	DNA extraction and purification carried out with DNeasy Blood and Tissue Kit	15.0		HG1	Y		BORIS MAKANGA | LEMONDE BOUAFOU | NIL RAHOLA	INSTITUT DE RECHERCHE EN ECOLOGIE TROPICALE | CENTRE INTERDISCIPLINAIRE DE RECHERCHES MEDICALES DE FRANCEVILLE | FRENCH NATIONAL INSTITUTE FOR SUSTAINABLE DEVELOPMENT	BORIS MAKANGA | DIEGO AYALA | NIL RAHOLA | LEMONDE BOUAFOU | MARC FLAUBERT NGANGUE	INSTITUT DE RECHERCHE EN ECOLOGIE TROPICALE | FRENCH NATIONAL INSTITUTE FOR SUSTAINABLE DEVELOPMENT | CENTRE INTERDISCIPLINAIRE DE RECHERCHES MEDICALES DE FRANCEVILLE | CENTRE INTERDISCIPLINAIRE DE RECHERCHES MEDICALES DE FRANCEVILLE | FRENCH NATIONAL INSTITUTE FOR SUSTAINABLE DEVELOPMENT	FRANCK MONIOKO | LEMONDE BOUAFOU | MARC FLAUBERT NGANGUE	UNIVERSITE DES SCIENCES ET TECHNIQUES DE MASUKU | CENTRE INTERDISCIPLINAIRE DE RECHERCHES MEDICALES DE FRANCEVILLE | CENTRE INTERDISCIPLINAIRE DE RECHERCHES MEDICALES DE FRANCEVILLE	2021-04-28	GOOD	True	Pyretophorus_series	Anopheles_gambiae_complex		61.0	22786.0	Anopheles_coluzzii	Anopheles_coluzzii
DN806204S_A3	2225.0	GDNA00000552A	A3	HEAD | THORAX	Diptera	Culicidae	Anopheles	Anopheles gambiae group	ADULT	FEMALE	NOT_COLLECTED	NOT_COLLECTED	623	2019-04-20	GABON | LOPE NATIONAL PARK	-0.10315	11.60577	Domestic	NOT_COLLECTED	NOT_COLLECTED	HUMAN_LANDING_CATCH	OUTDOORS	taxon expert, morphology	Kept at -20C within silica. Held at RT for 10 hours from field to laboratory in Gabon then stored at -20C before shipping in France. Held at RT for 48 hours for shipping from Gabon to Montpellier and then stored at -20C	NONE	2	2019-04-20	DNA extraction and purification carried out with DNeasy Blood and Tissue Kit	15.0		HG1	Y		BORIS MAKANGA | LEMONDE BOUAFOU | NIL RAHOLA	INSTITUT DE RECHERCHE EN ECOLOGIE TROPICALE | CENTRE INTERDISCIPLINAIRE DE RECHERCHES MEDICALES DE FRANCEVILLE | FRENCH NATIONAL INSTITUTE FOR SUSTAINABLE DEVELOPMENT	BORIS MAKANGA | DIEGO AYALA | NIL RAHOLA | LEMONDE BOUAFOU | MARC FLAUBERT NGANGUE	INSTITUT DE RECHERCHE EN ECOLOGIE TROPICALE | FRENCH NATIONAL INSTITUTE FOR SUSTAINABLE DEVELOPMENT | CENTRE INTERDISCIPLINAIRE DE RECHERCHES MEDICALES DE FRANCEVILLE | CENTRE INTERDISCIPLINAIRE DE RECHERCHES MEDICALES DE FRANCEVILLE | FRENCH NATIONAL INSTITUTE FOR SUSTAINABLE DEVELOPMENT	FRANCK MONIOKO | LEMONDE BOUAFOU | MARC FLAUBERT NGANGUE	UNIVERSITE DES SCIENCES ET TECHNIQUES DE MASUKU | CENTRE INTERDISCIPLINAIRE DE RECHERCHES MEDICALES DE FRANCEVILLE | CENTRE INTERDISCIPLINAIRE DE RECHERCHES MEDICALES DE FRANCEVILLE	2021-04-28	GOOD	True	Pyretophorus_series	Anopheles_gambiae_complex		60.0	35579.0	Anopheles_gambiae	Anopheles_gambiae
DN806204S_B3	2226.0	GDNA00000552A	B3	HEAD | THORAX	Diptera	Culicidae	Anopheles	Anopheles gambiae group	ADULT	FEMALE	NOT_COLLECTED	NOT_COLLECTED	624	2019-04-20	GABON | LOPE NATIONAL PARK	-0.10315	11.60577	Domestic	NOT_COLLECTED	NOT_COLLECTED	HUMAN_LANDING_CATCH	OUTDOORS	taxon expert, morphology	Kept at -20C within silica. Held at RT for 10 hours from field to laboratory in Gabon then stored at -20C before shipping in France. Held at RT for 48 hours for shipping from Gabon to Montpellier and then stored at -20C	NONE	2	2019-04-20	DNA extraction and purification carried out with DNeasy Blood and Tissue Kit	15.0		HG1	Y		BORIS MAKANGA | LEMONDE BOUAFOU | NIL RAHOLA	INSTITUT DE RECHERCHE EN ECOLOGIE TROPICALE | CENTRE INTERDISCIPLINAIRE DE RECHERCHES MEDICALES DE FRANCEVILLE | FRENCH NATIONAL INSTITUTE FOR SUSTAINABLE DEVELOPMENT	BORIS MAKANGA | DIEGO AYALA | NIL RAHOLA | LEMONDE BOUAFOU | MARC FLAUBERT NGANGUE	INSTITUT DE RECHERCHE EN ECOLOGIE TROPICALE | FRENCH NATIONAL INSTITUTE FOR SUSTAINABLE DEVELOPMENT | CENTRE INTERDISCIPLINAIRE DE RECHERCHES MEDICALES DE FRANCEVILLE | CENTRE INTERDISCIPLINAIRE DE RECHERCHES MEDICALES DE FRANCEVILLE | FRENCH NATIONAL INSTITUTE FOR SUSTAINABLE DEVELOPMENT	FRANCK MONIOKO | LEMONDE BOUAFOU | MARC FLAUBERT NGANGUE	UNIVERSITE DES SCIENCES ET TECHNIQUES DE MASUKU | CENTRE INTERDISCIPLINAIRE DE RECHERCHES MEDICALES DE FRANCEVILLE | CENTRE INTERDISCIPLINAIRE DE RECHERCHES MEDICALES DE FRANCEVILLE	2021-04-28	GOOD	True	Pyretophorus_series	Anopheles_gambiae_complex		60.0	42638.0	Anopheles_coluzzii	Anopheles_coluzzii
DN806204S_C3	2227.0	GDNA00000552A	C3	HEAD | THORAX	Diptera	Culicidae	Anopheles	Anopheles gambiae group	ADULT	FEMALE	NOT_COLLECTED	NOT_COLLECTED	625	2019-04-22	GABON | LOPE NATIONAL PARK	-0.1981	11.60055	Domestic	NOT_COLLECTED	NOT_COLLECTED	HUMAN_LANDING_CATCH	OUTDOORS	taxon expert, morphology	Kept at -20C within silica. Held at RT for 10 hours from field to laboratory in Gabon then stored at -20C before shipping in France. Held at RT for 48 hours for shipping from Gabon to Montpellier and then stored at -20C	NONE	2	2019-04-22	DNA extraction and purification carried out with DNeasy Blood and Tissue Kit	15.0		HG1	Y		BORIS MAKANGA | LEMONDE BOUAFOU | NIL RAHOLA	INSTITUT DE RECHERCHE EN ECOLOGIE TROPICALE | CENTRE INTERDISCIPLINAIRE DE RECHERCHES MEDICALES DE FRANCEVILLE | FRENCH NATIONAL INSTITUTE FOR SUSTAINABLE DEVELOPMENT	BORIS MAKANGA | DIEGO AYALA | NIL RAHOLA | LEMONDE BOUAFOU | MARC FLAUBERT NGANGUE	INSTITUT DE RECHERCHE EN ECOLOGIE TROPICALE | FRENCH NATIONAL INSTITUTE FOR SUSTAINABLE DEVELOPMENT | CENTRE INTERDISCIPLINAIRE DE RECHERCHES MEDICALES DE FRANCEVILLE | CENTRE INTERDISCIPLINAIRE DE RECHERCHES MEDICALES DE FRANCEVILLE | FRENCH NATIONAL INSTITUTE FOR SUSTAINABLE DEVELOPMENT	FRANCK MONIOKO | LEMONDE BOUAFOU | MARC FLAUBERT NGANGUE	UNIVERSITE DES SCIENCES ET TECHNIQUES DE MASUKU | CENTRE INTERDISCIPLINAIRE DE RECHERCHES MEDICALES DE FRANCEVILLE | CENTRE INTERDISCIPLINAIRE DE RECHERCHES MEDICALES DE FRANCEVILLE	2021-04-28	GOOD	True	Pyretophorus_series	Anopheles_gambiae_complex		60.0	33467.0	Anopheles_bwambae-fontenillei	Anopheles_bwambae-fontenillei
DN806204S_D3	2228.0	GDNA00000552A	D3	HEAD | THORAX	Diptera	Culicidae	Anopheles	Anopheles gambiae group	ADULT	FEMALE	NOT_COLLECTED	NOT_COLLECTED	765	2019-04-25	GABON | LOPE NATIONAL PARK	-0.10436	11.60873	Domestic	NOT_COLLECTED	NOT_COLLECTED	HUMAN_LANDING_CATCH	OUTDOORS	taxon expert, morphology	Kept at -20C within silica. Held at RT for 10 hours from field to laboratory in Gabon then stored at -20C before shipping in France. Held at RT for 48 hours for shipping from Gabon to Montpellier and then stored at -20C	NONE	2	2019-04-25	DNA extraction and purification carried out with DNeasy Blood and Tissue Kit	15.0		HG1	Y		BORIS MAKANGA | LEMONDE BOUAFOU | NIL RAHOLA	INSTITUT DE RECHERCHE EN ECOLOGIE TROPICALE | CENTRE INTERDISCIPLINAIRE DE RECHERCHES MEDICALES DE FRANCEVILLE | FRENCH NATIONAL INSTITUTE FOR SUSTAINABLE DEVELOPMENT	BORIS MAKANGA | DIEGO AYALA | NIL RAHOLA | LEMONDE BOUAFOU | MARC FLAUBERT NGANGUE	INSTITUT DE RECHERCHE EN ECOLOGIE TROPICALE | FRENCH NATIONAL INSTITUTE FOR SUSTAINABLE DEVELOPMENT | CENTRE INTERDISCIPLINAIRE DE RECHERCHES MEDICALES DE FRANCEVILLE | CENTRE INTERDISCIPLINAIRE DE RECHERCHES MEDICALES DE FRANCEVILLE | FRENCH NATIONAL INSTITUTE FOR SUSTAINABLE DEVELOPMENT	FRANCK MONIOKO | LEMONDE BOUAFOU | MARC FLAUBERT NGANGUE	UNIVERSITE DES SCIENCES ET TECHNIQUES DE MASUKU | CENTRE INTERDISCIPLINAIRE DE RECHERCHES MEDICALES DE FRANCEVILLE | CENTRE INTERDISCIPLINAIRE DE RECHERCHES MEDICALES DE FRANCEVILLE	2021-04-28	GOOD	True	Pyretophorus_series	Anopheles_gambiae_complex		60.0	34284.0	Anopheles_gambiae	Anopheles_gambiae
DN806204S_E3	2229.0	GDNA00000552A	E3	HEAD | THORAX	Diptera	Culicidae	Anopheles	Anopheles gambiae group	ADULT	FEMALE	NOT_COLLECTED	NOT_COLLECTED	766	2019-04-25	GABON | LOPE NATIONAL PARK	-0.10436	11.60873	Domestic	NOT_COLLECTED	NOT_COLLECTED	HUMAN_LANDING_CATCH	OUTDOORS	taxon expert, morphology	Kept at -20C within silica. Held at RT for 10 hours from field to laboratory in Gabon then stored at -20C before shipping in France. Held at RT for 48 hours for shipping from Gabon to Montpellier and then stored at -20C	NONE	2	2019-04-25	DNA extraction and purification carried out with DNeasy Blood and Tissue Kit	15.0		HG1	Y		BORIS MAKANGA | LEMONDE BOUAFOU | NIL RAHOLA	INSTITUT DE RECHERCHE EN ECOLOGIE TROPICALE | CENTRE INTERDISCIPLINAIRE DE RECHERCHES MEDICALES DE FRANCEVILLE | FRENCH NATIONAL INSTITUTE FOR SUSTAINABLE DEVELOPMENT	BORIS MAKANGA | DIEGO AYALA | NIL RAHOLA | LEMONDE BOUAFOU | MARC FLAUBERT NGANGUE	INSTITUT DE RECHERCHE EN ECOLOGIE TROPICALE | FRENCH NATIONAL INSTITUTE FOR SUSTAINABLE DEVELOPMENT | CENTRE INTERDISCIPLINAIRE DE RECHERCHES MEDICALES DE FRANCEVILLE | CENTRE INTERDISCIPLINAIRE DE RECHERCHES MEDICALES DE FRANCEVILLE | FRENCH NATIONAL INSTITUTE FOR SUSTAINABLE DEVELOPMENT	FRANCK MONIOKO | LEMONDE BOUAFOU | MARC FLAUBERT NGANGUE	UNIVERSITE DES SCIENCES ET TECHNIQUES DE MASUKU | CENTRE INTERDISCIPLINAIRE DE RECHERCHES MEDICALES DE FRANCEVILLE | CENTRE INTERDISCIPLINAIRE DE RECHERCHES MEDICALES DE FRANCEVILLE	2021-04-28	GOOD	True	Pyretophorus_series	Anopheles_gambiae_complex		60.0	31106.0	Anopheles_coluzzii	Anopheles_coluzzii
DN806204S_F3	2230.0	GDNA00000552A	F3	HEAD | THORAX	Diptera	Culicidae	Anopheles	Anopheles gambiae group	ADULT	FEMALE	NOT_COLLECTED	NOT_COLLECTED	767	2019-04-25	GABON | LOPE NATIONAL PARK	-0.10436	11.60873	Domestic	NOT_COLLECTED	NOT_COLLECTED	HUMAN_LANDING_CATCH	OUTDOORS	taxon expert, morphology	Kept at -20C within silica. Held at RT for 10 hours from field to laboratory in Gabon then stored at -20C before shipping in France. Held at RT for 48 hours for shipping from Gabon to Montpellier and then stored at -20C	NONE	2	2019-04-25	DNA extraction and purification carried out with DNeasy Blood and Tissue Kit	15.0		HG1	Y		BORIS MAKANGA | LEMONDE BOUAFOU | NIL RAHOLA	INSTITUT DE RECHERCHE EN ECOLOGIE TROPICALE | CENTRE INTERDISCIPLINAIRE DE RECHERCHES MEDICALES DE FRANCEVILLE | FRENCH NATIONAL INSTITUTE FOR SUSTAINABLE DEVELOPMENT	BORIS MAKANGA | DIEGO AYALA | NIL RAHOLA | LEMONDE BOUAFOU | MARC FLAUBERT NGANGUE	INSTITUT DE RECHERCHE EN ECOLOGIE TROPICALE | FRENCH NATIONAL INSTITUTE FOR SUSTAINABLE DEVELOPMENT | CENTRE INTERDISCIPLINAIRE DE RECHERCHES MEDICALES DE FRANCEVILLE | CENTRE INTERDISCIPLINAIRE DE RECHERCHES MEDICALES DE FRANCEVILLE | FRENCH NATIONAL INSTITUTE FOR SUSTAINABLE DEVELOPMENT	FRANCK MONIOKO | LEMONDE BOUAFOU | MARC FLAUBERT NGANGUE	UNIVERSITE DES SCIENCES ET TECHNIQUES DE MASUKU | CENTRE INTERDISCIPLINAIRE DE RECHERCHES MEDICALES DE FRANCEVILLE | CENTRE INTERDISCIPLINAIRE DE RECHERCHES MEDICALES DE FRANCEVILLE	2021-04-28	GOOD	True	Pyretophorus_series	Anopheles_gambiae_complex		60.0	18576.0	Anopheles_gambiae	Anopheles_gambiae
DN806204S_G3	2231.0	GDNA00000552A	G3	HEAD | THORAX	Diptera	Culicidae	Anopheles	Anopheles gambiae group	ADULT	FEMALE	NOT_COLLECTED	NOT_COLLECTED	768	2019-04-25	GABON | LOPE NATIONAL PARK	-0.10436	11.60873	Domestic	NOT_COLLECTED	NOT_COLLECTED	HUMAN_LANDING_CATCH	OUTDOORS	taxon expert, morphology	Kept at -20C within silica. Held at RT for 10 hours from field to laboratory in Gabon then stored at -20C before shipping in France. Held at RT for 48 hours for shipping from Gabon to Montpellier and then stored at -20C	NONE	2	2019-04-25	DNA extraction and purification carried out with DNeasy Blood and Tissue Kit	15.0		HG1	Y		BORIS MAKANGA | LEMONDE BOUAFOU | NIL RAHOLA	INSTITUT DE RECHERCHE EN ECOLOGIE TROPICALE | CENTRE INTERDISCIPLINAIRE DE RECHERCHES MEDICALES DE FRANCEVILLE | FRENCH NATIONAL INSTITUTE FOR SUSTAINABLE DEVELOPMENT	BORIS MAKANGA | DIEGO AYALA | NIL RAHOLA | LEMONDE BOUAFOU | MARC FLAUBERT NGANGUE	INSTITUT DE RECHERCHE EN ECOLOGIE TROPICALE | FRENCH NATIONAL INSTITUTE FOR SUSTAINABLE DEVELOPMENT | CENTRE INTERDISCIPLINAIRE DE RECHERCHES MEDICALES DE FRANCEVILLE | CENTRE INTERDISCIPLINAIRE DE RECHERCHES MEDICALES DE FRANCEVILLE | FRENCH NATIONAL INSTITUTE FOR SUSTAINABLE DEVELOPMENT	FRANCK MONIOKO | LEMONDE BOUAFOU | MARC FLAUBERT NGANGUE	UNIVERSITE DES SCIENCES ET TECHNIQUES DE MASUKU | CENTRE INTERDISCIPLINAIRE DE RECHERCHES MEDICALES DE FRANCEVILLE | CENTRE INTERDISCIPLINAIRE DE RECHERCHES MEDICALES DE FRANCEVILLE	2021-04-28	GOOD	True	Pyretophorus_series	Anopheles_gambiae_complex		60.0	32989.0	Anopheles_gambiae	Anopheles_gambiae
DN806204S_H3	2232.0	GDNA00000552A	H3	HEAD | THORAX	Diptera	Culicidae	Anopheles	Anopheles gambiae group	ADULT	FEMALE	NOT_COLLECTED	NOT_COLLECTED	779	2019-04-25	GABON | LOPE NATIONAL PARK	-0.10436	11.60873	Domestic	NOT_COLLECTED	NOT_COLLECTED	HUMAN_LANDING_CATCH	OUTDOORS	taxon expert, morphology	Kept at -20C within silica. Held at RT for 10 hours from field to laboratory in Gabon then stored at -20C before shipping in France. Held at RT for 48 hours for shipping from Gabon to Montpellier and then stored at -20C	NONE	2	2019-04-25	DNA extraction and purification carried out with DNeasy Blood and Tissue Kit	15.0		HG1	Y		BORIS MAKANGA | LEMONDE BOUAFOU | NIL RAHOLA	INSTITUT DE RECHERCHE EN ECOLOGIE TROPICALE | CENTRE INTERDISCIPLINAIRE DE RECHERCHES MEDICALES DE FRANCEVILLE | FRENCH NATIONAL INSTITUTE FOR SUSTAINABLE DEVELOPMENT	BORIS MAKANGA | DIEGO AYALA | NIL RAHOLA | LEMONDE BOUAFOU | MARC FLAUBERT NGANGUE	INSTITUT DE RECHERCHE EN ECOLOGIE TROPICALE | FRENCH NATIONAL INSTITUTE FOR SUSTAINABLE DEVELOPMENT | CENTRE INTERDISCIPLINAIRE DE RECHERCHES MEDICALES DE FRANCEVILLE | CENTRE INTERDISCIPLINAIRE DE RECHERCHES MEDICALES DE FRANCEVILLE | FRENCH NATIONAL INSTITUTE FOR SUSTAINABLE DEVELOPMENT	FRANCK MONIOKO | LEMONDE BOUAFOU | MARC FLAUBERT NGANGUE	UNIVERSITE DES SCIENCES ET TECHNIQUES DE MASUKU | CENTRE INTERDISCIPLINAIRE DE RECHERCHES MEDICALES DE FRANCEVILLE | CENTRE INTERDISCIPLINAIRE DE RECHERCHES MEDICALES DE FRANCEVILLE	2021-04-28	GOOD	True	Pyretophorus_series	Anopheles_gambiae_complex		61.0	30077.0	Anopheles_coluzzii	Anopheles_coluzzii
DN806204S_A4	2233.0	GDNA00000552A	A4	HEAD | THORAX	Diptera	Culicidae	Anopheles	Anopheles gambiae group	ADULT	FEMALE	NOT_COLLECTED	NOT_COLLECTED	780	2019-04-25	GABON | LOPE NATIONAL PARK	-0.10436	11.60873	Domestic	NOT_COLLECTED	NOT_COLLECTED	HUMAN_LANDING_CATCH	OUTDOORS	taxon expert, morphology	Kept at -20C within silica. Held at RT for 10 hours from field to laboratory in Gabon then stored at -20C before shipping in France. Held at RT for 48 hours for shipping from Gabon to Montpellier and then stored at -20C	NONE	2	2019-04-25	DNA extraction and purification carried out with DNeasy Blood and Tissue Kit	15.0		HG1	Y		BORIS MAKANGA | LEMONDE BOUAFOU | NIL RAHOLA	INSTITUT DE RECHERCHE EN ECOLOGIE TROPICALE | CENTRE INTERDISCIPLINAIRE DE RECHERCHES MEDICALES DE FRANCEVILLE | FRENCH NATIONAL INSTITUTE FOR SUSTAINABLE DEVELOPMENT	BORIS MAKANGA | DIEGO AYALA | NIL RAHOLA | LEMONDE BOUAFOU | MARC FLAUBERT NGANGUE	INSTITUT DE RECHERCHE EN ECOLOGIE TROPICALE | FRENCH NATIONAL INSTITUTE FOR SUSTAINABLE DEVELOPMENT | CENTRE INTERDISCIPLINAIRE DE RECHERCHES MEDICALES DE FRANCEVILLE | CENTRE INTERDISCIPLINAIRE DE RECHERCHES MEDICALES DE FRANCEVILLE | FRENCH NATIONAL INSTITUTE FOR SUSTAINABLE DEVELOPMENT	FRANCK MONIOKO | LEMONDE BOUAFOU | MARC FLAUBERT NGANGUE	UNIVERSITE DES SCIENCES ET TECHNIQUES DE MASUKU | CENTRE INTERDISCIPLINAIRE DE RECHERCHES MEDICALES DE FRANCEVILLE | CENTRE INTERDISCIPLINAIRE DE RECHERCHES MEDICALES DE FRANCEVILLE	2021-04-28	GOOD	True	Pyretophorus_series	Anopheles_gambiae_complex		61.0	43990.0	Anopheles_coluzzii	Anopheles_coluzzii
DN806204S_B4	2234.0	GDNA00000552A	B4	HEAD | THORAX	Diptera	Culicidae	Anopheles	Anopheles gambiae group	ADULT	FEMALE	NOT_COLLECTED	NOT_COLLECTED	781	2019-04-25	GABON | LOPE NATIONAL PARK	-0.10436	11.60873	Domestic	NOT_COLLECTED	NOT_COLLECTED	HUMAN_LANDING_CATCH	OUTDOORS	taxon expert, morphology	Kept at -20C within silica. Held at RT for 10 hours from field to laboratory in Gabon then stored at -20C before shipping in France. Held at RT for 48 hours for shipping from Gabon to Montpellier and then stored at -20C	NONE	2	2019-04-25	DNA extraction and purification carried out with DNeasy Blood and Tissue Kit	15.0		HG1	Y		BORIS MAKANGA | LEMONDE BOUAFOU | NIL RAHOLA	INSTITUT DE RECHERCHE EN ECOLOGIE TROPICALE | CENTRE INTERDISCIPLINAIRE DE RECHERCHES MEDICALES DE FRANCEVILLE | FRENCH NATIONAL INSTITUTE FOR SUSTAINABLE DEVELOPMENT	BORIS MAKANGA | DIEGO AYALA | NIL RAHOLA | LEMONDE BOUAFOU | MARC FLAUBERT NGANGUE	INSTITUT DE RECHERCHE EN ECOLOGIE TROPICALE | FRENCH NATIONAL INSTITUTE FOR SUSTAINABLE DEVELOPMENT | CENTRE INTERDISCIPLINAIRE DE RECHERCHES MEDICALES DE FRANCEVILLE | CENTRE INTERDISCIPLINAIRE DE RECHERCHES MEDICALES DE FRANCEVILLE | FRENCH NATIONAL INSTITUTE FOR SUSTAINABLE DEVELOPMENT	FRANCK MONIOKO | LEMONDE BOUAFOU | MARC FLAUBERT NGANGUE	UNIVERSITE DES SCIENCES ET TECHNIQUES DE MASUKU | CENTRE INTERDISCIPLINAIRE DE RECHERCHES MEDICALES DE FRANCEVILLE | CENTRE INTERDISCIPLINAIRE DE RECHERCHES MEDICALES DE FRANCEVILLE	2021-04-28	GOOD	True	Pyretophorus_series	Anopheles_gambiae_complex		60.0	34638.0	Anopheles_coluzzii	Anopheles_coluzzii
DN806204S_C4	2235.0	GDNA00000552A	C4	HEAD | THORAX	Diptera	Culicidae	Anopheles	Anopheles gambiae group	ADULT	FEMALE	NOT_COLLECTED	NOT_COLLECTED	788	2019-04-25	GABON | LOPE NATIONAL PARK	-0.10436	11.60873	Domestic	NOT_COLLECTED	NOT_COLLECTED	HUMAN_LANDING_CATCH	OUTDOORS	taxon expert, morphology	Kept at -20C within silica. Held at RT for 10 hours from field to laboratory in Gabon then stored at -20C before shipping in France. Held at RT for 48 hours for shipping from Gabon to Montpellier and then stored at -20C	NONE	2	2019-04-25	DNA extraction and purification carried out with DNeasy Blood and Tissue Kit	15.0		HG1	Y		BORIS MAKANGA | LEMONDE BOUAFOU | NIL RAHOLA	INSTITUT DE RECHERCHE EN ECOLOGIE TROPICALE | CENTRE INTERDISCIPLINAIRE DE RECHERCHES MEDICALES DE FRANCEVILLE | FRENCH NATIONAL INSTITUTE FOR SUSTAINABLE DEVELOPMENT	BORIS MAKANGA | DIEGO AYALA | NIL RAHOLA | LEMONDE BOUAFOU | MARC FLAUBERT NGANGUE	INSTITUT DE RECHERCHE EN ECOLOGIE TROPICALE | FRENCH NATIONAL INSTITUTE FOR SUSTAINABLE DEVELOPMENT | CENTRE INTERDISCIPLINAIRE DE RECHERCHES MEDICALES DE FRANCEVILLE | CENTRE INTERDISCIPLINAIRE DE RECHERCHES MEDICALES DE FRANCEVILLE | FRENCH NATIONAL INSTITUTE FOR SUSTAINABLE DEVELOPMENT	FRANCK MONIOKO | LEMONDE BOUAFOU | MARC FLAUBERT NGANGUE	UNIVERSITE DES SCIENCES ET TECHNIQUES DE MASUKU | CENTRE INTERDISCIPLINAIRE DE RECHERCHES MEDICALES DE FRANCEVILLE | CENTRE INTERDISCIPLINAIRE DE RECHERCHES MEDICALES DE FRANCEVILLE	2021-04-28	GOOD	True	Pyretophorus_series	Anopheles_gambiae_complex		60.0	31812.0	Anopheles_gambiae	Anopheles_gambiae
DN806204S_D4	2236.0	GDNA00000552A	D4	HEAD | THORAX	Diptera	Culicidae	Anopheles	Anopheles gambiae group	ADULT	FEMALE	NOT_COLLECTED	NOT_COLLECTED	789	2019-04-25	GABON | LOPE NATIONAL PARK	-0.10436	11.60873	Domestic	NOT_COLLECTED	NOT_COLLECTED	HUMAN_LANDING_CATCH	OUTDOORS	taxon expert, morphology	Kept at -20C within silica. Held at RT for 10 hours from field to laboratory in Gabon then stored at -20C before shipping in France. Held at RT for 48 hours for shipping from Gabon to Montpellier and then stored at -20C	NONE	2	2019-04-25	DNA extraction and purification carried out with DNeasy Blood and Tissue Kit	15.0		HG1	Y		BORIS MAKANGA | LEMONDE BOUAFOU | NIL RAHOLA	INSTITUT DE RECHERCHE EN ECOLOGIE TROPICALE | CENTRE INTERDISCIPLINAIRE DE RECHERCHES MEDICALES DE FRANCEVILLE | FRENCH NATIONAL INSTITUTE FOR SUSTAINABLE DEVELOPMENT	BORIS MAKANGA | DIEGO AYALA | NIL RAHOLA | LEMONDE BOUAFOU | MARC FLAUBERT NGANGUE	INSTITUT DE RECHERCHE EN ECOLOGIE TROPICALE | FRENCH NATIONAL INSTITUTE FOR SUSTAINABLE DEVELOPMENT | CENTRE INTERDISCIPLINAIRE DE RECHERCHES MEDICALES DE FRANCEVILLE | CENTRE INTERDISCIPLINAIRE DE RECHERCHES MEDICALES DE FRANCEVILLE | FRENCH NATIONAL INSTITUTE FOR SUSTAINABLE DEVELOPMENT	FRANCK MONIOKO | LEMONDE BOUAFOU | MARC FLAUBERT NGANGUE	UNIVERSITE DES SCIENCES ET TECHNIQUES DE MASUKU | CENTRE INTERDISCIPLINAIRE DE RECHERCHES MEDICALES DE FRANCEVILLE | CENTRE INTERDISCIPLINAIRE DE RECHERCHES MEDICALES DE FRANCEVILLE	2021-04-28	GOOD	True	Pyretophorus_series	Anopheles_gambiae_complex		58.0	32173.0	Anopheles_coluzzii	Anopheles_coluzzii
DN806204S_E4	2237.0	GDNA00000552A	E4	HEAD | THORAX	Diptera	Culicidae	Anopheles	Anopheles gambiae group	ADULT	FEMALE	NOT_COLLECTED	NOT_COLLECTED	790	2019-04-25	GABON | LOPE NATIONAL PARK	-0.10436	11.60873	Domestic	NOT_COLLECTED	NOT_COLLECTED	HUMAN_LANDING_CATCH	OUTDOORS	taxon expert, morphology	Kept at -20C within silica. Held at RT for 10 hours from field to laboratory in Gabon then stored at -20C before shipping in France. Held at RT for 48 hours for shipping from Gabon to Montpellier and then stored at -20C	NONE	2	2019-04-25	DNA extraction and purification carried out with DNeasy Blood and Tissue Kit	15.0		HG1	Y		BORIS MAKANGA | LEMONDE BOUAFOU | NIL RAHOLA	INSTITUT DE RECHERCHE EN ECOLOGIE TROPICALE | CENTRE INTERDISCIPLINAIRE DE RECHERCHES MEDICALES DE FRANCEVILLE | FRENCH NATIONAL INSTITUTE FOR SUSTAINABLE DEVELOPMENT	BORIS MAKANGA | DIEGO AYALA | NIL RAHOLA | LEMONDE BOUAFOU | MARC FLAUBERT NGANGUE	INSTITUT DE RECHERCHE EN ECOLOGIE TROPICALE | FRENCH NATIONAL INSTITUTE FOR SUSTAINABLE DEVELOPMENT | CENTRE INTERDISCIPLINAIRE DE RECHERCHES MEDICALES DE FRANCEVILLE | CENTRE INTERDISCIPLINAIRE DE RECHERCHES MEDICALES DE FRANCEVILLE | FRENCH NATIONAL INSTITUTE FOR SUSTAINABLE DEVELOPMENT	FRANCK MONIOKO | LEMONDE BOUAFOU | MARC FLAUBERT NGANGUE	UNIVERSITE DES SCIENCES ET TECHNIQUES DE MASUKU | CENTRE INTERDISCIPLINAIRE DE RECHERCHES MEDICALES DE FRANCEVILLE | CENTRE INTERDISCIPLINAIRE DE RECHERCHES MEDICALES DE FRANCEVILLE	2021-04-28	GOOD	True	Pyretophorus_series	Anopheles_gambiae_complex		61.0	43701.0	Anopheles_coluzzii	Anopheles_coluzzii
DN806204S_F4	2238.0	GDNA00000552A	F4	HEAD | THORAX	Diptera	Culicidae	Anopheles	Anopheles gambiae group	ADULT	FEMALE	NOT_COLLECTED	NOT_COLLECTED	791	2019-04-25	GABON | LOPE NATIONAL PARK	-0.10436	11.60873	Domestic	NOT_COLLECTED	NOT_COLLECTED	HUMAN_LANDING_CATCH	OUTDOORS	taxon expert, morphology	Kept at -20C within silica. Held at RT for 10 hours from field to laboratory in Gabon then stored at -20C before shipping in France. Held at RT for 48 hours for shipping from Gabon to Montpellier and then stored at -20C	NONE	2	2019-04-25	DNA extraction and purification carried out with DNeasy Blood and Tissue Kit	15.0		HG1	Y		BORIS MAKANGA | LEMONDE BOUAFOU | NIL RAHOLA	INSTITUT DE RECHERCHE EN ECOLOGIE TROPICALE | CENTRE INTERDISCIPLINAIRE DE RECHERCHES MEDICALES DE FRANCEVILLE | FRENCH NATIONAL INSTITUTE FOR SUSTAINABLE DEVELOPMENT	BORIS MAKANGA | DIEGO AYALA | NIL RAHOLA | LEMONDE BOUAFOU | MARC FLAUBERT NGANGUE	INSTITUT DE RECHERCHE EN ECOLOGIE TROPICALE | FRENCH NATIONAL INSTITUTE FOR SUSTAINABLE DEVELOPMENT | CENTRE INTERDISCIPLINAIRE DE RECHERCHES MEDICALES DE FRANCEVILLE | CENTRE INTERDISCIPLINAIRE DE RECHERCHES MEDICALES DE FRANCEVILLE | FRENCH NATIONAL INSTITUTE FOR SUSTAINABLE DEVELOPMENT	FRANCK MONIOKO | LEMONDE BOUAFOU | MARC FLAUBERT NGANGUE	UNIVERSITE DES SCIENCES ET TECHNIQUES DE MASUKU | CENTRE INTERDISCIPLINAIRE DE RECHERCHES MEDICALES DE FRANCEVILLE | CENTRE INTERDISCIPLINAIRE DE RECHERCHES MEDICALES DE FRANCEVILLE	2021-04-28	GOOD	True	Pyretophorus_series	Anopheles_gambiae_complex		58.0	29225.0	Anopheles_coluzzii	Anopheles_coluzzii
DN806204S_G4	2239.0	GDNA00000552A	G4	HEAD | THORAX	Diptera	Culicidae	Anopheles	Anopheles gambiae group	ADULT	FEMALE	NOT_COLLECTED	NOT_COLLECTED	805	2019-04-25	GABON | LOPE NATIONAL PARK	-0.10436	11.60873	Domestic	NOT_COLLECTED	NOT_COLLECTED	HUMAN_LANDING_CATCH	OUTDOORS	taxon expert, morphology	Kept at -20C within silica. Held at RT for 10 hours from field to laboratory in Gabon then stored at -20C before shipping in France. Held at RT for 48 hours for shipping from Gabon to Montpellier and then stored at -20C	NONE	2	2019-04-25	DNA extraction and purification carried out with DNeasy Blood and Tissue Kit	15.0		HG1	Y		BORIS MAKANGA | LEMONDE BOUAFOU | NIL RAHOLA	INSTITUT DE RECHERCHE EN ECOLOGIE TROPICALE | CENTRE INTERDISCIPLINAIRE DE RECHERCHES MEDICALES DE FRANCEVILLE | FRENCH NATIONAL INSTITUTE FOR SUSTAINABLE DEVELOPMENT	BORIS MAKANGA | DIEGO AYALA | NIL RAHOLA | LEMONDE BOUAFOU | MARC FLAUBERT NGANGUE	INSTITUT DE RECHERCHE EN ECOLOGIE TROPICALE | FRENCH NATIONAL INSTITUTE FOR SUSTAINABLE DEVELOPMENT | CENTRE INTERDISCIPLINAIRE DE RECHERCHES MEDICALES DE FRANCEVILLE | CENTRE INTERDISCIPLINAIRE DE RECHERCHES MEDICALES DE FRANCEVILLE | FRENCH NATIONAL INSTITUTE FOR SUSTAINABLE DEVELOPMENT	FRANCK MONIOKO | LEMONDE BOUAFOU | MARC FLAUBERT NGANGUE	UNIVERSITE DES SCIENCES ET TECHNIQUES DE MASUKU | CENTRE INTERDISCIPLINAIRE DE RECHERCHES MEDICALES DE FRANCEVILLE | CENTRE INTERDISCIPLINAIRE DE RECHERCHES MEDICALES DE FRANCEVILLE	2021-04-28	GOOD	True	Pyretophorus_series	Anopheles_gambiae_complex		59.0	18853.0	Anopheles_gambiae	Anopheles_gambiae
DN806204S_H4	2240.0	GDNA00000552A	H4	HEAD | THORAX	Diptera	Culicidae	Anopheles	Anopheles gambiae group	ADULT	FEMALE	NOT_COLLECTED	NOT_COLLECTED	806	2019-04-25	GABON | LOPE NATIONAL PARK	-0.10436	11.60873	Domestic	NOT_COLLECTED	NOT_COLLECTED	HUMAN_LANDING_CATCH	OUTDOORS	taxon expert, morphology	Kept at -20C within silica. Held at RT for 10 hours from field to laboratory in Gabon then stored at -20C before shipping in France. Held at RT for 48 hours for shipping from Gabon to Montpellier and then stored at -20C	NONE	2	2019-04-25	DNA extraction and purification carried out with DNeasy Blood and Tissue Kit	15.0		HG1	Y		BORIS MAKANGA | LEMONDE BOUAFOU | NIL RAHOLA	INSTITUT DE RECHERCHE EN ECOLOGIE TROPICALE | CENTRE INTERDISCIPLINAIRE DE RECHERCHES MEDICALES DE FRANCEVILLE | FRENCH NATIONAL INSTITUTE FOR SUSTAINABLE DEVELOPMENT	BORIS MAKANGA | DIEGO AYALA | NIL RAHOLA | LEMONDE BOUAFOU | MARC FLAUBERT NGANGUE	INSTITUT DE RECHERCHE EN ECOLOGIE TROPICALE | FRENCH NATIONAL INSTITUTE FOR SUSTAINABLE DEVELOPMENT | CENTRE INTERDISCIPLINAIRE DE RECHERCHES MEDICALES DE FRANCEVILLE | CENTRE INTERDISCIPLINAIRE DE RECHERCHES MEDICALES DE FRANCEVILLE | FRENCH NATIONAL INSTITUTE FOR SUSTAINABLE DEVELOPMENT	FRANCK MONIOKO | LEMONDE BOUAFOU | MARC FLAUBERT NGANGUE	UNIVERSITE DES SCIENCES ET TECHNIQUES DE MASUKU | CENTRE INTERDISCIPLINAIRE DE RECHERCHES MEDICALES DE FRANCEVILLE | CENTRE INTERDISCIPLINAIRE DE RECHERCHES MEDICALES DE FRANCEVILLE	2021-04-28	GOOD	True	Pyretophorus_series	Anopheles_gambiae_complex		61.0	26744.0	Anopheles_gambiae	Anopheles_gambiae
DN806204S_A5	2241.0	GDNA00000552A	A5	HEAD | THORAX	Diptera	Culicidae	Anopheles	Anopheles gambiae group	ADULT	FEMALE	NOT_COLLECTED	NOT_COLLECTED	813	2019-04-25	GABON | LOPE NATIONAL PARK	-0.10436	11.60873	Domestic	NOT_COLLECTED	NOT_COLLECTED	HUMAN_LANDING_CATCH	OUTDOORS	taxon expert, morphology	Kept at -20C within silica. Held at RT for 10 hours from field to laboratory in Gabon then stored at -20C before shipping in France. Held at RT for 48 hours for shipping from Gabon to Montpellier and then stored at -20C	NONE	2	2019-04-25	DNA extraction and purification carried out with DNeasy Blood and Tissue Kit	15.0		HG1	Y		BORIS MAKANGA | LEMONDE BOUAFOU | NIL RAHOLA	INSTITUT DE RECHERCHE EN ECOLOGIE TROPICALE | CENTRE INTERDISCIPLINAIRE DE RECHERCHES MEDICALES DE FRANCEVILLE | FRENCH NATIONAL INSTITUTE FOR SUSTAINABLE DEVELOPMENT	BORIS MAKANGA | DIEGO AYALA | NIL RAHOLA | LEMONDE BOUAFOU | MARC FLAUBERT NGANGUE	INSTITUT DE RECHERCHE EN ECOLOGIE TROPICALE | FRENCH NATIONAL INSTITUTE FOR SUSTAINABLE DEVELOPMENT | CENTRE INTERDISCIPLINAIRE DE RECHERCHES MEDICALES DE FRANCEVILLE | CENTRE INTERDISCIPLINAIRE DE RECHERCHES MEDICALES DE FRANCEVILLE | FRENCH NATIONAL INSTITUTE FOR SUSTAINABLE DEVELOPMENT	FRANCK MONIOKO | LEMONDE BOUAFOU | MARC FLAUBERT NGANGUE	UNIVERSITE DES SCIENCES ET TECHNIQUES DE MASUKU | CENTRE INTERDISCIPLINAIRE DE RECHERCHES MEDICALES DE FRANCEVILLE | CENTRE INTERDISCIPLINAIRE DE RECHERCHES MEDICALES DE FRANCEVILLE	2021-04-28	GOOD	True	Pyretophorus_series	Anopheles_gambiae_complex		61.0	20553.0	Anopheles_coluzzii	Anopheles_coluzzii
DN806204S_B5	2242.0	GDNA00000552A	B5	HEAD | THORAX	Diptera	Culicidae	Anopheles	Anopheles gambiae group	ADULT	FEMALE	NOT_COLLECTED	NOT_COLLECTED	814	2019-04-25	GABON | LOPE NATIONAL PARK	-0.10436	11.60873	Domestic	NOT_COLLECTED	NOT_COLLECTED	HUMAN_LANDING_CATCH	OUTDOORS	taxon expert, morphology	Kept at -20C within silica. Held at RT for 10 hours from field to laboratory in Gabon then stored at -20C before shipping in France. Held at RT for 48 hours for shipping from Gabon to Montpellier and then stored at -20C	NONE	2	2019-04-25	DNA extraction and purification carried out with DNeasy Blood and Tissue Kit	15.0		HG1	Y		BORIS MAKANGA | LEMONDE BOUAFOU | NIL RAHOLA	INSTITUT DE RECHERCHE EN ECOLOGIE TROPICALE | CENTRE INTERDISCIPLINAIRE DE RECHERCHES MEDICALES DE FRANCEVILLE | FRENCH NATIONAL INSTITUTE FOR SUSTAINABLE DEVELOPMENT	BORIS MAKANGA | DIEGO AYALA | NIL RAHOLA | LEMONDE BOUAFOU | MARC FLAUBERT NGANGUE	INSTITUT DE RECHERCHE EN ECOLOGIE TROPICALE | FRENCH NATIONAL INSTITUTE FOR SUSTAINABLE DEVELOPMENT | CENTRE INTERDISCIPLINAIRE DE RECHERCHES MEDICALES DE FRANCEVILLE | CENTRE INTERDISCIPLINAIRE DE RECHERCHES MEDICALES DE FRANCEVILLE | FRENCH NATIONAL INSTITUTE FOR SUSTAINABLE DEVELOPMENT	FRANCK MONIOKO | LEMONDE BOUAFOU | MARC FLAUBERT NGANGUE	UNIVERSITE DES SCIENCES ET TECHNIQUES DE MASUKU | CENTRE INTERDISCIPLINAIRE DE RECHERCHES MEDICALES DE FRANCEVILLE | CENTRE INTERDISCIPLINAIRE DE RECHERCHES MEDICALES DE FRANCEVILLE	2021-04-28	GOOD	True	Pyretophorus_series	Anopheles_gambiae_complex		61.0	28394.0	Anopheles_coluzzii	Anopheles_coluzzii
DN806204S_C5	2243.0	GDNA00000552A	C5	HEAD | THORAX	Diptera	Culicidae	Anopheles	Anopheles gambiae group	ADULT	FEMALE	NOT_COLLECTED	NOT_COLLECTED	815	2019-04-25	GABON | LOPE NATIONAL PARK	-0.10436	11.60873	Domestic	NOT_COLLECTED	NOT_COLLECTED	HUMAN_LANDING_CATCH	OUTDOORS	taxon expert, morphology	Kept at -20C within silica. Held at RT for 10 hours from field to laboratory in Gabon then stored at -20C before shipping in France. Held at RT for 48 hours for shipping from Gabon to Montpellier and then stored at -20C	NONE	2	2019-04-25	DNA extraction and purification carried out with DNeasy Blood and Tissue Kit	15.0		HG1	Y		BORIS MAKANGA | LEMONDE BOUAFOU | NIL RAHOLA	INSTITUT DE RECHERCHE EN ECOLOGIE TROPICALE | CENTRE INTERDISCIPLINAIRE DE RECHERCHES MEDICALES DE FRANCEVILLE | FRENCH NATIONAL INSTITUTE FOR SUSTAINABLE DEVELOPMENT	BORIS MAKANGA | DIEGO AYALA | NIL RAHOLA | LEMONDE BOUAFOU | MARC FLAUBERT NGANGUE	INSTITUT DE RECHERCHE EN ECOLOGIE TROPICALE | FRENCH NATIONAL INSTITUTE FOR SUSTAINABLE DEVELOPMENT | CENTRE INTERDISCIPLINAIRE DE RECHERCHES MEDICALES DE FRANCEVILLE | CENTRE INTERDISCIPLINAIRE DE RECHERCHES MEDICALES DE FRANCEVILLE | FRENCH NATIONAL INSTITUTE FOR SUSTAINABLE DEVELOPMENT	FRANCK MONIOKO | LEMONDE BOUAFOU | MARC FLAUBERT NGANGUE	UNIVERSITE DES SCIENCES ET TECHNIQUES DE MASUKU | CENTRE INTERDISCIPLINAIRE DE RECHERCHES MEDICALES DE FRANCEVILLE | CENTRE INTERDISCIPLINAIRE DE RECHERCHES MEDICALES DE FRANCEVILLE	2021-04-28	GOOD	True	Pyretophorus_series	Anopheles_gambiae_complex		60.0	27865.0	Anopheles_coluzzii	Anopheles_coluzzii
DN806204S_D5	2244.0	GDNA00000552A	D5	HEAD | THORAX	Diptera	Culicidae	Anopheles	Anopheles gambiae group	ADULT	FEMALE	NOT_COLLECTED	NOT_COLLECTED	816	2019-04-25	GABON | LOPE NATIONAL PARK	-0.10436	11.60873	Domestic	NOT_COLLECTED	NOT_COLLECTED	HUMAN_LANDING_CATCH	OUTDOORS	taxon expert, morphology	Kept at -20C within silica. Held at RT for 10 hours from field to laboratory in Gabon then stored at -20C before shipping in France. Held at RT for 48 hours for shipping from Gabon to Montpellier and then stored at -20C	NONE	2	2019-04-25	DNA extraction and purification carried out with DNeasy Blood and Tissue Kit	15.0		HG1	Y		BORIS MAKANGA | LEMONDE BOUAFOU | NIL RAHOLA	INSTITUT DE RECHERCHE EN ECOLOGIE TROPICALE | CENTRE INTERDISCIPLINAIRE DE RECHERCHES MEDICALES DE FRANCEVILLE | FRENCH NATIONAL INSTITUTE FOR SUSTAINABLE DEVELOPMENT	BORIS MAKANGA | DIEGO AYALA | NIL RAHOLA | LEMONDE BOUAFOU | MARC FLAUBERT NGANGUE	INSTITUT DE RECHERCHE EN ECOLOGIE TROPICALE | FRENCH NATIONAL INSTITUTE FOR SUSTAINABLE DEVELOPMENT | CENTRE INTERDISCIPLINAIRE DE RECHERCHES MEDICALES DE FRANCEVILLE | CENTRE INTERDISCIPLINAIRE DE RECHERCHES MEDICALES DE FRANCEVILLE | FRENCH NATIONAL INSTITUTE FOR SUSTAINABLE DEVELOPMENT	FRANCK MONIOKO | LEMONDE BOUAFOU | MARC FLAUBERT NGANGUE	UNIVERSITE DES SCIENCES ET TECHNIQUES DE MASUKU | CENTRE INTERDISCIPLINAIRE DE RECHERCHES MEDICALES DE FRANCEVILLE | CENTRE INTERDISCIPLINAIRE DE RECHERCHES MEDICALES DE FRANCEVILLE	2021-04-28	GOOD	True	Pyretophorus_series	Anopheles_gambiae_complex		61.0	38075.0	Anopheles_coluzzii	Anopheles_coluzzii
DN806204S_E5	2245.0	GDNA00000552A	E5	HEAD | THORAX	Diptera	Culicidae	Anopheles	Anopheles gambiae group	ADULT	FEMALE	NOT_COLLECTED	NOT_COLLECTED	817	2019-04-25	GABON | LOPE NATIONAL PARK	-0.10436	11.60873	Domestic	NOT_COLLECTED	NOT_COLLECTED	HUMAN_LANDING_CATCH	OUTDOORS	taxon expert, morphology	Kept at -20C within silica. Held at RT for 10 hours from field to laboratory in Gabon then stored at -20C before shipping in France. Held at RT for 48 hours for shipping from Gabon to Montpellier and then stored at -20C	NONE	2	2019-04-25	DNA extraction and purification carried out with DNeasy Blood and Tissue Kit	15.0		HG1	Y		BORIS MAKANGA | LEMONDE BOUAFOU | NIL RAHOLA	INSTITUT DE RECHERCHE EN ECOLOGIE TROPICALE | CENTRE INTERDISCIPLINAIRE DE RECHERCHES MEDICALES DE FRANCEVILLE | FRENCH NATIONAL INSTITUTE FOR SUSTAINABLE DEVELOPMENT	BORIS MAKANGA | DIEGO AYALA | NIL RAHOLA | LEMONDE BOUAFOU | MARC FLAUBERT NGANGUE	INSTITUT DE RECHERCHE EN ECOLOGIE TROPICALE | FRENCH NATIONAL INSTITUTE FOR SUSTAINABLE DEVELOPMENT | CENTRE INTERDISCIPLINAIRE DE RECHERCHES MEDICALES DE FRANCEVILLE | CENTRE INTERDISCIPLINAIRE DE RECHERCHES MEDICALES DE FRANCEVILLE | FRENCH NATIONAL INSTITUTE FOR SUSTAINABLE DEVELOPMENT	FRANCK MONIOKO | LEMONDE BOUAFOU | MARC FLAUBERT NGANGUE	UNIVERSITE DES SCIENCES ET TECHNIQUES DE MASUKU | CENTRE INTERDISCIPLINAIRE DE RECHERCHES MEDICALES DE FRANCEVILLE | CENTRE INTERDISCIPLINAIRE DE RECHERCHES MEDICALES DE FRANCEVILLE	2021-04-28	GOOD	True	Pyretophorus_series	Anopheles_gambiae_complex		58.0	20276.0	Uncertain_coluzzii_tengrela	Uncertain_coluzzii_tengrela
DN806204S_F5	2246.0	GDNA00000552A	F5	HEAD | THORAX	Diptera	Culicidae	Anopheles	Anopheles gambiae group	ADULT	FEMALE	NOT_COLLECTED	NOT_COLLECTED	830	2019-04-25	GABON | LOPE NATIONAL PARK	-0.10436	11.60873	Domestic	NOT_COLLECTED	NOT_COLLECTED	HUMAN_LANDING_CATCH	OUTDOORS	taxon expert, morphology	Kept at -20C within silica. Held at RT for 10 hours from field to laboratory in Gabon then stored at -20C before shipping in France. Held at RT for 48 hours for shipping from Gabon to Montpellier and then stored at -20C	NONE	2	2019-04-25	DNA extraction and purification carried out with DNeasy Blood and Tissue Kit	15.0		HG1	Y		BORIS MAKANGA | LEMONDE BOUAFOU | NIL RAHOLA	INSTITUT DE RECHERCHE EN ECOLOGIE TROPICALE | CENTRE INTERDISCIPLINAIRE DE RECHERCHES MEDICALES DE FRANCEVILLE | FRENCH NATIONAL INSTITUTE FOR SUSTAINABLE DEVELOPMENT	BORIS MAKANGA | DIEGO AYALA | NIL RAHOLA | LEMONDE BOUAFOU | MARC FLAUBERT NGANGUE	INSTITUT DE RECHERCHE EN ECOLOGIE TROPICALE | FRENCH NATIONAL INSTITUTE FOR SUSTAINABLE DEVELOPMENT | CENTRE INTERDISCIPLINAIRE DE RECHERCHES MEDICALES DE FRANCEVILLE | CENTRE INTERDISCIPLINAIRE DE RECHERCHES MEDICALES DE FRANCEVILLE | FRENCH NATIONAL INSTITUTE FOR SUSTAINABLE DEVELOPMENT	FRANCK MONIOKO | LEMONDE BOUAFOU | MARC FLAUBERT NGANGUE	UNIVERSITE DES SCIENCES ET TECHNIQUES DE MASUKU | CENTRE INTERDISCIPLINAIRE DE RECHERCHES MEDICALES DE FRANCEVILLE | CENTRE INTERDISCIPLINAIRE DE RECHERCHES MEDICALES DE FRANCEVILLE	2021-04-28	GOOD	True	Pyretophorus_series	Anopheles_gambiae_complex		61.0	30081.0	Anopheles_coluzzii	Anopheles_coluzzii
DN806204S_G5	2247.0	GDNA00000552A	G5	HEAD | THORAX	Diptera	Culicidae	Anopheles	Anopheles gambiae group	ADULT	FEMALE	NOT_COLLECTED	NOT_COLLECTED	831	2019-04-25	GABON | LOPE NATIONAL PARK	-0.10436	11.60873	Domestic	NOT_COLLECTED	NOT_COLLECTED	HUMAN_LANDING_CATCH	OUTDOORS	taxon expert, morphology	Kept at -20C within silica. Held at RT for 10 hours from field to laboratory in Gabon then stored at -20C before shipping in France. Held at RT for 48 hours for shipping from Gabon to Montpellier and then stored at -20C	NONE	2	2019-04-25	DNA extraction and purification carried out with DNeasy Blood and Tissue Kit	15.0		HG1	Y		BORIS MAKANGA | LEMONDE BOUAFOU | NIL RAHOLA	INSTITUT DE RECHERCHE EN ECOLOGIE TROPICALE | CENTRE INTERDISCIPLINAIRE DE RECHERCHES MEDICALES DE FRANCEVILLE | FRENCH NATIONAL INSTITUTE FOR SUSTAINABLE DEVELOPMENT	BORIS MAKANGA | DIEGO AYALA | NIL RAHOLA | LEMONDE BOUAFOU | MARC FLAUBERT NGANGUE	INSTITUT DE RECHERCHE EN ECOLOGIE TROPICALE | FRENCH NATIONAL INSTITUTE FOR SUSTAINABLE DEVELOPMENT | CENTRE INTERDISCIPLINAIRE DE RECHERCHES MEDICALES DE FRANCEVILLE | CENTRE INTERDISCIPLINAIRE DE RECHERCHES MEDICALES DE FRANCEVILLE | FRENCH NATIONAL INSTITUTE FOR SUSTAINABLE DEVELOPMENT	FRANCK MONIOKO | LEMONDE BOUAFOU | MARC FLAUBERT NGANGUE	UNIVERSITE DES SCIENCES ET TECHNIQUES DE MASUKU | CENTRE INTERDISCIPLINAIRE DE RECHERCHES MEDICALES DE FRANCEVILLE | CENTRE INTERDISCIPLINAIRE DE RECHERCHES MEDICALES DE FRANCEVILLE	2021-04-28	GOOD	True	Pyretophorus_series	Anopheles_gambiae_complex		60.0	20656.0	Anopheles_coluzzii	Anopheles_coluzzii
DN806204S_H5	2248.0	GDNA00000552A	H5	HEAD | THORAX	Diptera	Culicidae	Anopheles	Anopheles gambiae group	ADULT	FEMALE	NOT_COLLECTED	NOT_COLLECTED	832	2019-04-25	GABON | LOPE NATIONAL PARK	-0.10436	11.60873	Domestic	NOT_COLLECTED	NOT_COLLECTED	HUMAN_LANDING_CATCH	OUTDOORS	taxon expert, morphology	Kept at -20C within silica. Held at RT for 10 hours from field to laboratory in Gabon then stored at -20C before shipping in France. Held at RT for 48 hours for shipping from Gabon to Montpellier and then stored at -20C	NONE	2	2019-04-25	DNA extraction and purification carried out with DNeasy Blood and Tissue Kit	15.0		HG1	Y		BORIS MAKANGA | LEMONDE BOUAFOU | NIL RAHOLA	INSTITUT DE RECHERCHE EN ECOLOGIE TROPICALE | CENTRE INTERDISCIPLINAIRE DE RECHERCHES MEDICALES DE FRANCEVILLE | FRENCH NATIONAL INSTITUTE FOR SUSTAINABLE DEVELOPMENT	BORIS MAKANGA | DIEGO AYALA | NIL RAHOLA | LEMONDE BOUAFOU | MARC FLAUBERT NGANGUE	INSTITUT DE RECHERCHE EN ECOLOGIE TROPICALE | FRENCH NATIONAL INSTITUTE FOR SUSTAINABLE DEVELOPMENT | CENTRE INTERDISCIPLINAIRE DE RECHERCHES MEDICALES DE FRANCEVILLE | CENTRE INTERDISCIPLINAIRE DE RECHERCHES MEDICALES DE FRANCEVILLE | FRENCH NATIONAL INSTITUTE FOR SUSTAINABLE DEVELOPMENT	FRANCK MONIOKO | LEMONDE BOUAFOU | MARC FLAUBERT NGANGUE	UNIVERSITE DES SCIENCES ET TECHNIQUES DE MASUKU | CENTRE INTERDISCIPLINAIRE DE RECHERCHES MEDICALES DE FRANCEVILLE | CENTRE INTERDISCIPLINAIRE DE RECHERCHES MEDICALES DE FRANCEVILLE	2021-04-28	GOOD	True	Pyretophorus_series	Anopheles_gambiae_complex		60.0	23101.0	Uncertain_coluzzii_tengrela	Uncertain_coluzzii_tengrela
DN806204S_A6	2249.0	GDNA00000552A	A6	HEAD | THORAX	Diptera	Culicidae	Anopheles	Anopheles gambiae group	ADULT	FEMALE	NOT_COLLECTED	NOT_COLLECTED	833	2019-04-25	GABON | LOPE NATIONAL PARK	-0.10436	11.60873	Domestic	NOT_COLLECTED	NOT_COLLECTED	HUMAN_LANDING_CATCH	OUTDOORS	taxon expert, morphology	Kept at -20C within silica. Held at RT for 10 hours from field to laboratory in Gabon then stored at -20C before shipping in France. Held at RT for 48 hours for shipping from Gabon to Montpellier and then stored at -20C	NONE	2	2019-04-25	DNA extraction and purification carried out with DNeasy Blood and Tissue Kit	15.0		HG1	Y		BORIS MAKANGA | LEMONDE BOUAFOU | NIL RAHOLA	INSTITUT DE RECHERCHE EN ECOLOGIE TROPICALE | CENTRE INTERDISCIPLINAIRE DE RECHERCHES MEDICALES DE FRANCEVILLE | FRENCH NATIONAL INSTITUTE FOR SUSTAINABLE DEVELOPMENT	BORIS MAKANGA | DIEGO AYALA | NIL RAHOLA | LEMONDE BOUAFOU | MARC FLAUBERT NGANGUE	INSTITUT DE RECHERCHE EN ECOLOGIE TROPICALE | FRENCH NATIONAL INSTITUTE FOR SUSTAINABLE DEVELOPMENT | CENTRE INTERDISCIPLINAIRE DE RECHERCHES MEDICALES DE FRANCEVILLE | CENTRE INTERDISCIPLINAIRE DE RECHERCHES MEDICALES DE FRANCEVILLE | FRENCH NATIONAL INSTITUTE FOR SUSTAINABLE DEVELOPMENT	FRANCK MONIOKO | LEMONDE BOUAFOU | MARC FLAUBERT NGANGUE	UNIVERSITE DES SCIENCES ET TECHNIQUES DE MASUKU | CENTRE INTERDISCIPLINAIRE DE RECHERCHES MEDICALES DE FRANCEVILLE | CENTRE INTERDISCIPLINAIRE DE RECHERCHES MEDICALES DE FRANCEVILLE	2021-04-28	GOOD	True	Pyretophorus_series	Anopheles_gambiae_complex		60.0	25954.0	Anopheles_gambiae	Anopheles_gambiae
DN806204S_B6	2250.0	GDNA00000552A	B6	HEAD | THORAX	Diptera	Culicidae	Anopheles	Anopheles gambiae group	ADULT	FEMALE	NOT_COLLECTED	NOT_COLLECTED	834	2019-04-25	GABON | LOPE NATIONAL PARK	-0.10436	11.60873	Domestic	NOT_COLLECTED	NOT_COLLECTED	HUMAN_LANDING_CATCH	OUTDOORS	taxon expert, morphology	Kept at -20C within silica. Held at RT for 10 hours from field to laboratory in Gabon then stored at -20C before shipping in France. Held at RT for 48 hours for shipping from Gabon to Montpellier and then stored at -20C	NONE	2	2019-04-25	DNA extraction and purification carried out with DNeasy Blood and Tissue Kit	15.0		HG1	Y		BORIS MAKANGA | LEMONDE BOUAFOU | NIL RAHOLA	INSTITUT DE RECHERCHE EN ECOLOGIE TROPICALE | CENTRE INTERDISCIPLINAIRE DE RECHERCHES MEDICALES DE FRANCEVILLE | FRENCH NATIONAL INSTITUTE FOR SUSTAINABLE DEVELOPMENT	BORIS MAKANGA | DIEGO AYALA | NIL RAHOLA | LEMONDE BOUAFOU | MARC FLAUBERT NGANGUE	INSTITUT DE RECHERCHE EN ECOLOGIE TROPICALE | FRENCH NATIONAL INSTITUTE FOR SUSTAINABLE DEVELOPMENT | CENTRE INTERDISCIPLINAIRE DE RECHERCHES MEDICALES DE FRANCEVILLE | CENTRE INTERDISCIPLINAIRE DE RECHERCHES MEDICALES DE FRANCEVILLE | FRENCH NATIONAL INSTITUTE FOR SUSTAINABLE DEVELOPMENT	FRANCK MONIOKO | LEMONDE BOUAFOU | MARC FLAUBERT NGANGUE	UNIVERSITE DES SCIENCES ET TECHNIQUES DE MASUKU | CENTRE INTERDISCIPLINAIRE DE RECHERCHES MEDICALES DE FRANCEVILLE | CENTRE INTERDISCIPLINAIRE DE RECHERCHES MEDICALES DE FRANCEVILLE	2021-04-28	GOOD	True	Pyretophorus_series	Anopheles_gambiae_complex		60.0	17170.0	Uncertain_coluzzii_tengrela_gambiae	Uncertain_coluzzii_tengrela_gambiae
DN806204S_C6	2251.0	GDNA00000552A	C6	HEAD | THORAX	Diptera	Culicidae	Anopheles	Anopheles gambiae group	ADULT	FEMALE	NOT_COLLECTED	NOT_COLLECTED	835	2019-04-25	GABON | LOPE NATIONAL PARK	-0.10436	11.60873	Domestic	NOT_COLLECTED	NOT_COLLECTED	HUMAN_LANDING_CATCH	OUTDOORS	taxon expert, morphology	Kept at -20C within silica. Held at RT for 10 hours from field to laboratory in Gabon then stored at -20C before shipping in France. Held at RT for 48 hours for shipping from Gabon to Montpellier and then stored at -20C	NONE	2	2019-04-25	DNA extraction and purification carried out with DNeasy Blood and Tissue Kit	15.0		HG1	Y		BORIS MAKANGA | LEMONDE BOUAFOU | NIL RAHOLA	INSTITUT DE RECHERCHE EN ECOLOGIE TROPICALE | CENTRE INTERDISCIPLINAIRE DE RECHERCHES MEDICALES DE FRANCEVILLE | FRENCH NATIONAL INSTITUTE FOR SUSTAINABLE DEVELOPMENT	BORIS MAKANGA | DIEGO AYALA | NIL RAHOLA | LEMONDE BOUAFOU | MARC FLAUBERT NGANGUE	INSTITUT DE RECHERCHE EN ECOLOGIE TROPICALE | FRENCH NATIONAL INSTITUTE FOR SUSTAINABLE DEVELOPMENT | CENTRE INTERDISCIPLINAIRE DE RECHERCHES MEDICALES DE FRANCEVILLE | CENTRE INTERDISCIPLINAIRE DE RECHERCHES MEDICALES DE FRANCEVILLE | FRENCH NATIONAL INSTITUTE FOR SUSTAINABLE DEVELOPMENT	FRANCK MONIOKO | LEMONDE BOUAFOU | MARC FLAUBERT NGANGUE	UNIVERSITE DES SCIENCES ET TECHNIQUES DE MASUKU | CENTRE INTERDISCIPLINAIRE DE RECHERCHES MEDICALES DE FRANCEVILLE | CENTRE INTERDISCIPLINAIRE DE RECHERCHES MEDICALES DE FRANCEVILLE	2021-04-28	GOOD	True	Pyretophorus_series	Anopheles_gambiae_complex		60.0	28561.0	Anopheles_gambiae	Anopheles_gambiae
DN806204S_D6	2252.0	GDNA00000552A	D6	HEAD | THORAX	Diptera	Culicidae	Anopheles	Anopheles gambiae group	ADULT	FEMALE	NOT_COLLECTED	NOT_COLLECTED	1087	2019-07-07	GABON | LOPE NATIONAL PARK	-0.10315	11.60577	Domestic	5:00	PT1H	HUMAN_LANDING_CATCH	OUTDOORS	taxon expert, morphology	Kept at -20C within silica. Held at RT for 10 hours from field to laboratory in Gabon then stored at -20C before shipping in France. Held at RT for 48 hours for shipping from Gabon to Montpellier and then stored at -20C	NONE	2	2019-07-07	DNA extraction and purification carried out with DNeasy Blood and Tissue Kit	15.0		HG1	Y		BORIS MAKANGA | LEMONDE BOUAFOU | NIL RAHOLA	INSTITUT DE RECHERCHE EN ECOLOGIE TROPICALE | CENTRE INTERDISCIPLINAIRE DE RECHERCHES MEDICALES DE FRANCEVILLE | FRENCH NATIONAL INSTITUTE FOR SUSTAINABLE DEVELOPMENT	BORIS MAKANGA | DIEGO AYALA | NIL RAHOLA | LEMONDE BOUAFOU | MARC FLAUBERT NGANGUE	INSTITUT DE RECHERCHE EN ECOLOGIE TROPICALE | FRENCH NATIONAL INSTITUTE FOR SUSTAINABLE DEVELOPMENT | CENTRE INTERDISCIPLINAIRE DE RECHERCHES MEDICALES DE FRANCEVILLE | CENTRE INTERDISCIPLINAIRE DE RECHERCHES MEDICALES DE FRANCEVILLE | FRENCH NATIONAL INSTITUTE FOR SUSTAINABLE DEVELOPMENT	FRANCK MONIOKO | LEMONDE BOUAFOU | MARC FLAUBERT NGANGUE	UNIVERSITE DES SCIENCES ET TECHNIQUES DE MASUKU | CENTRE INTERDISCIPLINAIRE DE RECHERCHES MEDICALES DE FRANCEVILLE | CENTRE INTERDISCIPLINAIRE DE RECHERCHES MEDICALES DE FRANCEVILLE	2021-04-28	GOOD	True	Pyretophorus_series	Anopheles_gambiae_complex		61.0	18756.0	Anopheles_coluzzii	Anopheles_coluzzii
DN806204S_E6	2253.0	GDNA00000552A	E6	HEAD | THORAX	Diptera	Culicidae	Anopheles	Anopheles gambiae group	ADULT	FEMALE	NOT_COLLECTED	NOT_COLLECTED	1500	2019-07-07	GABON | LOPE NATIONAL PARK	-0.10315	11.60577	Domestic	3:00	PT1H	HUMAN_LANDING_CATCH	OUTDOORS	taxon expert, morphology	Kept at -20C within silica. Held at RT for 10 hours from field to laboratory in Gabon then stored at -20C before shipping in France. Held at RT for 48 hours for shipping from Gabon to Montpellier and then stored at -20C	NONE	2	2019-07-07	DNA extraction and purification carried out with DNeasy Blood and Tissue Kit	15.0		HG1	Y		BORIS MAKANGA | LEMONDE BOUAFOU | NIL RAHOLA	INSTITUT DE RECHERCHE EN ECOLOGIE TROPICALE | CENTRE INTERDISCIPLINAIRE DE RECHERCHES MEDICALES DE FRANCEVILLE | FRENCH NATIONAL INSTITUTE FOR SUSTAINABLE DEVELOPMENT	BORIS MAKANGA | DIEGO AYALA | NIL RAHOLA | LEMONDE BOUAFOU | MARC FLAUBERT NGANGUE	INSTITUT DE RECHERCHE EN ECOLOGIE TROPICALE | FRENCH NATIONAL INSTITUTE FOR SUSTAINABLE DEVELOPMENT | CENTRE INTERDISCIPLINAIRE DE RECHERCHES MEDICALES DE FRANCEVILLE | CENTRE INTERDISCIPLINAIRE DE RECHERCHES MEDICALES DE FRANCEVILLE | FRENCH NATIONAL INSTITUTE FOR SUSTAINABLE DEVELOPMENT	FRANCK MONIOKO | LEMONDE BOUAFOU | MARC FLAUBERT NGANGUE	UNIVERSITE DES SCIENCES ET TECHNIQUES DE MASUKU | CENTRE INTERDISCIPLINAIRE DE RECHERCHES MEDICALES DE FRANCEVILLE | CENTRE INTERDISCIPLINAIRE DE RECHERCHES MEDICALES DE FRANCEVILLE	2021-04-28	GOOD	True	Pyretophorus_series	Anopheles_gambiae_complex		61.0	25627.0	Anopheles_gambiae	Anopheles_gambiae
DN806204S_F6	2254.0	GDNA00000552A	F6	HEAD | THORAX	Diptera	Culicidae	Anopheles	Anopheles gambiae group	ADULT	FEMALE	NOT_COLLECTED	NOT_COLLECTED	1504	2019-07-07	GABON | LOPE NATIONAL PARK	-0.10315	11.60577	Domestic	4:00	PT1H	HUMAN_LANDING_CATCH	OUTDOORS	taxon expert, morphology	Kept at -20C within silica. Held at RT for 10 hours from field to laboratory in Gabon then stored at -20C before shipping in France. Held at RT for 48 hours for shipping from Gabon to Montpellier and then stored at -20C	NONE	2	2019-07-07	DNA extraction and purification carried out with DNeasy Blood and Tissue Kit	15.0		HG1	Y		BORIS MAKANGA | LEMONDE BOUAFOU | NIL RAHOLA	INSTITUT DE RECHERCHE EN ECOLOGIE TROPICALE | CENTRE INTERDISCIPLINAIRE DE RECHERCHES MEDICALES DE FRANCEVILLE | FRENCH NATIONAL INSTITUTE FOR SUSTAINABLE DEVELOPMENT	BORIS MAKANGA | DIEGO AYALA | NIL RAHOLA | LEMONDE BOUAFOU | MARC FLAUBERT NGANGUE	INSTITUT DE RECHERCHE EN ECOLOGIE TROPICALE | FRENCH NATIONAL INSTITUTE FOR SUSTAINABLE DEVELOPMENT | CENTRE INTERDISCIPLINAIRE DE RECHERCHES MEDICALES DE FRANCEVILLE | CENTRE INTERDISCIPLINAIRE DE RECHERCHES MEDICALES DE FRANCEVILLE | FRENCH NATIONAL INSTITUTE FOR SUSTAINABLE DEVELOPMENT	FRANCK MONIOKO | LEMONDE BOUAFOU | MARC FLAUBERT NGANGUE	UNIVERSITE DES SCIENCES ET TECHNIQUES DE MASUKU | CENTRE INTERDISCIPLINAIRE DE RECHERCHES MEDICALES DE FRANCEVILLE | CENTRE INTERDISCIPLINAIRE DE RECHERCHES MEDICALES DE FRANCEVILLE	2021-04-28	GOOD	True	Pyretophorus_series	Anopheles_gambiae_complex		60.0	7922.0	Anopheles_coluzzii	Anopheles_coluzzii
DN806204S_G6	2255.0	GDNA00000552A	G6	HEAD | THORAX	Diptera	Culicidae	Anopheles	Anopheles gambiae group	ADULT	FEMALE	NOT_COLLECTED	NOT_COLLECTED	1505	2019-07-07	GABON | LOPE NATIONAL PARK	-0.10315	11.60577	Domestic	4:00	PT1H	HUMAN_LANDING_CATCH	OUTDOORS	taxon expert, morphology	Kept at -20C within silica. Held at RT for 10 hours from field to laboratory in Gabon then stored at -20C before shipping in France. Held at RT for 48 hours for shipping from Gabon to Montpellier and then stored at -20C	NONE	2	2019-07-07	DNA extraction and purification carried out with DNeasy Blood and Tissue Kit	15.0		HG1	Y		BORIS MAKANGA | LEMONDE BOUAFOU | NIL RAHOLA	INSTITUT DE RECHERCHE EN ECOLOGIE TROPICALE | CENTRE INTERDISCIPLINAIRE DE RECHERCHES MEDICALES DE FRANCEVILLE | FRENCH NATIONAL INSTITUTE FOR SUSTAINABLE DEVELOPMENT	BORIS MAKANGA | DIEGO AYALA | NIL RAHOLA | LEMONDE BOUAFOU | MARC FLAUBERT NGANGUE	INSTITUT DE RECHERCHE EN ECOLOGIE TROPICALE | FRENCH NATIONAL INSTITUTE FOR SUSTAINABLE DEVELOPMENT | CENTRE INTERDISCIPLINAIRE DE RECHERCHES MEDICALES DE FRANCEVILLE | CENTRE INTERDISCIPLINAIRE DE RECHERCHES MEDICALES DE FRANCEVILLE | FRENCH NATIONAL INSTITUTE FOR SUSTAINABLE DEVELOPMENT	FRANCK MONIOKO | LEMONDE BOUAFOU | MARC FLAUBERT NGANGUE	UNIVERSITE DES SCIENCES ET TECHNIQUES DE MASUKU | CENTRE INTERDISCIPLINAIRE DE RECHERCHES MEDICALES DE FRANCEVILLE | CENTRE INTERDISCIPLINAIRE DE RECHERCHES MEDICALES DE FRANCEVILLE	2021-04-28	GOOD	True	Pyretophorus_series	Anopheles_gambiae_complex		60.0	20423.0	Anopheles_coluzzii	Anopheles_coluzzii
DN806204S_H6	2256.0	GDNA00000552A	H6	HEAD | THORAX	Diptera	Culicidae	Anopheles	Anopheles gambiae group	ADULT	FEMALE	NOT_COLLECTED	NOT_COLLECTED	1808	2019-09-06	GABON | LOPE NATIONAL PARK	-0.11054	11.60093	Domestic	23:00	PT1H	HUMAN_LANDING_CATCH	OUTDOORS	taxon expert, morphology	Kept at -20C within silica. Held at RT for 10 hours from field to laboratory in Gabon then stored at -20C before shipping in France. Held at RT for 48 hours for shipping from Gabon to Montpellier and then stored at -20C	NONE	2	2019-09-06	DNA extraction and purification carried out with DNeasy Blood and Tissue Kit	15.0		HG1	Y		BORIS MAKANGA | LEMONDE BOUAFOU | NIL RAHOLA	INSTITUT DE RECHERCHE EN ECOLOGIE TROPICALE | CENTRE INTERDISCIPLINAIRE DE RECHERCHES MEDICALES DE FRANCEVILLE | FRENCH NATIONAL INSTITUTE FOR SUSTAINABLE DEVELOPMENT	BORIS MAKANGA | DIEGO AYALA | NIL RAHOLA | LEMONDE BOUAFOU | MARC FLAUBERT NGANGUE	INSTITUT DE RECHERCHE EN ECOLOGIE TROPICALE | FRENCH NATIONAL INSTITUTE FOR SUSTAINABLE DEVELOPMENT | CENTRE INTERDISCIPLINAIRE DE RECHERCHES MEDICALES DE FRANCEVILLE | CENTRE INTERDISCIPLINAIRE DE RECHERCHES MEDICALES DE FRANCEVILLE | FRENCH NATIONAL INSTITUTE FOR SUSTAINABLE DEVELOPMENT	FRANCK MONIOKO | LEMONDE BOUAFOU | MARC FLAUBERT NGANGUE	UNIVERSITE DES SCIENCES ET TECHNIQUES DE MASUKU | CENTRE INTERDISCIPLINAIRE DE RECHERCHES MEDICALES DE FRANCEVILLE | CENTRE INTERDISCIPLINAIRE DE RECHERCHES MEDICALES DE FRANCEVILLE	2021-04-28	GOOD	True	Pyretophorus_series	Anopheles_gambiae_complex		59.0	21961.0	Anopheles_coluzzii	Anopheles_coluzzii
DN806204S_A7	2257.0	GDNA00000552A	A7	HEAD | THORAX	Diptera	Culicidae	Anopheles	Anopheles gambiae group	ADULT	FEMALE	NOT_COLLECTED	NOT_COLLECTED	1814	2019-09-07	GABON | LOPE NATIONAL PARK	-0.11054	11.60093	Domestic	2:00	PT1H	HUMAN_LANDING_CATCH	OUTDOORS	taxon expert, morphology	Kept at -20C within silica. Held at RT for 10 hours from field to laboratory in Gabon then stored at -20C before shipping in France. Held at RT for 48 hours for shipping from Gabon to Montpellier and then stored at -20C	NONE	2	2019-09-07	DNA extraction and purification carried out with DNeasy Blood and Tissue Kit	15.0		HG1	Y		BORIS MAKANGA | LEMONDE BOUAFOU | NIL RAHOLA	INSTITUT DE RECHERCHE EN ECOLOGIE TROPICALE | CENTRE INTERDISCIPLINAIRE DE RECHERCHES MEDICALES DE FRANCEVILLE | FRENCH NATIONAL INSTITUTE FOR SUSTAINABLE DEVELOPMENT	BORIS MAKANGA | DIEGO AYALA | NIL RAHOLA | LEMONDE BOUAFOU | MARC FLAUBERT NGANGUE	INSTITUT DE RECHERCHE EN ECOLOGIE TROPICALE | FRENCH NATIONAL INSTITUTE FOR SUSTAINABLE DEVELOPMENT | CENTRE INTERDISCIPLINAIRE DE RECHERCHES MEDICALES DE FRANCEVILLE | CENTRE INTERDISCIPLINAIRE DE RECHERCHES MEDICALES DE FRANCEVILLE | FRENCH NATIONAL INSTITUTE FOR SUSTAINABLE DEVELOPMENT	FRANCK MONIOKO | LEMONDE BOUAFOU | MARC FLAUBERT NGANGUE	UNIVERSITE DES SCIENCES ET TECHNIQUES DE MASUKU | CENTRE INTERDISCIPLINAIRE DE RECHERCHES MEDICALES DE FRANCEVILLE | CENTRE INTERDISCIPLINAIRE DE RECHERCHES MEDICALES DE FRANCEVILLE	2021-04-28	GOOD	True	Pyretophorus_series	Anopheles_gambiae_complex		60.0	20774.0	Anopheles_coluzzii	Anopheles_coluzzii
DN806204S_B7	2258.0	GDNA00000552A	B7	HEAD | THORAX	Diptera	Culicidae	Anopheles	Anopheles gambiae group	ADULT	FEMALE	NOT_COLLECTED	NOT_COLLECTED	1819	2019-09-07	GABON | LOPE NATIONAL PARK	-0.11054	11.60093	Domestic	4:00	PT1H	HUMAN_LANDING_CATCH	OUTDOORS	taxon expert, morphology	Kept at -20C within silica. Held at RT for 10 hours from field to laboratory in Gabon then stored at -20C before shipping in France. Held at RT for 48 hours for shipping from Gabon to Montpellier and then stored at -20C	NONE	2	2019-09-07	DNA extraction and purification carried out with DNeasy Blood and Tissue Kit	15.0		HG1	Y		BORIS MAKANGA | LEMONDE BOUAFOU | NIL RAHOLA	INSTITUT DE RECHERCHE EN ECOLOGIE TROPICALE | CENTRE INTERDISCIPLINAIRE DE RECHERCHES MEDICALES DE FRANCEVILLE | FRENCH NATIONAL INSTITUTE FOR SUSTAINABLE DEVELOPMENT	BORIS MAKANGA | DIEGO AYALA | NIL RAHOLA | LEMONDE BOUAFOU | MARC FLAUBERT NGANGUE	INSTITUT DE RECHERCHE EN ECOLOGIE TROPICALE | FRENCH NATIONAL INSTITUTE FOR SUSTAINABLE DEVELOPMENT | CENTRE INTERDISCIPLINAIRE DE RECHERCHES MEDICALES DE FRANCEVILLE | CENTRE INTERDISCIPLINAIRE DE RECHERCHES MEDICALES DE FRANCEVILLE | FRENCH NATIONAL INSTITUTE FOR SUSTAINABLE DEVELOPMENT	FRANCK MONIOKO | LEMONDE BOUAFOU | MARC FLAUBERT NGANGUE	UNIVERSITE DES SCIENCES ET TECHNIQUES DE MASUKU | CENTRE INTERDISCIPLINAIRE DE RECHERCHES MEDICALES DE FRANCEVILLE | CENTRE INTERDISCIPLINAIRE DE RECHERCHES MEDICALES DE FRANCEVILLE	2021-04-28	GOOD	True	Pyretophorus_series	Anopheles_gambiae_complex		60.0	33049.0	Anopheles_gambiae	Anopheles_gambiae
DN806204S_C7	2259.0	GDNA00000552A	C7	HEAD | THORAX	Diptera	Culicidae	Anopheles	Anopheles gambiae group	ADULT	FEMALE	NOT_COLLECTED	NOT_COLLECTED	1820	2019-09-07	GABON | LOPE NATIONAL PARK	-0.11054	11.60093	Domestic	4:00	PT1H	HUMAN_LANDING_CATCH	OUTDOORS	taxon expert, morphology	Kept at -20C within silica. Held at RT for 10 hours from field to laboratory in Gabon then stored at -20C before shipping in France. Held at RT for 48 hours for shipping from Gabon to Montpellier and then stored at -20C	NONE	2	2019-09-07	DNA extraction and purification carried out with DNeasy Blood and Tissue Kit	15.0		HG1	Y		BORIS MAKANGA | LEMONDE BOUAFOU | NIL RAHOLA	INSTITUT DE RECHERCHE EN ECOLOGIE TROPICALE | CENTRE INTERDISCIPLINAIRE DE RECHERCHES MEDICALES DE FRANCEVILLE | FRENCH NATIONAL INSTITUTE FOR SUSTAINABLE DEVELOPMENT	BORIS MAKANGA | DIEGO AYALA | NIL RAHOLA | LEMONDE BOUAFOU | MARC FLAUBERT NGANGUE	INSTITUT DE RECHERCHE EN ECOLOGIE TROPICALE | FRENCH NATIONAL INSTITUTE FOR SUSTAINABLE DEVELOPMENT | CENTRE INTERDISCIPLINAIRE DE RECHERCHES MEDICALES DE FRANCEVILLE | CENTRE INTERDISCIPLINAIRE DE RECHERCHES MEDICALES DE FRANCEVILLE | FRENCH NATIONAL INSTITUTE FOR SUSTAINABLE DEVELOPMENT	FRANCK MONIOKO | LEMONDE BOUAFOU | MARC FLAUBERT NGANGUE	UNIVERSITE DES SCIENCES ET TECHNIQUES DE MASUKU | CENTRE INTERDISCIPLINAIRE DE RECHERCHES MEDICALES DE FRANCEVILLE | CENTRE INTERDISCIPLINAIRE DE RECHERCHES MEDICALES DE FRANCEVILLE	2021-04-28	GOOD	True	Pyretophorus_series	Anopheles_gambiae_complex		61.0	14863.0	Anopheles_coluzzii	Anopheles_coluzzii
DN806204S_D7	2260.0	GDNA00000552A	D7	HEAD | THORAX	Diptera	Culicidae	Anopheles	Anopheles gambiae group	ADULT	FEMALE	NOT_COLLECTED	NOT_COLLECTED	1823	2019-09-07	GABON | LOPE NATIONAL PARK	-0.11054	11.60093	Domestic	5:00	PT1H	HUMAN_LANDING_CATCH	OUTDOORS	taxon expert, morphology	Kept at -20C within silica. Held at RT for 10 hours from field to laboratory in Gabon then stored at -20C before shipping in France. Held at RT for 48 hours for shipping from Gabon to Montpellier and then stored at -20C	NONE	2	2019-09-07	DNA extraction and purification carried out with DNeasy Blood and Tissue Kit	15.0		HG1	Y		BORIS MAKANGA | LEMONDE BOUAFOU | NIL RAHOLA	INSTITUT DE RECHERCHE EN ECOLOGIE TROPICALE | CENTRE INTERDISCIPLINAIRE DE RECHERCHES MEDICALES DE FRANCEVILLE | FRENCH NATIONAL INSTITUTE FOR SUSTAINABLE DEVELOPMENT	BORIS MAKANGA | DIEGO AYALA | NIL RAHOLA | LEMONDE BOUAFOU | MARC FLAUBERT NGANGUE	INSTITUT DE RECHERCHE EN ECOLOGIE TROPICALE | FRENCH NATIONAL INSTITUTE FOR SUSTAINABLE DEVELOPMENT | CENTRE INTERDISCIPLINAIRE DE RECHERCHES MEDICALES DE FRANCEVILLE | CENTRE INTERDISCIPLINAIRE DE RECHERCHES MEDICALES DE FRANCEVILLE | FRENCH NATIONAL INSTITUTE FOR SUSTAINABLE DEVELOPMENT	FRANCK MONIOKO | LEMONDE BOUAFOU | MARC FLAUBERT NGANGUE	UNIVERSITE DES SCIENCES ET TECHNIQUES DE MASUKU | CENTRE INTERDISCIPLINAIRE DE RECHERCHES MEDICALES DE FRANCEVILLE | CENTRE INTERDISCIPLINAIRE DE RECHERCHES MEDICALES DE FRANCEVILLE	2021-04-28	GOOD								TOO_FEW_TARGETS
DN806204S_E7	2261.0	GDNA00000552A	E7	HEAD | THORAX	Diptera	Culicidae	Anopheles	Anopheles gambiae group	ADULT	FEMALE	NOT_COLLECTED	NOT_COLLECTED	1824	2019-09-07	GABON | LOPE NATIONAL PARK	-0.11054	11.60093	Domestic	5:00	PT1H	HUMAN_LANDING_CATCH	OUTDOORS	taxon expert, morphology	Kept at -20C within silica. Held at RT for 10 hours from field to laboratory in Gabon then stored at -20C before shipping in France. Held at RT for 48 hours for shipping from Gabon to Montpellier and then stored at -20C	NONE	2	2019-09-07	DNA extraction and purification carried out with DNeasy Blood and Tissue Kit	15.0		HG1	Y		BORIS MAKANGA | LEMONDE BOUAFOU | NIL RAHOLA	INSTITUT DE RECHERCHE EN ECOLOGIE TROPICALE | CENTRE INTERDISCIPLINAIRE DE RECHERCHES MEDICALES DE FRANCEVILLE | FRENCH NATIONAL INSTITUTE FOR SUSTAINABLE DEVELOPMENT	BORIS MAKANGA | DIEGO AYALA | NIL RAHOLA | LEMONDE BOUAFOU | MARC FLAUBERT NGANGUE	INSTITUT DE RECHERCHE EN ECOLOGIE TROPICALE | FRENCH NATIONAL INSTITUTE FOR SUSTAINABLE DEVELOPMENT | CENTRE INTERDISCIPLINAIRE DE RECHERCHES MEDICALES DE FRANCEVILLE | CENTRE INTERDISCIPLINAIRE DE RECHERCHES MEDICALES DE FRANCEVILLE | FRENCH NATIONAL INSTITUTE FOR SUSTAINABLE DEVELOPMENT	FRANCK MONIOKO | LEMONDE BOUAFOU | MARC FLAUBERT NGANGUE	UNIVERSITE DES SCIENCES ET TECHNIQUES DE MASUKU | CENTRE INTERDISCIPLINAIRE DE RECHERCHES MEDICALES DE FRANCEVILLE | CENTRE INTERDISCIPLINAIRE DE RECHERCHES MEDICALES DE FRANCEVILLE	2021-04-28	GOOD	True	Pyretophorus_series	Anopheles_gambiae_complex		60.0	6454.0	Anopheles_gambiae	Anopheles_gambiae
DN806204S_F7	2262.0	GDNA00000552A	F7	HEAD | THORAX	Diptera	Culicidae	Anopheles	Anopheles gambiae group	ADULT	FEMALE	NOT_COLLECTED	NOT_COLLECTED	1825	2019-09-07	GABON | LOPE NATIONAL PARK	-0.11054	11.60093	Domestic	5:00	PT1H	HUMAN_LANDING_CATCH	OUTDOORS	taxon expert, morphology	Kept at -20C within silica. Held at RT for 10 hours from field to laboratory in Gabon then stored at -20C before shipping in France. Held at RT for 48 hours for shipping from Gabon to Montpellier and then stored at -20C	NONE	2	2019-09-07	DNA extraction and purification carried out with DNeasy Blood and Tissue Kit	15.0		HG1	Y		BORIS MAKANGA | LEMONDE BOUAFOU | NIL RAHOLA	INSTITUT DE RECHERCHE EN ECOLOGIE TROPICALE | CENTRE INTERDISCIPLINAIRE DE RECHERCHES MEDICALES DE FRANCEVILLE | FRENCH NATIONAL INSTITUTE FOR SUSTAINABLE DEVELOPMENT	BORIS MAKANGA | DIEGO AYALA | NIL RAHOLA | LEMONDE BOUAFOU | MARC FLAUBERT NGANGUE	INSTITUT DE RECHERCHE EN ECOLOGIE TROPICALE | FRENCH NATIONAL INSTITUTE FOR SUSTAINABLE DEVELOPMENT | CENTRE INTERDISCIPLINAIRE DE RECHERCHES MEDICALES DE FRANCEVILLE | CENTRE INTERDISCIPLINAIRE DE RECHERCHES MEDICALES DE FRANCEVILLE | FRENCH NATIONAL INSTITUTE FOR SUSTAINABLE DEVELOPMENT	FRANCK MONIOKO | LEMONDE BOUAFOU | MARC FLAUBERT NGANGUE	UNIVERSITE DES SCIENCES ET TECHNIQUES DE MASUKU | CENTRE INTERDISCIPLINAIRE DE RECHERCHES MEDICALES DE FRANCEVILLE | CENTRE INTERDISCIPLINAIRE DE RECHERCHES MEDICALES DE FRANCEVILLE	2021-04-28	GOOD	True	Pyretophorus_series	Anopheles_gambiae_complex		61.0	15791.0	Anopheles_coluzzii	Anopheles_coluzzii
DN806204S_G7	2263.0	GDNA00000552A	G7	HEAD | THORAX	Diptera	Culicidae	Anopheles	Anopheles gambiae group	ADULT	FEMALE	NOT_COLLECTED	NOT_COLLECTED	1826	2019-09-07	GABON | LOPE NATIONAL PARK	-0.11054	11.60093	Domestic	5:00	PT1H	HUMAN_LANDING_CATCH	OUTDOORS	taxon expert, morphology	Kept at -20C within silica. Held at RT for 10 hours from field to laboratory in Gabon then stored at -20C before shipping in France. Held at RT for 48 hours for shipping from Gabon to Montpellier and then stored at -20C	NONE	2	2019-09-07	DNA extraction and purification carried out with DNeasy Blood and Tissue Kit	15.0		HG1	Y		BORIS MAKANGA | LEMONDE BOUAFOU | NIL RAHOLA	INSTITUT DE RECHERCHE EN ECOLOGIE TROPICALE | CENTRE INTERDISCIPLINAIRE DE RECHERCHES MEDICALES DE FRANCEVILLE | FRENCH NATIONAL INSTITUTE FOR SUSTAINABLE DEVELOPMENT	BORIS MAKANGA | DIEGO AYALA | NIL RAHOLA | LEMONDE BOUAFOU | MARC FLAUBERT NGANGUE	INSTITUT DE RECHERCHE EN ECOLOGIE TROPICALE | FRENCH NATIONAL INSTITUTE FOR SUSTAINABLE DEVELOPMENT | CENTRE INTERDISCIPLINAIRE DE RECHERCHES MEDICALES DE FRANCEVILLE | CENTRE INTERDISCIPLINAIRE DE RECHERCHES MEDICALES DE FRANCEVILLE | FRENCH NATIONAL INSTITUTE FOR SUSTAINABLE DEVELOPMENT	FRANCK MONIOKO | LEMONDE BOUAFOU | MARC FLAUBERT NGANGUE	UNIVERSITE DES SCIENCES ET TECHNIQUES DE MASUKU | CENTRE INTERDISCIPLINAIRE DE RECHERCHES MEDICALES DE FRANCEVILLE | CENTRE INTERDISCIPLINAIRE DE RECHERCHES MEDICALES DE FRANCEVILLE	2021-04-28	GOOD	True	Pyretophorus_series	Anopheles_gambiae_complex		58.0	12267.0	Anopheles_gambiae	Anopheles_gambiae
DN806204S_H7	2264.0	GDNA00000552A	H7	HEAD | THORAX	Diptera	Culicidae	Anopheles	Anopheles gambiae group	ADULT	FEMALE	NOT_COLLECTED	NOT_COLLECTED	1827	2019-09-07	GABON | LOPE NATIONAL PARK	-0.11054	11.60093	Domestic	5:00	PT1H	HUMAN_LANDING_CATCH	OUTDOORS	taxon expert, morphology	Kept at -20C within silica. Held at RT for 10 hours from field to laboratory in Gabon then stored at -20C before shipping in France. Held at RT for 48 hours for shipping from Gabon to Montpellier and then stored at -20C	NONE	2	2019-09-07	DNA extraction and purification carried out with DNeasy Blood and Tissue Kit	15.0		HG1	Y		BORIS MAKANGA | LEMONDE BOUAFOU | NIL RAHOLA	INSTITUT DE RECHERCHE EN ECOLOGIE TROPICALE | CENTRE INTERDISCIPLINAIRE DE RECHERCHES MEDICALES DE FRANCEVILLE | FRENCH NATIONAL INSTITUTE FOR SUSTAINABLE DEVELOPMENT	BORIS MAKANGA | DIEGO AYALA | NIL RAHOLA | LEMONDE BOUAFOU | MARC FLAUBERT NGANGUE	INSTITUT DE RECHERCHE EN ECOLOGIE TROPICALE | FRENCH NATIONAL INSTITUTE FOR SUSTAINABLE DEVELOPMENT | CENTRE INTERDISCIPLINAIRE DE RECHERCHES MEDICALES DE FRANCEVILLE | CENTRE INTERDISCIPLINAIRE DE RECHERCHES MEDICALES DE FRANCEVILLE | FRENCH NATIONAL INSTITUTE FOR SUSTAINABLE DEVELOPMENT	FRANCK MONIOKO | LEMONDE BOUAFOU | MARC FLAUBERT NGANGUE	UNIVERSITE DES SCIENCES ET TECHNIQUES DE MASUKU | CENTRE INTERDISCIPLINAIRE DE RECHERCHES MEDICALES DE FRANCEVILLE | CENTRE INTERDISCIPLINAIRE DE RECHERCHES MEDICALES DE FRANCEVILLE	2021-04-28	GOOD	True	Pyretophorus_series	Anopheles_gambiae_complex		60.0	17403.0	Anopheles_gambiae	Anopheles_gambiae
DN806204S_A8	2265.0	GDNA00000552A	A8	HEAD | THORAX	Diptera	Culicidae	Anopheles	Anopheles gambiae group	ADULT	FEMALE	NOT_COLLECTED	NOT_COLLECTED	1828	2019-09-07	GABON | LOPE NATIONAL PARK	-0.11054	11.60093	Domestic	5:00	PT1H	HUMAN_LANDING_CATCH	OUTDOORS	taxon expert, morphology	Kept at -20C within silica. Held at RT for 10 hours from field to laboratory in Gabon then stored at -20C before shipping in France. Held at RT for 48 hours for shipping from Gabon to Montpellier and then stored at -20C	NONE	2	2019-09-07	DNA extraction and purification carried out with DNeasy Blood and Tissue Kit	15.0		HG1	Y		BORIS MAKANGA | LEMONDE BOUAFOU | NIL RAHOLA	INSTITUT DE RECHERCHE EN ECOLOGIE TROPICALE | CENTRE INTERDISCIPLINAIRE DE RECHERCHES MEDICALES DE FRANCEVILLE | FRENCH NATIONAL INSTITUTE FOR SUSTAINABLE DEVELOPMENT	BORIS MAKANGA | DIEGO AYALA | NIL RAHOLA | LEMONDE BOUAFOU | MARC FLAUBERT NGANGUE	INSTITUT DE RECHERCHE EN ECOLOGIE TROPICALE | FRENCH NATIONAL INSTITUTE FOR SUSTAINABLE DEVELOPMENT | CENTRE INTERDISCIPLINAIRE DE RECHERCHES MEDICALES DE FRANCEVILLE | CENTRE INTERDISCIPLINAIRE DE RECHERCHES MEDICALES DE FRANCEVILLE | FRENCH NATIONAL INSTITUTE FOR SUSTAINABLE DEVELOPMENT	FRANCK MONIOKO | LEMONDE BOUAFOU | MARC FLAUBERT NGANGUE	UNIVERSITE DES SCIENCES ET TECHNIQUES DE MASUKU | CENTRE INTERDISCIPLINAIRE DE RECHERCHES MEDICALES DE FRANCEVILLE | CENTRE INTERDISCIPLINAIRE DE RECHERCHES MEDICALES DE FRANCEVILLE	2021-04-28	GOOD	True	Pyretophorus_series	Anopheles_gambiae_complex		60.0	18165.0	Anopheles_coluzzii	Anopheles_coluzzii
DN806204S_B8	2266.0	GDNA00000552A	B8	HEAD | THORAX	Diptera	Culicidae	Anopheles	Anopheles gambiae group	ADULT	FEMALE	NOT_COLLECTED	NOT_COLLECTED	1829	2019-09-07	GABON | LOPE NATIONAL PARK	-0.11054	11.60093	Domestic	5:00	PT1H	HUMAN_LANDING_CATCH	OUTDOORS	taxon expert, morphology	Kept at -20C within silica. Held at RT for 10 hours from field to laboratory in Gabon then stored at -20C before shipping in France. Held at RT for 48 hours for shipping from Gabon to Montpellier and then stored at -20C	NONE	2	2019-09-07	DNA extraction and purification carried out with DNeasy Blood and Tissue Kit	15.0		HG1	Y		BORIS MAKANGA | LEMONDE BOUAFOU | NIL RAHOLA	INSTITUT DE RECHERCHE EN ECOLOGIE TROPICALE | CENTRE INTERDISCIPLINAIRE DE RECHERCHES MEDICALES DE FRANCEVILLE | FRENCH NATIONAL INSTITUTE FOR SUSTAINABLE DEVELOPMENT	BORIS MAKANGA | DIEGO AYALA | NIL RAHOLA | LEMONDE BOUAFOU | MARC FLAUBERT NGANGUE	INSTITUT DE RECHERCHE EN ECOLOGIE TROPICALE | FRENCH NATIONAL INSTITUTE FOR SUSTAINABLE DEVELOPMENT | CENTRE INTERDISCIPLINAIRE DE RECHERCHES MEDICALES DE FRANCEVILLE | CENTRE INTERDISCIPLINAIRE DE RECHERCHES MEDICALES DE FRANCEVILLE | FRENCH NATIONAL INSTITUTE FOR SUSTAINABLE DEVELOPMENT	FRANCK MONIOKO | LEMONDE BOUAFOU | MARC FLAUBERT NGANGUE	UNIVERSITE DES SCIENCES ET TECHNIQUES DE MASUKU | CENTRE INTERDISCIPLINAIRE DE RECHERCHES MEDICALES DE FRANCEVILLE | CENTRE INTERDISCIPLINAIRE DE RECHERCHES MEDICALES DE FRANCEVILLE	2021-04-28	GOOD	True	Pyretophorus_series	Anopheles_gambiae_complex		59.0	26723.0	Anopheles_coluzzii	Anopheles_coluzzii
DN806204S_C8	2267.0	GDNA00000552A	C8	HEAD | THORAX	Diptera	Culicidae	Anopheles	Anopheles gambiae group	ADULT	FEMALE	NOT_COLLECTED	NOT_COLLECTED	1833	2019-09-07	GABON | LOPE NATIONAL PARK	-0.11054	11.60093	Domestic	6:00	PT1H	HUMAN_LANDING_CATCH	OUTDOORS	taxon expert, morphology	Kept at -20C within silica. Held at RT for 10 hours from field to laboratory in Gabon then stored at -20C before shipping in France. Held at RT for 48 hours for shipping from Gabon to Montpellier and then stored at -20C	NONE	2	2019-09-07	DNA extraction and purification carried out with DNeasy Blood and Tissue Kit	15.0		HG1	Y		BORIS MAKANGA | LEMONDE BOUAFOU | NIL RAHOLA	INSTITUT DE RECHERCHE EN ECOLOGIE TROPICALE | CENTRE INTERDISCIPLINAIRE DE RECHERCHES MEDICALES DE FRANCEVILLE | FRENCH NATIONAL INSTITUTE FOR SUSTAINABLE DEVELOPMENT	BORIS MAKANGA | DIEGO AYALA | NIL RAHOLA | LEMONDE BOUAFOU | MARC FLAUBERT NGANGUE	INSTITUT DE RECHERCHE EN ECOLOGIE TROPICALE | FRENCH NATIONAL INSTITUTE FOR SUSTAINABLE DEVELOPMENT | CENTRE INTERDISCIPLINAIRE DE RECHERCHES MEDICALES DE FRANCEVILLE | CENTRE INTERDISCIPLINAIRE DE RECHERCHES MEDICALES DE FRANCEVILLE | FRENCH NATIONAL INSTITUTE FOR SUSTAINABLE DEVELOPMENT	FRANCK MONIOKO | LEMONDE BOUAFOU | MARC FLAUBERT NGANGUE	UNIVERSITE DES SCIENCES ET TECHNIQUES DE MASUKU | CENTRE INTERDISCIPLINAIRE DE RECHERCHES MEDICALES DE FRANCEVILLE | CENTRE INTERDISCIPLINAIRE DE RECHERCHES MEDICALES DE FRANCEVILLE	2021-04-28	GOOD	True	Pyretophorus_series	Anopheles_gambiae_complex		61.0	11226.0	Anopheles_coluzzii	Anopheles_coluzzii
DN806204S_D8	2268.0	GDNA00000552A	D8	HEAD | THORAX	Diptera	Culicidae	Anopheles	Anopheles gambiae group	ADULT	FEMALE	NOT_COLLECTED	NOT_COLLECTED	1834	2019-09-07	GABON | LOPE NATIONAL PARK	-0.11054	11.60093	Domestic	6:00	PT1H	HUMAN_LANDING_CATCH	OUTDOORS	taxon expert, morphology	Kept at -20C within silica. Held at RT for 10 hours from field to laboratory in Gabon then stored at -20C before shipping in France. Held at RT for 48 hours for shipping from Gabon to Montpellier and then stored at -20C	NONE	2	2019-09-07	DNA extraction and purification carried out with DNeasy Blood and Tissue Kit	15.0		HG1	Y		BORIS MAKANGA | LEMONDE BOUAFOU | NIL RAHOLA	INSTITUT DE RECHERCHE EN ECOLOGIE TROPICALE | CENTRE INTERDISCIPLINAIRE DE RECHERCHES MEDICALES DE FRANCEVILLE | FRENCH NATIONAL INSTITUTE FOR SUSTAINABLE DEVELOPMENT	BORIS MAKANGA | DIEGO AYALA | NIL RAHOLA | LEMONDE BOUAFOU | MARC FLAUBERT NGANGUE	INSTITUT DE RECHERCHE EN ECOLOGIE TROPICALE | FRENCH NATIONAL INSTITUTE FOR SUSTAINABLE DEVELOPMENT | CENTRE INTERDISCIPLINAIRE DE RECHERCHES MEDICALES DE FRANCEVILLE | CENTRE INTERDISCIPLINAIRE DE RECHERCHES MEDICALES DE FRANCEVILLE | FRENCH NATIONAL INSTITUTE FOR SUSTAINABLE DEVELOPMENT	FRANCK MONIOKO | LEMONDE BOUAFOU | MARC FLAUBERT NGANGUE	UNIVERSITE DES SCIENCES ET TECHNIQUES DE MASUKU | CENTRE INTERDISCIPLINAIRE DE RECHERCHES MEDICALES DE FRANCEVILLE | CENTRE INTERDISCIPLINAIRE DE RECHERCHES MEDICALES DE FRANCEVILLE	2021-04-28	GOOD	True	Pyretophorus_series	Anopheles_gambiae_complex		48.0	1245.0		Anopheles_gambiae_complex
DN806204S_E8	2269.0	GDNA00000552A	E8	HEAD | THORAX	Diptera	Culicidae	Anopheles	Anopheles gambiae group	ADULT	FEMALE	NOT_COLLECTED	NOT_COLLECTED	1835	2019-09-07	GABON | LOPE NATIONAL PARK	-0.11054	11.60093	Domestic	6:00	PT1H	HUMAN_LANDING_CATCH	OUTDOORS	taxon expert, morphology	Kept at -20C within silica. Held at RT for 10 hours from field to laboratory in Gabon then stored at -20C before shipping in France. Held at RT for 48 hours for shipping from Gabon to Montpellier and then stored at -20C	NONE	2	2019-09-07	DNA extraction and purification carried out with DNeasy Blood and Tissue Kit	15.0		HG1	Y		BORIS MAKANGA | LEMONDE BOUAFOU | NIL RAHOLA	INSTITUT DE RECHERCHE EN ECOLOGIE TROPICALE | CENTRE INTERDISCIPLINAIRE DE RECHERCHES MEDICALES DE FRANCEVILLE | FRENCH NATIONAL INSTITUTE FOR SUSTAINABLE DEVELOPMENT	BORIS MAKANGA | DIEGO AYALA | NIL RAHOLA | LEMONDE BOUAFOU | MARC FLAUBERT NGANGUE	INSTITUT DE RECHERCHE EN ECOLOGIE TROPICALE | FRENCH NATIONAL INSTITUTE FOR SUSTAINABLE DEVELOPMENT | CENTRE INTERDISCIPLINAIRE DE RECHERCHES MEDICALES DE FRANCEVILLE | CENTRE INTERDISCIPLINAIRE DE RECHERCHES MEDICALES DE FRANCEVILLE | FRENCH NATIONAL INSTITUTE FOR SUSTAINABLE DEVELOPMENT	FRANCK MONIOKO | LEMONDE BOUAFOU | MARC FLAUBERT NGANGUE	UNIVERSITE DES SCIENCES ET TECHNIQUES DE MASUKU | CENTRE INTERDISCIPLINAIRE DE RECHERCHES MEDICALES DE FRANCEVILLE | CENTRE INTERDISCIPLINAIRE DE RECHERCHES MEDICALES DE FRANCEVILLE	2021-04-28	GOOD	True	Pyretophorus_series	Anopheles_gambiae_complex		59.0	14952.0	Anopheles_gambiae	Anopheles_gambiae
DN806204S_F8	2270.0	GDNA00000552A	F8	HEAD | THORAX	Diptera	Culicidae	Anopheles	Anopheles gambiae group	ADULT	FEMALE	NOT_COLLECTED	NOT_COLLECTED	2813	2019-09-09	GABON | LOPE NATIONAL PARK	-0.10315	11.60577	Domestic	19:00	PT1H	HUMAN_LANDING_CATCH	OUTDOORS	taxon expert, morphology	Kept at -20C within silica. Held at RT for 10 hours from field to laboratory in Gabon then stored at -20C before shipping in France. Held at RT for 48 hours for shipping from Gabon to Montpellier and then stored at -20C	NONE	2	2019-09-09	DNA extraction and purification carried out with DNeasy Blood and Tissue Kit	15.0		HG1	Y		BORIS MAKANGA | LEMONDE BOUAFOU | NIL RAHOLA	INSTITUT DE RECHERCHE EN ECOLOGIE TROPICALE | CENTRE INTERDISCIPLINAIRE DE RECHERCHES MEDICALES DE FRANCEVILLE | FRENCH NATIONAL INSTITUTE FOR SUSTAINABLE DEVELOPMENT	BORIS MAKANGA | DIEGO AYALA | NIL RAHOLA | LEMONDE BOUAFOU | MARC FLAUBERT NGANGUE	INSTITUT DE RECHERCHE EN ECOLOGIE TROPICALE | FRENCH NATIONAL INSTITUTE FOR SUSTAINABLE DEVELOPMENT | CENTRE INTERDISCIPLINAIRE DE RECHERCHES MEDICALES DE FRANCEVILLE | CENTRE INTERDISCIPLINAIRE DE RECHERCHES MEDICALES DE FRANCEVILLE | FRENCH NATIONAL INSTITUTE FOR SUSTAINABLE DEVELOPMENT	FRANCK MONIOKO | LEMONDE BOUAFOU | MARC FLAUBERT NGANGUE	UNIVERSITE DES SCIENCES ET TECHNIQUES DE MASUKU | CENTRE INTERDISCIPLINAIRE DE RECHERCHES MEDICALES DE FRANCEVILLE | CENTRE INTERDISCIPLINAIRE DE RECHERCHES MEDICALES DE FRANCEVILLE	2021-04-28	GOOD	True	Pyretophorus_series	Anopheles_gambiae_complex		60.0	10654.0	Uncertain_coluzzii_gambiae	Uncertain_coluzzii_gambiae
DN806204S_G8	2271.0	GDNA00000552A	G8	HEAD | THORAX	Diptera	Culicidae	Anopheles	Anopheles gambiae group	ADULT	FEMALE	NOT_COLLECTED	NOT_COLLECTED	2825	2019-09-09	GABON | LOPE NATIONAL PARK	-0.10315	11.60577	Domestic	22:00	PT1H	HUMAN_LANDING_CATCH	OUTDOORS	taxon expert, morphology	Kept at -20C within silica. Held at RT for 10 hours from field to laboratory in Gabon then stored at -20C before shipping in France. Held at RT for 48 hours for shipping from Gabon to Montpellier and then stored at -20C	NONE	2	2019-09-09	DNA extraction and purification carried out with DNeasy Blood and Tissue Kit	15.0		HG1	Y		BORIS MAKANGA | LEMONDE BOUAFOU | NIL RAHOLA	INSTITUT DE RECHERCHE EN ECOLOGIE TROPICALE | CENTRE INTERDISCIPLINAIRE DE RECHERCHES MEDICALES DE FRANCEVILLE | FRENCH NATIONAL INSTITUTE FOR SUSTAINABLE DEVELOPMENT	BORIS MAKANGA | DIEGO AYALA | NIL RAHOLA | LEMONDE BOUAFOU | MARC FLAUBERT NGANGUE	INSTITUT DE RECHERCHE EN ECOLOGIE TROPICALE | FRENCH NATIONAL INSTITUTE FOR SUSTAINABLE DEVELOPMENT | CENTRE INTERDISCIPLINAIRE DE RECHERCHES MEDICALES DE FRANCEVILLE | CENTRE INTERDISCIPLINAIRE DE RECHERCHES MEDICALES DE FRANCEVILLE | FRENCH NATIONAL INSTITUTE FOR SUSTAINABLE DEVELOPMENT	FRANCK MONIOKO | LEMONDE BOUAFOU | MARC FLAUBERT NGANGUE	UNIVERSITE DES SCIENCES ET TECHNIQUES DE MASUKU | CENTRE INTERDISCIPLINAIRE DE RECHERCHES MEDICALES DE FRANCEVILLE | CENTRE INTERDISCIPLINAIRE DE RECHERCHES MEDICALES DE FRANCEVILLE	2021-04-28	GOOD	True	Pyretophorus_series	Anopheles_gambiae_complex		59.0	5343.0	Anopheles_gambiae	Anopheles_gambiae
DN806204S_H8	2272.0	GDNA00000552A	H8	HEAD | THORAX	Diptera	Culicidae	Anopheles	Anopheles gambiae group	ADULT	FEMALE	NOT_COLLECTED	NOT_COLLECTED	2826	2019-09-09	GABON | LOPE NATIONAL PARK	-0.10315	11.60577	Domestic	22:00	PT1H	HUMAN_LANDING_CATCH	OUTDOORS	taxon expert, morphology	Kept at -20C within silica. Held at RT for 10 hours from field to laboratory in Gabon then stored at -20C before shipping in France. Held at RT for 48 hours for shipping from Gabon to Montpellier and then stored at -20C	NONE	2	2019-09-09	DNA extraction and purification carried out with DNeasy Blood and Tissue Kit	15.0		HG1	Y		BORIS MAKANGA | LEMONDE BOUAFOU | NIL RAHOLA	INSTITUT DE RECHERCHE EN ECOLOGIE TROPICALE | CENTRE INTERDISCIPLINAIRE DE RECHERCHES MEDICALES DE FRANCEVILLE | FRENCH NATIONAL INSTITUTE FOR SUSTAINABLE DEVELOPMENT	BORIS MAKANGA | DIEGO AYALA | NIL RAHOLA | LEMONDE BOUAFOU | MARC FLAUBERT NGANGUE	INSTITUT DE RECHERCHE EN ECOLOGIE TROPICALE | FRENCH NATIONAL INSTITUTE FOR SUSTAINABLE DEVELOPMENT | CENTRE INTERDISCIPLINAIRE DE RECHERCHES MEDICALES DE FRANCEVILLE | CENTRE INTERDISCIPLINAIRE DE RECHERCHES MEDICALES DE FRANCEVILLE | FRENCH NATIONAL INSTITUTE FOR SUSTAINABLE DEVELOPMENT	FRANCK MONIOKO | LEMONDE BOUAFOU | MARC FLAUBERT NGANGUE	UNIVERSITE DES SCIENCES ET TECHNIQUES DE MASUKU | CENTRE INTERDISCIPLINAIRE DE RECHERCHES MEDICALES DE FRANCEVILLE | CENTRE INTERDISCIPLINAIRE DE RECHERCHES MEDICALES DE FRANCEVILLE	2021-04-28	GOOD	True	Pyretophorus_series	Anopheles_gambiae_complex		59.0	11116.0	Anopheles_gambiae	Anopheles_gambiae
DN806204S_A9	2273.0	GDNA00000552A	A9	HEAD | THORAX	Diptera	Culicidae	Anopheles	Anopheles gambiae group	ADULT	FEMALE	NOT_COLLECTED	NOT_COLLECTED	2830	2019-09-09	GABON | LOPE NATIONAL PARK	-0.10315	11.60577	Domestic	23:59	PT59M	HUMAN_LANDING_CATCH	OUTDOORS	taxon expert, morphology	Kept at -20C within silica. Held at RT for 10 hours from field to laboratory in Gabon then stored at -20C before shipping in France. Held at RT for 48 hours for shipping from Gabon to Montpellier and then stored at -20C	NONE	2	2019-09-09	DNA extraction and purification carried out with DNeasy Blood and Tissue Kit	15.0		HG1	Y		BORIS MAKANGA | LEMONDE BOUAFOU | NIL RAHOLA	INSTITUT DE RECHERCHE EN ECOLOGIE TROPICALE | CENTRE INTERDISCIPLINAIRE DE RECHERCHES MEDICALES DE FRANCEVILLE | FRENCH NATIONAL INSTITUTE FOR SUSTAINABLE DEVELOPMENT	BORIS MAKANGA | DIEGO AYALA | NIL RAHOLA | LEMONDE BOUAFOU | MARC FLAUBERT NGANGUE	INSTITUT DE RECHERCHE EN ECOLOGIE TROPICALE | FRENCH NATIONAL INSTITUTE FOR SUSTAINABLE DEVELOPMENT | CENTRE INTERDISCIPLINAIRE DE RECHERCHES MEDICALES DE FRANCEVILLE | CENTRE INTERDISCIPLINAIRE DE RECHERCHES MEDICALES DE FRANCEVILLE | FRENCH NATIONAL INSTITUTE FOR SUSTAINABLE DEVELOPMENT	FRANCK MONIOKO | LEMONDE BOUAFOU | MARC FLAUBERT NGANGUE	UNIVERSITE DES SCIENCES ET TECHNIQUES DE MASUKU | CENTRE INTERDISCIPLINAIRE DE RECHERCHES MEDICALES DE FRANCEVILLE | CENTRE INTERDISCIPLINAIRE DE RECHERCHES MEDICALES DE FRANCEVILLE	2021-04-28	GOOD	True	Pyretophorus_series	Anopheles_gambiae_complex		59.0	8243.0	Anopheles_coluzzii	Anopheles_coluzzii
DN806204S_B9	2274.0	GDNA00000552A	B9	HEAD | THORAX	Diptera	Culicidae	Anopheles	Anopheles gambiae group	ADULT	FEMALE	NOT_COLLECTED	NOT_COLLECTED	2831	2019-09-09	GABON | LOPE NATIONAL PARK	-0.10315	11.60577	Domestic	23:59	PT59M	HUMAN_LANDING_CATCH	OUTDOORS	taxon expert, morphology	Kept at -20C within silica. Held at RT for 10 hours from field to laboratory in Gabon then stored at -20C before shipping in France. Held at RT for 48 hours for shipping from Gabon to Montpellier and then stored at -20C	NONE	2	2019-09-09	DNA extraction and purification carried out with DNeasy Blood and Tissue Kit	15.0		HG1	Y		BORIS MAKANGA | LEMONDE BOUAFOU | NIL RAHOLA	INSTITUT DE RECHERCHE EN ECOLOGIE TROPICALE | CENTRE INTERDISCIPLINAIRE DE RECHERCHES MEDICALES DE FRANCEVILLE | FRENCH NATIONAL INSTITUTE FOR SUSTAINABLE DEVELOPMENT	BORIS MAKANGA | DIEGO AYALA | NIL RAHOLA | LEMONDE BOUAFOU | MARC FLAUBERT NGANGUE	INSTITUT DE RECHERCHE EN ECOLOGIE TROPICALE | FRENCH NATIONAL INSTITUTE FOR SUSTAINABLE DEVELOPMENT | CENTRE INTERDISCIPLINAIRE DE RECHERCHES MEDICALES DE FRANCEVILLE | CENTRE INTERDISCIPLINAIRE DE RECHERCHES MEDICALES DE FRANCEVILLE | FRENCH NATIONAL INSTITUTE FOR SUSTAINABLE DEVELOPMENT	FRANCK MONIOKO | LEMONDE BOUAFOU | MARC FLAUBERT NGANGUE	UNIVERSITE DES SCIENCES ET TECHNIQUES DE MASUKU | CENTRE INTERDISCIPLINAIRE DE RECHERCHES MEDICALES DE FRANCEVILLE | CENTRE INTERDISCIPLINAIRE DE RECHERCHES MEDICALES DE FRANCEVILLE	2021-04-28	GOOD	True	Pyretophorus_series	Anopheles_gambiae_complex		60.0	15643.0	Uncertain_coluzzii_tengrela_gambiae	Uncertain_coluzzii_tengrela_gambiae
DN806204S_C9	2275.0	GDNA00000552A	C9	HEAD | THORAX	Diptera	Culicidae	Anopheles	Anopheles gambiae group	ADULT	FEMALE	NOT_COLLECTED	NOT_COLLECTED	2838	2019-09-10	GABON | LOPE NATIONAL PARK	-0.10315	11.60577	Domestic	1:00	PT1H	HUMAN_LANDING_CATCH	OUTDOORS	taxon expert, morphology	Kept at -20C within silica. Held at RT for 10 hours from field to laboratory in Gabon then stored at -20C before shipping in France. Held at RT for 48 hours for shipping from Gabon to Montpellier and then stored at -20C	NONE	2	2019-09-10	DNA extraction and purification carried out with DNeasy Blood and Tissue Kit	15.0		HG1	Y		BORIS MAKANGA | LEMONDE BOUAFOU | NIL RAHOLA	INSTITUT DE RECHERCHE EN ECOLOGIE TROPICALE | CENTRE INTERDISCIPLINAIRE DE RECHERCHES MEDICALES DE FRANCEVILLE | FRENCH NATIONAL INSTITUTE FOR SUSTAINABLE DEVELOPMENT	BORIS MAKANGA | DIEGO AYALA | NIL RAHOLA | LEMONDE BOUAFOU | MARC FLAUBERT NGANGUE	INSTITUT DE RECHERCHE EN ECOLOGIE TROPICALE | FRENCH NATIONAL INSTITUTE FOR SUSTAINABLE DEVELOPMENT | CENTRE INTERDISCIPLINAIRE DE RECHERCHES MEDICALES DE FRANCEVILLE | CENTRE INTERDISCIPLINAIRE DE RECHERCHES MEDICALES DE FRANCEVILLE | FRENCH NATIONAL INSTITUTE FOR SUSTAINABLE DEVELOPMENT	FRANCK MONIOKO | LEMONDE BOUAFOU | MARC FLAUBERT NGANGUE	UNIVERSITE DES SCIENCES ET TECHNIQUES DE MASUKU | CENTRE INTERDISCIPLINAIRE DE RECHERCHES MEDICALES DE FRANCEVILLE | CENTRE INTERDISCIPLINAIRE DE RECHERCHES MEDICALES DE FRANCEVILLE	2021-04-28	GOOD								TOO_FEW_TARGETS
DN806204S_D9	2276.0	GDNA00000552A	D9	HEAD | THORAX	Diptera	Culicidae	Anopheles	Anopheles gambiae group	ADULT	FEMALE	NOT_COLLECTED	NOT_COLLECTED	2839	2019-09-10	GABON | LOPE NATIONAL PARK	-0.10315	11.60577	Domestic	1:00	PT1H	HUMAN_LANDING_CATCH	OUTDOORS	taxon expert, morphology	Kept at -20C within silica. Held at RT for 10 hours from field to laboratory in Gabon then stored at -20C before shipping in France. Held at RT for 48 hours for shipping from Gabon to Montpellier and then stored at -20C	NONE	2	2019-09-10	DNA extraction and purification carried out with DNeasy Blood and Tissue Kit	15.0		HG1	Y		BORIS MAKANGA | LEMONDE BOUAFOU | NIL RAHOLA	INSTITUT DE RECHERCHE EN ECOLOGIE TROPICALE | CENTRE INTERDISCIPLINAIRE DE RECHERCHES MEDICALES DE FRANCEVILLE | FRENCH NATIONAL INSTITUTE FOR SUSTAINABLE DEVELOPMENT	BORIS MAKANGA | DIEGO AYALA | NIL RAHOLA | LEMONDE BOUAFOU | MARC FLAUBERT NGANGUE	INSTITUT DE RECHERCHE EN ECOLOGIE TROPICALE | FRENCH NATIONAL INSTITUTE FOR SUSTAINABLE DEVELOPMENT | CENTRE INTERDISCIPLINAIRE DE RECHERCHES MEDICALES DE FRANCEVILLE | CENTRE INTERDISCIPLINAIRE DE RECHERCHES MEDICALES DE FRANCEVILLE | FRENCH NATIONAL INSTITUTE FOR SUSTAINABLE DEVELOPMENT	FRANCK MONIOKO | LEMONDE BOUAFOU | MARC FLAUBERT NGANGUE	UNIVERSITE DES SCIENCES ET TECHNIQUES DE MASUKU | CENTRE INTERDISCIPLINAIRE DE RECHERCHES MEDICALES DE FRANCEVILLE | CENTRE INTERDISCIPLINAIRE DE RECHERCHES MEDICALES DE FRANCEVILLE	2021-04-28	GOOD	True	Pyretophorus_series	Anopheles_gambiae_complex		59.0	7284.0	Uncertain_coluzzii_gambiae	Uncertain_coluzzii_gambiae
DN806204S_E9	2277.0	GDNA00000552A	E9	HEAD | THORAX	Diptera	Culicidae	Anopheles	Anopheles gambiae group	ADULT	FEMALE	NOT_COLLECTED	NOT_COLLECTED	2840	2019-09-10	GABON | LOPE NATIONAL PARK	-0.10315	11.60577	Domestic	1:00	PT1H	HUMAN_LANDING_CATCH	OUTDOORS	taxon expert, morphology	Kept at -20C within silica. Held at RT for 10 hours from field to laboratory in Gabon then stored at -20C before shipping in France. Held at RT for 48 hours for shipping from Gabon to Montpellier and then stored at -20C	NONE	2	2019-09-10	DNA extraction and purification carried out with DNeasy Blood and Tissue Kit	15.0		HG1	Y		BORIS MAKANGA | LEMONDE BOUAFOU | NIL RAHOLA	INSTITUT DE RECHERCHE EN ECOLOGIE TROPICALE | CENTRE INTERDISCIPLINAIRE DE RECHERCHES MEDICALES DE FRANCEVILLE | FRENCH NATIONAL INSTITUTE FOR SUSTAINABLE DEVELOPMENT	BORIS MAKANGA | DIEGO AYALA | NIL RAHOLA | LEMONDE BOUAFOU | MARC FLAUBERT NGANGUE	INSTITUT DE RECHERCHE EN ECOLOGIE TROPICALE | FRENCH NATIONAL INSTITUTE FOR SUSTAINABLE DEVELOPMENT | CENTRE INTERDISCIPLINAIRE DE RECHERCHES MEDICALES DE FRANCEVILLE | CENTRE INTERDISCIPLINAIRE DE RECHERCHES MEDICALES DE FRANCEVILLE | FRENCH NATIONAL INSTITUTE FOR SUSTAINABLE DEVELOPMENT	FRANCK MONIOKO | LEMONDE BOUAFOU | MARC FLAUBERT NGANGUE	UNIVERSITE DES SCIENCES ET TECHNIQUES DE MASUKU | CENTRE INTERDISCIPLINAIRE DE RECHERCHES MEDICALES DE FRANCEVILLE | CENTRE INTERDISCIPLINAIRE DE RECHERCHES MEDICALES DE FRANCEVILLE	2021-04-28	GOOD	True	Pyretophorus_series	Anopheles_gambiae_complex		60.0	21156.0	Uncertain_coluzzii_tengrela_gambiae	Uncertain_coluzzii_tengrela_gambiae
DN806204S_F9	2278.0	GDNA00000552A	F9	HEAD | THORAX	Diptera	Culicidae	Anopheles	Anopheles gambiae group	ADULT	FEMALE	NOT_COLLECTED	NOT_COLLECTED	2841	2019-09-10	GABON | LOPE NATIONAL PARK	-0.10315	11.60577	Domestic	1:00	PT1H	HUMAN_LANDING_CATCH	OUTDOORS	taxon expert, morphology	Kept at -20C within silica. Held at RT for 10 hours from field to laboratory in Gabon then stored at -20C before shipping in France. Held at RT for 48 hours for shipping from Gabon to Montpellier and then stored at -20C	NONE	2	2019-09-10	DNA extraction and purification carried out with DNeasy Blood and Tissue Kit	15.0		HG1	Y		BORIS MAKANGA | LEMONDE BOUAFOU | NIL RAHOLA	INSTITUT DE RECHERCHE EN ECOLOGIE TROPICALE | CENTRE INTERDISCIPLINAIRE DE RECHERCHES MEDICALES DE FRANCEVILLE | FRENCH NATIONAL INSTITUTE FOR SUSTAINABLE DEVELOPMENT	BORIS MAKANGA | DIEGO AYALA | NIL RAHOLA | LEMONDE BOUAFOU | MARC FLAUBERT NGANGUE	INSTITUT DE RECHERCHE EN ECOLOGIE TROPICALE | FRENCH NATIONAL INSTITUTE FOR SUSTAINABLE DEVELOPMENT | CENTRE INTERDISCIPLINAIRE DE RECHERCHES MEDICALES DE FRANCEVILLE | CENTRE INTERDISCIPLINAIRE DE RECHERCHES MEDICALES DE FRANCEVILLE | FRENCH NATIONAL INSTITUTE FOR SUSTAINABLE DEVELOPMENT	FRANCK MONIOKO | LEMONDE BOUAFOU | MARC FLAUBERT NGANGUE	UNIVERSITE DES SCIENCES ET TECHNIQUES DE MASUKU | CENTRE INTERDISCIPLINAIRE DE RECHERCHES MEDICALES DE FRANCEVILLE | CENTRE INTERDISCIPLINAIRE DE RECHERCHES MEDICALES DE FRANCEVILLE	2021-04-28	GOOD	True	Pyretophorus_series	Anopheles_gambiae_complex		60.0	9920.0	Anopheles_coluzzii	Anopheles_coluzzii
DN806204S_G9	2279.0	GDNA00000552A	G9	HEAD | THORAX	Diptera	Culicidae	Anopheles	Anopheles gambiae group	ADULT	FEMALE	NOT_COLLECTED	NOT_COLLECTED	2850	2019-09-10	GABON | LOPE NATIONAL PARK	-0.10315	11.60577	Domestic	2:00	PT1H	HUMAN_LANDING_CATCH	OUTDOORS	taxon expert, morphology	Kept at -20C within silica. Held at RT for 10 hours from field to laboratory in Gabon then stored at -20C before shipping in France. Held at RT for 48 hours for shipping from Gabon to Montpellier and then stored at -20C	NONE	2	2019-09-10	DNA extraction and purification carried out with DNeasy Blood and Tissue Kit	15.0		HG1	Y		BORIS MAKANGA | LEMONDE BOUAFOU | NIL RAHOLA	INSTITUT DE RECHERCHE EN ECOLOGIE TROPICALE | CENTRE INTERDISCIPLINAIRE DE RECHERCHES MEDICALES DE FRANCEVILLE | FRENCH NATIONAL INSTITUTE FOR SUSTAINABLE DEVELOPMENT	BORIS MAKANGA | DIEGO AYALA | NIL RAHOLA | LEMONDE BOUAFOU | MARC FLAUBERT NGANGUE	INSTITUT DE RECHERCHE EN ECOLOGIE TROPICALE | FRENCH NATIONAL INSTITUTE FOR SUSTAINABLE DEVELOPMENT | CENTRE INTERDISCIPLINAIRE DE RECHERCHES MEDICALES DE FRANCEVILLE | CENTRE INTERDISCIPLINAIRE DE RECHERCHES MEDICALES DE FRANCEVILLE | FRENCH NATIONAL INSTITUTE FOR SUSTAINABLE DEVELOPMENT	FRANCK MONIOKO | LEMONDE BOUAFOU | MARC FLAUBERT NGANGUE	UNIVERSITE DES SCIENCES ET TECHNIQUES DE MASUKU | CENTRE INTERDISCIPLINAIRE DE RECHERCHES MEDICALES DE FRANCEVILLE | CENTRE INTERDISCIPLINAIRE DE RECHERCHES MEDICALES DE FRANCEVILLE	2021-04-28	GOOD	True	Pyretophorus_series	Anopheles_gambiae_complex		58.0	15228.0	Anopheles_coluzzii	Anopheles_coluzzii
DN806204S_H9	2280.0	GDNA00000552A	H9	HEAD | THORAX	Diptera	Culicidae	Anopheles	Anopheles gambiae group	ADULT	FEMALE	NOT_COLLECTED	NOT_COLLECTED	2851	2019-09-10	GABON | LOPE NATIONAL PARK	-0.10315	11.60577	Domestic	2:00	PT1H	HUMAN_LANDING_CATCH	OUTDOORS	taxon expert, morphology	Kept at -20C within silica. Held at RT for 10 hours from field to laboratory in Gabon then stored at -20C before shipping in France. Held at RT for 48 hours for shipping from Gabon to Montpellier and then stored at -20C	NONE	2	2019-09-10	DNA extraction and purification carried out with DNeasy Blood and Tissue Kit	15.0		HG1	Y		BORIS MAKANGA | LEMONDE BOUAFOU | NIL RAHOLA	INSTITUT DE RECHERCHE EN ECOLOGIE TROPICALE | CENTRE INTERDISCIPLINAIRE DE RECHERCHES MEDICALES DE FRANCEVILLE | FRENCH NATIONAL INSTITUTE FOR SUSTAINABLE DEVELOPMENT	BORIS MAKANGA | DIEGO AYALA | NIL RAHOLA | LEMONDE BOUAFOU | MARC FLAUBERT NGANGUE	INSTITUT DE RECHERCHE EN ECOLOGIE TROPICALE | FRENCH NATIONAL INSTITUTE FOR SUSTAINABLE DEVELOPMENT | CENTRE INTERDISCIPLINAIRE DE RECHERCHES MEDICALES DE FRANCEVILLE | CENTRE INTERDISCIPLINAIRE DE RECHERCHES MEDICALES DE FRANCEVILLE | FRENCH NATIONAL INSTITUTE FOR SUSTAINABLE DEVELOPMENT	FRANCK MONIOKO | LEMONDE BOUAFOU | MARC FLAUBERT NGANGUE	UNIVERSITE DES SCIENCES ET TECHNIQUES DE MASUKU | CENTRE INTERDISCIPLINAIRE DE RECHERCHES MEDICALES DE FRANCEVILLE | CENTRE INTERDISCIPLINAIRE DE RECHERCHES MEDICALES DE FRANCEVILLE	2021-04-28	GOOD	True	Pyretophorus_series	Anopheles_gambiae_complex		61.0	18342.0	Anopheles_gambiae	Anopheles_gambiae
DN806204S_A10	2281.0	GDNA00000552A	A10	HEAD | THORAX	Diptera	Culicidae	Anopheles	Anopheles gambiae group	ADULT	FEMALE	NOT_COLLECTED	NOT_COLLECTED	2852	2019-09-10	GABON | LOPE NATIONAL PARK	-0.10315	11.60577	Domestic	2:00	PT1H	HUMAN_LANDING_CATCH	OUTDOORS	taxon expert, morphology	Kept at -20C within silica. Held at RT for 10 hours from field to laboratory in Gabon then stored at -20C before shipping in France. Held at RT for 48 hours for shipping from Gabon to Montpellier and then stored at -20C	NONE	2	2019-09-10	DNA extraction and purification carried out with DNeasy Blood and Tissue Kit	15.0		HG1	Y		BORIS MAKANGA | LEMONDE BOUAFOU | NIL RAHOLA	INSTITUT DE RECHERCHE EN ECOLOGIE TROPICALE | CENTRE INTERDISCIPLINAIRE DE RECHERCHES MEDICALES DE FRANCEVILLE | FRENCH NATIONAL INSTITUTE FOR SUSTAINABLE DEVELOPMENT	BORIS MAKANGA | DIEGO AYALA | NIL RAHOLA | LEMONDE BOUAFOU | MARC FLAUBERT NGANGUE	INSTITUT DE RECHERCHE EN ECOLOGIE TROPICALE | FRENCH NATIONAL INSTITUTE FOR SUSTAINABLE DEVELOPMENT | CENTRE INTERDISCIPLINAIRE DE RECHERCHES MEDICALES DE FRANCEVILLE | CENTRE INTERDISCIPLINAIRE DE RECHERCHES MEDICALES DE FRANCEVILLE | FRENCH NATIONAL INSTITUTE FOR SUSTAINABLE DEVELOPMENT	FRANCK MONIOKO | LEMONDE BOUAFOU | MARC FLAUBERT NGANGUE	UNIVERSITE DES SCIENCES ET TECHNIQUES DE MASUKU | CENTRE INTERDISCIPLINAIRE DE RECHERCHES MEDICALES DE FRANCEVILLE | CENTRE INTERDISCIPLINAIRE DE RECHERCHES MEDICALES DE FRANCEVILLE	2021-04-28	GOOD	True	Pyretophorus_series	Anopheles_gambiae_complex		60.0	27574.0	Anopheles_coluzzii	Anopheles_coluzzii
DN806204S_B10	2282.0	GDNA00000552A	B10	HEAD | THORAX	Diptera	Culicidae	Anopheles	Anopheles gambiae group	ADULT	FEMALE	NOT_COLLECTED	NOT_COLLECTED	2853	2019-09-10	GABON | LOPE NATIONAL PARK	-0.10315	11.60577	Domestic	2:00	PT1H	HUMAN_LANDING_CATCH	OUTDOORS	taxon expert, morphology	Kept at -20C within silica. Held at RT for 10 hours from field to laboratory in Gabon then stored at -20C before shipping in France. Held at RT for 48 hours for shipping from Gabon to Montpellier and then stored at -20C	NONE	2	2019-09-10	DNA extraction and purification carried out with DNeasy Blood and Tissue Kit	15.0		HG1	Y		BORIS MAKANGA | LEMONDE BOUAFOU | NIL RAHOLA	INSTITUT DE RECHERCHE EN ECOLOGIE TROPICALE | CENTRE INTERDISCIPLINAIRE DE RECHERCHES MEDICALES DE FRANCEVILLE | FRENCH NATIONAL INSTITUTE FOR SUSTAINABLE DEVELOPMENT	BORIS MAKANGA | DIEGO AYALA | NIL RAHOLA | LEMONDE BOUAFOU | MARC FLAUBERT NGANGUE	INSTITUT DE RECHERCHE EN ECOLOGIE TROPICALE | FRENCH NATIONAL INSTITUTE FOR SUSTAINABLE DEVELOPMENT | CENTRE INTERDISCIPLINAIRE DE RECHERCHES MEDICALES DE FRANCEVILLE | CENTRE INTERDISCIPLINAIRE DE RECHERCHES MEDICALES DE FRANCEVILLE | FRENCH NATIONAL INSTITUTE FOR SUSTAINABLE DEVELOPMENT	FRANCK MONIOKO | LEMONDE BOUAFOU | MARC FLAUBERT NGANGUE	UNIVERSITE DES SCIENCES ET TECHNIQUES DE MASUKU | CENTRE INTERDISCIPLINAIRE DE RECHERCHES MEDICALES DE FRANCEVILLE | CENTRE INTERDISCIPLINAIRE DE RECHERCHES MEDICALES DE FRANCEVILLE	2021-04-28	GOOD	True	Pyretophorus_series	Anopheles_gambiae_complex		60.0	23781.0	Anopheles_coluzzii	Anopheles_coluzzii
DN806204S_C10	2283.0	GDNA00000552A	C10	HEAD | THORAX	Diptera	Culicidae	Anopheles	Anopheles gambiae group	ADULT	FEMALE	NOT_COLLECTED	NOT_COLLECTED	2854	2019-09-10	GABON | LOPE NATIONAL PARK	-0.10315	11.60577	Domestic	2:00	PT1H	HUMAN_LANDING_CATCH	OUTDOORS	taxon expert, morphology	Kept at -20C within silica. Held at RT for 10 hours from field to laboratory in Gabon then stored at -20C before shipping in France. Held at RT for 48 hours for shipping from Gabon to Montpellier and then stored at -20C	NONE	2	2019-09-10	DNA extraction and purification carried out with DNeasy Blood and Tissue Kit	15.0		HG1	Y		BORIS MAKANGA | LEMONDE BOUAFOU | NIL RAHOLA	INSTITUT DE RECHERCHE EN ECOLOGIE TROPICALE | CENTRE INTERDISCIPLINAIRE DE RECHERCHES MEDICALES DE FRANCEVILLE | FRENCH NATIONAL INSTITUTE FOR SUSTAINABLE DEVELOPMENT	BORIS MAKANGA | DIEGO AYALA | NIL RAHOLA | LEMONDE BOUAFOU | MARC FLAUBERT NGANGUE	INSTITUT DE RECHERCHE EN ECOLOGIE TROPICALE | FRENCH NATIONAL INSTITUTE FOR SUSTAINABLE DEVELOPMENT | CENTRE INTERDISCIPLINAIRE DE RECHERCHES MEDICALES DE FRANCEVILLE | CENTRE INTERDISCIPLINAIRE DE RECHERCHES MEDICALES DE FRANCEVILLE | FRENCH NATIONAL INSTITUTE FOR SUSTAINABLE DEVELOPMENT	FRANCK MONIOKO | LEMONDE BOUAFOU | MARC FLAUBERT NGANGUE	UNIVERSITE DES SCIENCES ET TECHNIQUES DE MASUKU | CENTRE INTERDISCIPLINAIRE DE RECHERCHES MEDICALES DE FRANCEVILLE | CENTRE INTERDISCIPLINAIRE DE RECHERCHES MEDICALES DE FRANCEVILLE	2021-04-28	GOOD	True	Pyretophorus_series	Anopheles_gambiae_complex		47.0	1247.0		Anopheles_gambiae_complex
DN806204S_D10	2284.0	GDNA00000552A	D10	HEAD | THORAX	Diptera	Culicidae	Anopheles	Anopheles gambiae group	ADULT	FEMALE	NOT_COLLECTED	NOT_COLLECTED	2855	2019-09-10	GABON | LOPE NATIONAL PARK	-0.10315	11.60577	Domestic	2:00	PT1H	HUMAN_LANDING_CATCH	OUTDOORS	taxon expert, morphology	Kept at -20C within silica. Held at RT for 10 hours from field to laboratory in Gabon then stored at -20C before shipping in France. Held at RT for 48 hours for shipping from Gabon to Montpellier and then stored at -20C	NONE	2	2019-09-10	DNA extraction and purification carried out with DNeasy Blood and Tissue Kit	15.0		HG1	Y		BORIS MAKANGA | LEMONDE BOUAFOU | NIL RAHOLA	INSTITUT DE RECHERCHE EN ECOLOGIE TROPICALE | CENTRE INTERDISCIPLINAIRE DE RECHERCHES MEDICALES DE FRANCEVILLE | FRENCH NATIONAL INSTITUTE FOR SUSTAINABLE DEVELOPMENT	BORIS MAKANGA | DIEGO AYALA | NIL RAHOLA | LEMONDE BOUAFOU | MARC FLAUBERT NGANGUE	INSTITUT DE RECHERCHE EN ECOLOGIE TROPICALE | FRENCH NATIONAL INSTITUTE FOR SUSTAINABLE DEVELOPMENT | CENTRE INTERDISCIPLINAIRE DE RECHERCHES MEDICALES DE FRANCEVILLE | CENTRE INTERDISCIPLINAIRE DE RECHERCHES MEDICALES DE FRANCEVILLE | FRENCH NATIONAL INSTITUTE FOR SUSTAINABLE DEVELOPMENT	FRANCK MONIOKO | LEMONDE BOUAFOU | MARC FLAUBERT NGANGUE	UNIVERSITE DES SCIENCES ET TECHNIQUES DE MASUKU | CENTRE INTERDISCIPLINAIRE DE RECHERCHES MEDICALES DE FRANCEVILLE | CENTRE INTERDISCIPLINAIRE DE RECHERCHES MEDICALES DE FRANCEVILLE	2021-04-28	GOOD	True	Pyretophorus_series	Anopheles_gambiae_complex		61.0	15861.0	Anopheles_coluzzii	Anopheles_coluzzii
DN806204S_E10	2285.0	GDNA00000552A	E10	HEAD | THORAX	Diptera	Culicidae	Anopheles	Anopheles gambiae group	ADULT	FEMALE	NOT_COLLECTED	NOT_COLLECTED	2856	2019-09-10	GABON | LOPE NATIONAL PARK	-0.10315	11.60577	Domestic	3:00	PT1H	HUMAN_LANDING_CATCH	OUTDOORS	taxon expert, morphology	Kept at -20C within silica. Held at RT for 10 hours from field to laboratory in Gabon then stored at -20C before shipping in France. Held at RT for 48 hours for shipping from Gabon to Montpellier and then stored at -20C	NONE	2	2019-09-10	DNA extraction and purification carried out with DNeasy Blood and Tissue Kit	15.0		HG1	Y		BORIS MAKANGA | LEMONDE BOUAFOU | NIL RAHOLA	INSTITUT DE RECHERCHE EN ECOLOGIE TROPICALE | CENTRE INTERDISCIPLINAIRE DE RECHERCHES MEDICALES DE FRANCEVILLE | FRENCH NATIONAL INSTITUTE FOR SUSTAINABLE DEVELOPMENT	BORIS MAKANGA | DIEGO AYALA | NIL RAHOLA | LEMONDE BOUAFOU | MARC FLAUBERT NGANGUE	INSTITUT DE RECHERCHE EN ECOLOGIE TROPICALE | FRENCH NATIONAL INSTITUTE FOR SUSTAINABLE DEVELOPMENT | CENTRE INTERDISCIPLINAIRE DE RECHERCHES MEDICALES DE FRANCEVILLE | CENTRE INTERDISCIPLINAIRE DE RECHERCHES MEDICALES DE FRANCEVILLE | FRENCH NATIONAL INSTITUTE FOR SUSTAINABLE DEVELOPMENT	FRANCK MONIOKO | LEMONDE BOUAFOU | MARC FLAUBERT NGANGUE	UNIVERSITE DES SCIENCES ET TECHNIQUES DE MASUKU | CENTRE INTERDISCIPLINAIRE DE RECHERCHES MEDICALES DE FRANCEVILLE | CENTRE INTERDISCIPLINAIRE DE RECHERCHES MEDICALES DE FRANCEVILLE	2021-04-28	GOOD	True	Pyretophorus_series	Anopheles_gambiae_complex		60.0	27711.0	Anopheles_coluzzii	Anopheles_coluzzii
DN806204S_F10	2286.0	GDNA00000552A	F10	HEAD | THORAX	Diptera	Culicidae	Anopheles	Anopheles gambiae group	ADULT	FEMALE	NOT_COLLECTED	NOT_COLLECTED	2857	2019-09-10	GABON | LOPE NATIONAL PARK	-0.10315	11.60577	Domestic	3:00	PT1H	HUMAN_LANDING_CATCH	OUTDOORS	taxon expert, morphology	Kept at -20C within silica. Held at RT for 10 hours from field to laboratory in Gabon then stored at -20C before shipping in France. Held at RT for 48 hours for shipping from Gabon to Montpellier and then stored at -20C	NONE	2	2019-09-10	DNA extraction and purification carried out with DNeasy Blood and Tissue Kit	15.0		HG1	Y		BORIS MAKANGA | LEMONDE BOUAFOU | NIL RAHOLA	INSTITUT DE RECHERCHE EN ECOLOGIE TROPICALE | CENTRE INTERDISCIPLINAIRE DE RECHERCHES MEDICALES DE FRANCEVILLE | FRENCH NATIONAL INSTITUTE FOR SUSTAINABLE DEVELOPMENT	BORIS MAKANGA | DIEGO AYALA | NIL RAHOLA | LEMONDE BOUAFOU | MARC FLAUBERT NGANGUE	INSTITUT DE RECHERCHE EN ECOLOGIE TROPICALE | FRENCH NATIONAL INSTITUTE FOR SUSTAINABLE DEVELOPMENT | CENTRE INTERDISCIPLINAIRE DE RECHERCHES MEDICALES DE FRANCEVILLE | CENTRE INTERDISCIPLINAIRE DE RECHERCHES MEDICALES DE FRANCEVILLE | FRENCH NATIONAL INSTITUTE FOR SUSTAINABLE DEVELOPMENT	FRANCK MONIOKO | LEMONDE BOUAFOU | MARC FLAUBERT NGANGUE	UNIVERSITE DES SCIENCES ET TECHNIQUES DE MASUKU | CENTRE INTERDISCIPLINAIRE DE RECHERCHES MEDICALES DE FRANCEVILLE | CENTRE INTERDISCIPLINAIRE DE RECHERCHES MEDICALES DE FRANCEVILLE	2021-04-28	GOOD	True	Pyretophorus_series	Anopheles_gambiae_complex		60.0	19197.0	Uncertain_coluzzii_tengrela_gambiae	Uncertain_coluzzii_tengrela_gambiae
DN806204S_G10	2287.0	GDNA00000552A	G10	HEAD | THORAX	Diptera	Culicidae	Anopheles	Anopheles gambiae group	ADULT	FEMALE	NOT_COLLECTED	NOT_COLLECTED	2865	2019-09-10	GABON | LOPE NATIONAL PARK	-0.10315	11.60577	Domestic	4:00	PT1H	HUMAN_LANDING_CATCH	OUTDOORS	taxon expert, morphology	Kept at -20C within silica. Held at RT for 10 hours from field to laboratory in Gabon then stored at -20C before shipping in France. Held at RT for 48 hours for shipping from Gabon to Montpellier and then stored at -20C	NONE	2	2019-09-10	DNA extraction and purification carried out with DNeasy Blood and Tissue Kit	15.0		HG1	Y		BORIS MAKANGA | LEMONDE BOUAFOU | NIL RAHOLA	INSTITUT DE RECHERCHE EN ECOLOGIE TROPICALE | CENTRE INTERDISCIPLINAIRE DE RECHERCHES MEDICALES DE FRANCEVILLE | FRENCH NATIONAL INSTITUTE FOR SUSTAINABLE DEVELOPMENT	BORIS MAKANGA | DIEGO AYALA | NIL RAHOLA | LEMONDE BOUAFOU | MARC FLAUBERT NGANGUE	INSTITUT DE RECHERCHE EN ECOLOGIE TROPICALE | FRENCH NATIONAL INSTITUTE FOR SUSTAINABLE DEVELOPMENT | CENTRE INTERDISCIPLINAIRE DE RECHERCHES MEDICALES DE FRANCEVILLE | CENTRE INTERDISCIPLINAIRE DE RECHERCHES MEDICALES DE FRANCEVILLE | FRENCH NATIONAL INSTITUTE FOR SUSTAINABLE DEVELOPMENT	FRANCK MONIOKO | LEMONDE BOUAFOU | MARC FLAUBERT NGANGUE	UNIVERSITE DES SCIENCES ET TECHNIQUES DE MASUKU | CENTRE INTERDISCIPLINAIRE DE RECHERCHES MEDICALES DE FRANCEVILLE | CENTRE INTERDISCIPLINAIRE DE RECHERCHES MEDICALES DE FRANCEVILLE	2021-04-28	GOOD	True	Pyretophorus_series	Anopheles_gambiae_complex		58.0	21793.0	Anopheles_gambiae	Anopheles_gambiae
DN806204S_H10	2288.0	GDNA00000552A	H10	HEAD | THORAX	Diptera	Culicidae	Anopheles	Anopheles gambiae group	ADULT	FEMALE	NOT_COLLECTED	NOT_COLLECTED	2866	2019-09-10	GABON | LOPE NATIONAL PARK	-0.10315	11.60577	Domestic	4:00	PT1H	HUMAN_LANDING_CATCH	OUTDOORS	taxon expert, morphology	Kept at -20C within silica. Held at RT for 10 hours from field to laboratory in Gabon then stored at -20C before shipping in France. Held at RT for 48 hours for shipping from Gabon to Montpellier and then stored at -20C	NONE	2	2019-09-10	DNA extraction and purification carried out with DNeasy Blood and Tissue Kit	15.0		HG1	Y		BORIS MAKANGA | LEMONDE BOUAFOU | NIL RAHOLA	INSTITUT DE RECHERCHE EN ECOLOGIE TROPICALE | CENTRE INTERDISCIPLINAIRE DE RECHERCHES MEDICALES DE FRANCEVILLE | FRENCH NATIONAL INSTITUTE FOR SUSTAINABLE DEVELOPMENT	BORIS MAKANGA | DIEGO AYALA | NIL RAHOLA | LEMONDE BOUAFOU | MARC FLAUBERT NGANGUE	INSTITUT DE RECHERCHE EN ECOLOGIE TROPICALE | FRENCH NATIONAL INSTITUTE FOR SUSTAINABLE DEVELOPMENT | CENTRE INTERDISCIPLINAIRE DE RECHERCHES MEDICALES DE FRANCEVILLE | CENTRE INTERDISCIPLINAIRE DE RECHERCHES MEDICALES DE FRANCEVILLE | FRENCH NATIONAL INSTITUTE FOR SUSTAINABLE DEVELOPMENT	FRANCK MONIOKO | LEMONDE BOUAFOU | MARC FLAUBERT NGANGUE	UNIVERSITE DES SCIENCES ET TECHNIQUES DE MASUKU | CENTRE INTERDISCIPLINAIRE DE RECHERCHES MEDICALES DE FRANCEVILLE | CENTRE INTERDISCIPLINAIRE DE RECHERCHES MEDICALES DE FRANCEVILLE	2021-04-28	GOOD	True	Pyretophorus_series	Anopheles_gambiae_complex		55.0	2474.0	Anopheles_coluzzii	Anopheles_coluzzii
DN806204S_A11	2289.0	GDNA00000552A	A11	HEAD | THORAX	Diptera	Culicidae	Anopheles	Anopheles gambiae group	ADULT	FEMALE	NOT_COLLECTED	NOT_COLLECTED	2867	2019-09-10	GABON | LOPE NATIONAL PARK	-0.10315	11.60577	Domestic	5:00	PT1H	HUMAN_LANDING_CATCH	OUTDOORS	taxon expert, morphology	Kept at -20C within silica. Held at RT for 10 hours from field to laboratory in Gabon then stored at -20C before shipping in France. Held at RT for 48 hours for shipping from Gabon to Montpellier and then stored at -20C	NONE	2	2019-09-10	DNA extraction and purification carried out with DNeasy Blood and Tissue Kit	15.0		HG1	Y		BORIS MAKANGA | LEMONDE BOUAFOU | NIL RAHOLA	INSTITUT DE RECHERCHE EN ECOLOGIE TROPICALE | CENTRE INTERDISCIPLINAIRE DE RECHERCHES MEDICALES DE FRANCEVILLE | FRENCH NATIONAL INSTITUTE FOR SUSTAINABLE DEVELOPMENT	BORIS MAKANGA | DIEGO AYALA | NIL RAHOLA | LEMONDE BOUAFOU | MARC FLAUBERT NGANGUE	INSTITUT DE RECHERCHE EN ECOLOGIE TROPICALE | FRENCH NATIONAL INSTITUTE FOR SUSTAINABLE DEVELOPMENT | CENTRE INTERDISCIPLINAIRE DE RECHERCHES MEDICALES DE FRANCEVILLE | CENTRE INTERDISCIPLINAIRE DE RECHERCHES MEDICALES DE FRANCEVILLE | FRENCH NATIONAL INSTITUTE FOR SUSTAINABLE DEVELOPMENT	FRANCK MONIOKO | LEMONDE BOUAFOU | MARC FLAUBERT NGANGUE	UNIVERSITE DES SCIENCES ET TECHNIQUES DE MASUKU | CENTRE INTERDISCIPLINAIRE DE RECHERCHES MEDICALES DE FRANCEVILLE | CENTRE INTERDISCIPLINAIRE DE RECHERCHES MEDICALES DE FRANCEVILLE	2021-04-28	GOOD	True	Pyretophorus_series	Anopheles_gambiae_complex		61.0	16985.0	Anopheles_coluzzii	Anopheles_coluzzii
DN806204S_B11	2290.0	GDNA00000552A	B11	HEAD | THORAX	Diptera	Culicidae	Anopheles	Anopheles gambiae group	ADULT	FEMALE	NOT_COLLECTED	NOT_COLLECTED	2884	2019-09-09	GABON | LOPE NATIONAL PARK	-0.10436	11.60873	Domestic	23:59	PT59M	HUMAN_LANDING_CATCH	OUTDOORS	taxon expert, morphology	Kept at -20C within silica. Held at RT for 10 hours from field to laboratory in Gabon then stored at -20C before shipping in France. Held at RT for 48 hours for shipping from Gabon to Montpellier and then stored at -20C	NONE	2	2019-09-09	DNA extraction and purification carried out with DNeasy Blood and Tissue Kit	15.0		HG1	Y		BORIS MAKANGA | LEMONDE BOUAFOU | NIL RAHOLA	INSTITUT DE RECHERCHE EN ECOLOGIE TROPICALE | CENTRE INTERDISCIPLINAIRE DE RECHERCHES MEDICALES DE FRANCEVILLE | FRENCH NATIONAL INSTITUTE FOR SUSTAINABLE DEVELOPMENT	BORIS MAKANGA | DIEGO AYALA | NIL RAHOLA | LEMONDE BOUAFOU | MARC FLAUBERT NGANGUE	INSTITUT DE RECHERCHE EN ECOLOGIE TROPICALE | FRENCH NATIONAL INSTITUTE FOR SUSTAINABLE DEVELOPMENT | CENTRE INTERDISCIPLINAIRE DE RECHERCHES MEDICALES DE FRANCEVILLE | CENTRE INTERDISCIPLINAIRE DE RECHERCHES MEDICALES DE FRANCEVILLE | FRENCH NATIONAL INSTITUTE FOR SUSTAINABLE DEVELOPMENT	FRANCK MONIOKO | LEMONDE BOUAFOU | MARC FLAUBERT NGANGUE	UNIVERSITE DES SCIENCES ET TECHNIQUES DE MASUKU | CENTRE INTERDISCIPLINAIRE DE RECHERCHES MEDICALES DE FRANCEVILLE | CENTRE INTERDISCIPLINAIRE DE RECHERCHES MEDICALES DE FRANCEVILLE	2021-04-28	GOOD	True	Pyretophorus_series	Anopheles_gambiae_complex		60.0	14705.0	Anopheles_gambiae	Anopheles_gambiae
DN806204S_C11	2291.0	GDNA00000552A	C11	HEAD | THORAX	Diptera	Culicidae	Anopheles	Anopheles gambiae group	ADULT	FEMALE	NOT_COLLECTED	NOT_COLLECTED	2885	2019-09-09	GABON | LOPE NATIONAL PARK	-0.10436	11.60873	Domestic	23:59	PT59M	HUMAN_LANDING_CATCH	OUTDOORS	taxon expert, morphology	Kept at -20C within silica. Held at RT for 10 hours from field to laboratory in Gabon then stored at -20C before shipping in France. Held at RT for 48 hours for shipping from Gabon to Montpellier and then stored at -20C	NONE	2	2019-09-09	DNA extraction and purification carried out with DNeasy Blood and Tissue Kit	15.0		HG1	Y		BORIS MAKANGA | LEMONDE BOUAFOU | NIL RAHOLA	INSTITUT DE RECHERCHE EN ECOLOGIE TROPICALE | CENTRE INTERDISCIPLINAIRE DE RECHERCHES MEDICALES DE FRANCEVILLE | FRENCH NATIONAL INSTITUTE FOR SUSTAINABLE DEVELOPMENT	BORIS MAKANGA | DIEGO AYALA | NIL RAHOLA | LEMONDE BOUAFOU | MARC FLAUBERT NGANGUE	INSTITUT DE RECHERCHE EN ECOLOGIE TROPICALE | FRENCH NATIONAL INSTITUTE FOR SUSTAINABLE DEVELOPMENT | CENTRE INTERDISCIPLINAIRE DE RECHERCHES MEDICALES DE FRANCEVILLE | CENTRE INTERDISCIPLINAIRE DE RECHERCHES MEDICALES DE FRANCEVILLE | FRENCH NATIONAL INSTITUTE FOR SUSTAINABLE DEVELOPMENT	FRANCK MONIOKO | LEMONDE BOUAFOU | MARC FLAUBERT NGANGUE	UNIVERSITE DES SCIENCES ET TECHNIQUES DE MASUKU | CENTRE INTERDISCIPLINAIRE DE RECHERCHES MEDICALES DE FRANCEVILLE | CENTRE INTERDISCIPLINAIRE DE RECHERCHES MEDICALES DE FRANCEVILLE	2021-04-28	GOOD	True	Pyretophorus_series	Anopheles_gambiae_complex		51.0	1806.0	Uncertain_gambiae_arabiensis_bwambae-fontenillei_quadriannulatus_coluzzii_merus_melas_tengrela	Uncertain_gambiae_arabiensis_bwambae-fontenillei_quadriannulatus_coluzzii_merus_melas_tengrela
DN806204S_D11	2292.0	GDNA00000552A	D11	HEAD | THORAX	Diptera	Culicidae	Anopheles	Anopheles gambiae group	ADULT	FEMALE	NOT_COLLECTED	NOT_COLLECTED	2886	2019-09-09	GABON | LOPE NATIONAL PARK	-0.10436	11.60873	Domestic	23:59	PT59M	HUMAN_LANDING_CATCH	OUTDOORS	taxon expert, morphology	Kept at -20C within silica. Held at RT for 10 hours from field to laboratory in Gabon then stored at -20C before shipping in France. Held at RT for 48 hours for shipping from Gabon to Montpellier and then stored at -20C	NONE	2	2019-09-09	DNA extraction and purification carried out with DNeasy Blood and Tissue Kit	15.0		HG1	Y		BORIS MAKANGA | LEMONDE BOUAFOU | NIL RAHOLA	INSTITUT DE RECHERCHE EN ECOLOGIE TROPICALE | CENTRE INTERDISCIPLINAIRE DE RECHERCHES MEDICALES DE FRANCEVILLE | FRENCH NATIONAL INSTITUTE FOR SUSTAINABLE DEVELOPMENT	BORIS MAKANGA | DIEGO AYALA | NIL RAHOLA | LEMONDE BOUAFOU | MARC FLAUBERT NGANGUE	INSTITUT DE RECHERCHE EN ECOLOGIE TROPICALE | FRENCH NATIONAL INSTITUTE FOR SUSTAINABLE DEVELOPMENT | CENTRE INTERDISCIPLINAIRE DE RECHERCHES MEDICALES DE FRANCEVILLE | CENTRE INTERDISCIPLINAIRE DE RECHERCHES MEDICALES DE FRANCEVILLE | FRENCH NATIONAL INSTITUTE FOR SUSTAINABLE DEVELOPMENT	FRANCK MONIOKO | LEMONDE BOUAFOU | MARC FLAUBERT NGANGUE	UNIVERSITE DES SCIENCES ET TECHNIQUES DE MASUKU | CENTRE INTERDISCIPLINAIRE DE RECHERCHES MEDICALES DE FRANCEVILLE | CENTRE INTERDISCIPLINAIRE DE RECHERCHES MEDICALES DE FRANCEVILLE	2021-04-28	GOOD	True	Pyretophorus_series	Anopheles_gambiae_complex		61.0	12722.0	Anopheles_coluzzii	Anopheles_coluzzii
DN806204S_E11	2293.0	GDNA00000552A	E11	HEAD | THORAX	Diptera	Culicidae	Anopheles	Anopheles gambiae group	ADULT	FEMALE	NOT_COLLECTED	NOT_COLLECTED	2887	2019-09-09	GABON | LOPE NATIONAL PARK	-0.10436	11.60873	Domestic	23:59	PT59M	HUMAN_LANDING_CATCH	OUTDOORS	taxon expert, morphology	Kept at -20C within silica. Held at RT for 10 hours from field to laboratory in Gabon then stored at -20C before shipping in France. Held at RT for 48 hours for shipping from Gabon to Montpellier and then stored at -20C	NONE	2	2019-09-09	DNA extraction and purification carried out with DNeasy Blood and Tissue Kit	15.0		HG1	Y		BORIS MAKANGA | LEMONDE BOUAFOU | NIL RAHOLA	INSTITUT DE RECHERCHE EN ECOLOGIE TROPICALE | CENTRE INTERDISCIPLINAIRE DE RECHERCHES MEDICALES DE FRANCEVILLE | FRENCH NATIONAL INSTITUTE FOR SUSTAINABLE DEVELOPMENT	BORIS MAKANGA | DIEGO AYALA | NIL RAHOLA | LEMONDE BOUAFOU | MARC FLAUBERT NGANGUE	INSTITUT DE RECHERCHE EN ECOLOGIE TROPICALE | FRENCH NATIONAL INSTITUTE FOR SUSTAINABLE DEVELOPMENT | CENTRE INTERDISCIPLINAIRE DE RECHERCHES MEDICALES DE FRANCEVILLE | CENTRE INTERDISCIPLINAIRE DE RECHERCHES MEDICALES DE FRANCEVILLE | FRENCH NATIONAL INSTITUTE FOR SUSTAINABLE DEVELOPMENT	FRANCK MONIOKO | LEMONDE BOUAFOU | MARC FLAUBERT NGANGUE	UNIVERSITE DES SCIENCES ET TECHNIQUES DE MASUKU | CENTRE INTERDISCIPLINAIRE DE RECHERCHES MEDICALES DE FRANCEVILLE | CENTRE INTERDISCIPLINAIRE DE RECHERCHES MEDICALES DE FRANCEVILLE	2021-04-28	GOOD	True	Pyretophorus_series	Anopheles_gambiae_complex		59.0	26556.0	Anopheles_gambiae	Anopheles_gambiae
DN806204S_F11	2294.0	GDNA00000552A	F11	HEAD | THORAX	Diptera	Culicidae	Anopheles	Anopheles gambiae group	ADULT	FEMALE	NOT_COLLECTED	NOT_COLLECTED	2888	2019-09-10	GABON | LOPE NATIONAL PARK	-0.10436	11.60873	Domestic	1:00	PT1H	HUMAN_LANDING_CATCH	OUTDOORS	taxon expert, morphology	Kept at -20C within silica. Held at RT for 10 hours from field to laboratory in Gabon then stored at -20C before shipping in France. Held at RT for 48 hours for shipping from Gabon to Montpellier and then stored at -20C	NONE	2	2019-09-10	DNA extraction and purification carried out with DNeasy Blood and Tissue Kit	15.0		HG1	Y		BORIS MAKANGA | LEMONDE BOUAFOU | NIL RAHOLA	INSTITUT DE RECHERCHE EN ECOLOGIE TROPICALE | CENTRE INTERDISCIPLINAIRE DE RECHERCHES MEDICALES DE FRANCEVILLE | FRENCH NATIONAL INSTITUTE FOR SUSTAINABLE DEVELOPMENT	BORIS MAKANGA | DIEGO AYALA | NIL RAHOLA | LEMONDE BOUAFOU | MARC FLAUBERT NGANGUE	INSTITUT DE RECHERCHE EN ECOLOGIE TROPICALE | FRENCH NATIONAL INSTITUTE FOR SUSTAINABLE DEVELOPMENT | CENTRE INTERDISCIPLINAIRE DE RECHERCHES MEDICALES DE FRANCEVILLE | CENTRE INTERDISCIPLINAIRE DE RECHERCHES MEDICALES DE FRANCEVILLE | FRENCH NATIONAL INSTITUTE FOR SUSTAINABLE DEVELOPMENT	FRANCK MONIOKO | LEMONDE BOUAFOU | MARC FLAUBERT NGANGUE	UNIVERSITE DES SCIENCES ET TECHNIQUES DE MASUKU | CENTRE INTERDISCIPLINAIRE DE RECHERCHES MEDICALES DE FRANCEVILLE | CENTRE INTERDISCIPLINAIRE DE RECHERCHES MEDICALES DE FRANCEVILLE	2021-04-28	GOOD	True	Pyretophorus_series	Anopheles_gambiae_complex		61.0	20468.0	Anopheles_coluzzii	Anopheles_coluzzii
DN806204S_G11	2295.0	GDNA00000552A	G11	HEAD | THORAX	Diptera	Culicidae	Anopheles	Anopheles gambiae group	ADULT	FEMALE	NOT_COLLECTED	NOT_COLLECTED	2896	2019-09-10	GABON | LOPE NATIONAL PARK	-0.10436	11.60873	Domestic	2:00	PT1H	HUMAN_LANDING_CATCH	OUTDOORS	taxon expert, morphology	Kept at -20C within silica. Held at RT for 10 hours from field to laboratory in Gabon then stored at -20C before shipping in France. Held at RT for 48 hours for shipping from Gabon to Montpellier and then stored at -20C	NONE	2	2019-09-10	DNA extraction and purification carried out with DNeasy Blood and Tissue Kit	15.0		HG1	Y		BORIS MAKANGA | LEMONDE BOUAFOU | NIL RAHOLA	INSTITUT DE RECHERCHE EN ECOLOGIE TROPICALE | CENTRE INTERDISCIPLINAIRE DE RECHERCHES MEDICALES DE FRANCEVILLE | FRENCH NATIONAL INSTITUTE FOR SUSTAINABLE DEVELOPMENT	BORIS MAKANGA | DIEGO AYALA | NIL RAHOLA | LEMONDE BOUAFOU | MARC FLAUBERT NGANGUE	INSTITUT DE RECHERCHE EN ECOLOGIE TROPICALE | FRENCH NATIONAL INSTITUTE FOR SUSTAINABLE DEVELOPMENT | CENTRE INTERDISCIPLINAIRE DE RECHERCHES MEDICALES DE FRANCEVILLE | CENTRE INTERDISCIPLINAIRE DE RECHERCHES MEDICALES DE FRANCEVILLE | FRENCH NATIONAL INSTITUTE FOR SUSTAINABLE DEVELOPMENT	FRANCK MONIOKO | LEMONDE BOUAFOU | MARC FLAUBERT NGANGUE	UNIVERSITE DES SCIENCES ET TECHNIQUES DE MASUKU | CENTRE INTERDISCIPLINAIRE DE RECHERCHES MEDICALES DE FRANCEVILLE | CENTRE INTERDISCIPLINAIRE DE RECHERCHES MEDICALES DE FRANCEVILLE	2021-04-28	GOOD	True	Pyretophorus_series	Anopheles_gambiae_complex		60.0	22267.0	Anopheles_gambiae	Anopheles_gambiae
DN806204S_H11	2296.0	GDNA00000552A	H11	HEAD | THORAX	Diptera	Culicidae	Anopheles	Anopheles gambiae group	ADULT	FEMALE	NOT_COLLECTED	NOT_COLLECTED	2897	2019-09-10	GABON | LOPE NATIONAL PARK	-0.10436	11.60873	Domestic	2:00	PT1H	HUMAN_LANDING_CATCH	OUTDOORS	taxon expert, morphology	Kept at -20C within silica. Held at RT for 10 hours from field to laboratory in Gabon then stored at -20C before shipping in France. Held at RT for 48 hours for shipping from Gabon to Montpellier and then stored at -20C	NONE	2	2019-09-10	DNA extraction and purification carried out with DNeasy Blood and Tissue Kit	15.0		HG1	Y		BORIS MAKANGA | LEMONDE BOUAFOU | NIL RAHOLA	INSTITUT DE RECHERCHE EN ECOLOGIE TROPICALE | CENTRE INTERDISCIPLINAIRE DE RECHERCHES MEDICALES DE FRANCEVILLE | FRENCH NATIONAL INSTITUTE FOR SUSTAINABLE DEVELOPMENT	BORIS MAKANGA | DIEGO AYALA | NIL RAHOLA | LEMONDE BOUAFOU | MARC FLAUBERT NGANGUE	INSTITUT DE RECHERCHE EN ECOLOGIE TROPICALE | FRENCH NATIONAL INSTITUTE FOR SUSTAINABLE DEVELOPMENT | CENTRE INTERDISCIPLINAIRE DE RECHERCHES MEDICALES DE FRANCEVILLE | CENTRE INTERDISCIPLINAIRE DE RECHERCHES MEDICALES DE FRANCEVILLE | FRENCH NATIONAL INSTITUTE FOR SUSTAINABLE DEVELOPMENT	FRANCK MONIOKO | LEMONDE BOUAFOU | MARC FLAUBERT NGANGUE	UNIVERSITE DES SCIENCES ET TECHNIQUES DE MASUKU | CENTRE INTERDISCIPLINAIRE DE RECHERCHES MEDICALES DE FRANCEVILLE | CENTRE INTERDISCIPLINAIRE DE RECHERCHES MEDICALES DE FRANCEVILLE	2021-04-28	GOOD	True	Pyretophorus_series	Anopheles_gambiae_complex		61.0	25443.0	Anopheles_coluzzii	Anopheles_coluzzii
DN806204S_A12	2297.0	GDNA00000552A	A12	HEAD | THORAX	Diptera	Culicidae	Anopheles	Anopheles gambiae group	ADULT	FEMALE	NOT_COLLECTED	NOT_COLLECTED	2898	2019-09-10	GABON | LOPE NATIONAL PARK	-0.10436	11.60873	Domestic	3:00	PT1H	HUMAN_LANDING_CATCH	OUTDOORS	taxon expert, morphology	Kept at -20C within silica. Held at RT for 10 hours from field to laboratory in Gabon then stored at -20C before shipping in France. Held at RT for 48 hours for shipping from Gabon to Montpellier and then stored at -20C	NONE	2	2019-09-10	DNA extraction and purification carried out with DNeasy Blood and Tissue Kit	15.0		HG1	Y		BORIS MAKANGA | LEMONDE BOUAFOU | NIL RAHOLA	INSTITUT DE RECHERCHE EN ECOLOGIE TROPICALE | CENTRE INTERDISCIPLINAIRE DE RECHERCHES MEDICALES DE FRANCEVILLE | FRENCH NATIONAL INSTITUTE FOR SUSTAINABLE DEVELOPMENT	BORIS MAKANGA | DIEGO AYALA | NIL RAHOLA | LEMONDE BOUAFOU | MARC FLAUBERT NGANGUE	INSTITUT DE RECHERCHE EN ECOLOGIE TROPICALE | FRENCH NATIONAL INSTITUTE FOR SUSTAINABLE DEVELOPMENT | CENTRE INTERDISCIPLINAIRE DE RECHERCHES MEDICALES DE FRANCEVILLE | CENTRE INTERDISCIPLINAIRE DE RECHERCHES MEDICALES DE FRANCEVILLE | FRENCH NATIONAL INSTITUTE FOR SUSTAINABLE DEVELOPMENT	FRANCK MONIOKO | LEMONDE BOUAFOU | MARC FLAUBERT NGANGUE	UNIVERSITE DES SCIENCES ET TECHNIQUES DE MASUKU | CENTRE INTERDISCIPLINAIRE DE RECHERCHES MEDICALES DE FRANCEVILLE | CENTRE INTERDISCIPLINAIRE DE RECHERCHES MEDICALES DE FRANCEVILLE	2021-04-28	GOOD	True	Pyretophorus_series	Anopheles_gambiae_complex		61.0	26017.0	Anopheles_gambiae	Anopheles_gambiae
DN806204S_B12	2298.0	GDNA00000552A	B12	HEAD | THORAX	Diptera	Culicidae	Anopheles	Anopheles gambiae group	ADULT	FEMALE	NOT_COLLECTED	NOT_COLLECTED	2899	2019-09-10	GABON | LOPE NATIONAL PARK	-0.10436	11.60873	Domestic	3:00	PT1H	HUMAN_LANDING_CATCH	OUTDOORS	taxon expert, morphology	Kept at -20C within silica. Held at RT for 10 hours from field to laboratory in Gabon then stored at -20C before shipping in France. Held at RT for 48 hours for shipping from Gabon to Montpellier and then stored at -20C	NONE	2	2019-09-10	DNA extraction and purification carried out with DNeasy Blood and Tissue Kit	15.0		HG1	Y		BORIS MAKANGA | LEMONDE BOUAFOU | NIL RAHOLA	INSTITUT DE RECHERCHE EN ECOLOGIE TROPICALE | CENTRE INTERDISCIPLINAIRE DE RECHERCHES MEDICALES DE FRANCEVILLE | FRENCH NATIONAL INSTITUTE FOR SUSTAINABLE DEVELOPMENT	BORIS MAKANGA | DIEGO AYALA | NIL RAHOLA | LEMONDE BOUAFOU | MARC FLAUBERT NGANGUE	INSTITUT DE RECHERCHE EN ECOLOGIE TROPICALE | FRENCH NATIONAL INSTITUTE FOR SUSTAINABLE DEVELOPMENT | CENTRE INTERDISCIPLINAIRE DE RECHERCHES MEDICALES DE FRANCEVILLE | CENTRE INTERDISCIPLINAIRE DE RECHERCHES MEDICALES DE FRANCEVILLE | FRENCH NATIONAL INSTITUTE FOR SUSTAINABLE DEVELOPMENT	FRANCK MONIOKO | LEMONDE BOUAFOU | MARC FLAUBERT NGANGUE	UNIVERSITE DES SCIENCES ET TECHNIQUES DE MASUKU | CENTRE INTERDISCIPLINAIRE DE RECHERCHES MEDICALES DE FRANCEVILLE | CENTRE INTERDISCIPLINAIRE DE RECHERCHES MEDICALES DE FRANCEVILLE	2021-04-28	GOOD								TOO_FEW_TARGETS
DN806204S_C12	2299.0	GDNA00000552A	C12	HEAD | THORAX	Diptera	Culicidae	Anopheles	Anopheles gambiae group	ADULT	FEMALE	NOT_COLLECTED	NOT_COLLECTED	2906	2019-09-10	GABON | LOPE NATIONAL PARK	-0.10436	11.60873	Domestic	4:00	PT1H	HUMAN_LANDING_CATCH	OUTDOORS	taxon expert, morphology	Kept at -20C within silica. Held at RT for 10 hours from field to laboratory in Gabon then stored at -20C before shipping in France. Held at RT for 48 hours for shipping from Gabon to Montpellier and then stored at -20C	NONE	2	2019-09-10	DNA extraction and purification carried out with DNeasy Blood and Tissue Kit	15.0		HG1	Y		BORIS MAKANGA | LEMONDE BOUAFOU | NIL RAHOLA	INSTITUT DE RECHERCHE EN ECOLOGIE TROPICALE | CENTRE INTERDISCIPLINAIRE DE RECHERCHES MEDICALES DE FRANCEVILLE | FRENCH NATIONAL INSTITUTE FOR SUSTAINABLE DEVELOPMENT	BORIS MAKANGA | DIEGO AYALA | NIL RAHOLA | LEMONDE BOUAFOU | MARC FLAUBERT NGANGUE	INSTITUT DE RECHERCHE EN ECOLOGIE TROPICALE | FRENCH NATIONAL INSTITUTE FOR SUSTAINABLE DEVELOPMENT | CENTRE INTERDISCIPLINAIRE DE RECHERCHES MEDICALES DE FRANCEVILLE | CENTRE INTERDISCIPLINAIRE DE RECHERCHES MEDICALES DE FRANCEVILLE | FRENCH NATIONAL INSTITUTE FOR SUSTAINABLE DEVELOPMENT	FRANCK MONIOKO | LEMONDE BOUAFOU | MARC FLAUBERT NGANGUE	UNIVERSITE DES SCIENCES ET TECHNIQUES DE MASUKU | CENTRE INTERDISCIPLINAIRE DE RECHERCHES MEDICALES DE FRANCEVILLE | CENTRE INTERDISCIPLINAIRE DE RECHERCHES MEDICALES DE FRANCEVILLE	2021-04-28	GOOD	True	Pyretophorus_series	Anopheles_gambiae_complex		57.0	4601.0	Anopheles_coluzzii	Anopheles_coluzzii
DN806204S_D12	2300.0	GDNA00000552A	D12	HEAD | THORAX	Diptera	Culicidae	Anopheles	Anopheles gambiae group	ADULT	FEMALE	NOT_COLLECTED	NOT_COLLECTED	2907	2019-09-10	GABON | LOPE NATIONAL PARK	-0.10436	11.60873	Domestic	4:00	PT1H	HUMAN_LANDING_CATCH	OUTDOORS	taxon expert, morphology	Kept at -20C within silica. Held at RT for 10 hours from field to laboratory in Gabon then stored at -20C before shipping in France. Held at RT for 48 hours for shipping from Gabon to Montpellier and then stored at -20C	NONE	2	2019-09-10	DNA extraction and purification carried out with DNeasy Blood and Tissue Kit	15.0		HG1	Y		BORIS MAKANGA | LEMONDE BOUAFOU | NIL RAHOLA	INSTITUT DE RECHERCHE EN ECOLOGIE TROPICALE | CENTRE INTERDISCIPLINAIRE DE RECHERCHES MEDICALES DE FRANCEVILLE | FRENCH NATIONAL INSTITUTE FOR SUSTAINABLE DEVELOPMENT	BORIS MAKANGA | DIEGO AYALA | NIL RAHOLA | LEMONDE BOUAFOU | MARC FLAUBERT NGANGUE	INSTITUT DE RECHERCHE EN ECOLOGIE TROPICALE | FRENCH NATIONAL INSTITUTE FOR SUSTAINABLE DEVELOPMENT | CENTRE INTERDISCIPLINAIRE DE RECHERCHES MEDICALES DE FRANCEVILLE | CENTRE INTERDISCIPLINAIRE DE RECHERCHES MEDICALES DE FRANCEVILLE | FRENCH NATIONAL INSTITUTE FOR SUSTAINABLE DEVELOPMENT	FRANCK MONIOKO | LEMONDE BOUAFOU | MARC FLAUBERT NGANGUE	UNIVERSITE DES SCIENCES ET TECHNIQUES DE MASUKU | CENTRE INTERDISCIPLINAIRE DE RECHERCHES MEDICALES DE FRANCEVILLE | CENTRE INTERDISCIPLINAIRE DE RECHERCHES MEDICALES DE FRANCEVILLE	2021-04-28	GOOD	True	Pyretophorus_series	Anopheles_gambiae_complex		59.0	4326.0	Anopheles_coluzzii	Anopheles_coluzzii
DN806204S_E12	2301.0	GDNA00000552A	E12	HEAD | THORAX	Diptera	Culicidae	Anopheles	Anopheles gambiae group	ADULT	FEMALE	NOT_COLLECTED	NOT_COLLECTED	2908	2019-09-10	GABON | LOPE NATIONAL PARK	-0.10436	11.60873	Domestic	4:00	PT1H	HUMAN_LANDING_CATCH	OUTDOORS	taxon expert, morphology	Kept at -20C within silica. Held at RT for 10 hours from field to laboratory in Gabon then stored at -20C before shipping in France. Held at RT for 48 hours for shipping from Gabon to Montpellier and then stored at -20C	NONE	2	2019-09-10	DNA extraction and purification carried out with DNeasy Blood and Tissue Kit	15.0		HG1	Y		BORIS MAKANGA | LEMONDE BOUAFOU | NIL RAHOLA	INSTITUT DE RECHERCHE EN ECOLOGIE TROPICALE | CENTRE INTERDISCIPLINAIRE DE RECHERCHES MEDICALES DE FRANCEVILLE | FRENCH NATIONAL INSTITUTE FOR SUSTAINABLE DEVELOPMENT	BORIS MAKANGA | DIEGO AYALA | NIL RAHOLA | LEMONDE BOUAFOU | MARC FLAUBERT NGANGUE	INSTITUT DE RECHERCHE EN ECOLOGIE TROPICALE | FRENCH NATIONAL INSTITUTE FOR SUSTAINABLE DEVELOPMENT | CENTRE INTERDISCIPLINAIRE DE RECHERCHES MEDICALES DE FRANCEVILLE | CENTRE INTERDISCIPLINAIRE DE RECHERCHES MEDICALES DE FRANCEVILLE | FRENCH NATIONAL INSTITUTE FOR SUSTAINABLE DEVELOPMENT	FRANCK MONIOKO | LEMONDE BOUAFOU | MARC FLAUBERT NGANGUE	UNIVERSITE DES SCIENCES ET TECHNIQUES DE MASUKU | CENTRE INTERDISCIPLINAIRE DE RECHERCHES MEDICALES DE FRANCEVILLE | CENTRE INTERDISCIPLINAIRE DE RECHERCHES MEDICALES DE FRANCEVILLE	2021-04-28	GOOD								TOO_FEW_TARGETS
DN806204S_F12	2302.0	GDNA00000552A	F12	HEAD | THORAX	Diptera	Culicidae	Anopheles	Anopheles gambiae group	ADULT	FEMALE	NOT_COLLECTED	NOT_COLLECTED	2909	2019-09-10	GABON | LOPE NATIONAL PARK	-0.10436	11.60873	Domestic	5:00	PT1H	HUMAN_LANDING_CATCH	OUTDOORS	taxon expert, morphology	Kept at -20C within silica. Held at RT for 10 hours from field to laboratory in Gabon then stored at -20C before shipping in France. Held at RT for 48 hours for shipping from Gabon to Montpellier and then stored at -20C	NONE	2	2019-09-10	DNA extraction and purification carried out with DNeasy Blood and Tissue Kit	15.0		HG1	Y		BORIS MAKANGA | LEMONDE BOUAFOU | NIL RAHOLA	INSTITUT DE RECHERCHE EN ECOLOGIE TROPICALE | CENTRE INTERDISCIPLINAIRE DE RECHERCHES MEDICALES DE FRANCEVILLE | FRENCH NATIONAL INSTITUTE FOR SUSTAINABLE DEVELOPMENT	BORIS MAKANGA | DIEGO AYALA | NIL RAHOLA | LEMONDE BOUAFOU | MARC FLAUBERT NGANGUE	INSTITUT DE RECHERCHE EN ECOLOGIE TROPICALE | FRENCH NATIONAL INSTITUTE FOR SUSTAINABLE DEVELOPMENT | CENTRE INTERDISCIPLINAIRE DE RECHERCHES MEDICALES DE FRANCEVILLE | CENTRE INTERDISCIPLINAIRE DE RECHERCHES MEDICALES DE FRANCEVILLE | FRENCH NATIONAL INSTITUTE FOR SUSTAINABLE DEVELOPMENT	FRANCK MONIOKO | LEMONDE BOUAFOU | MARC FLAUBERT NGANGUE	UNIVERSITE DES SCIENCES ET TECHNIQUES DE MASUKU | CENTRE INTERDISCIPLINAIRE DE RECHERCHES MEDICALES DE FRANCEVILLE | CENTRE INTERDISCIPLINAIRE DE RECHERCHES MEDICALES DE FRANCEVILLE	2021-04-28	GOOD	True	Pyretophorus_series	Anopheles_gambiae_complex		50.0	1946.0	Anopheles_coluzzii	Anopheles_coluzzii
DN806205T_A1	2305.0	GDNA00000553A	A1	HEAD | THORAX	Diptera	Culicidae	Anopheles	Anopheles gambiae group	ADULT	FEMALE	NOT_COLLECTED	NOT_COLLECTED	2915	2019-09-10	GABON | LOPE NATIONAL PARK	-0.10436	11.60873	Domestic	6:00	PT1H	HUMAN_LANDING_CATCH	OUTDOORS	taxon expert, morphology	Kept at -20C within silica. Held at RT for 10 hours from field to laboratory in Gabon then stored at -20C before shipping in France. Held at RT for 48 hours for shipping from Gabon to Montpellier and then stored at -20C	NONE	2	2019-09-10	DNA extraction and purification carried out with DNeasy Blood and Tissue Kit	15.0		HG1	Y		BORIS MAKANGA | LEMONDE BOUAFOU | NIL RAHOLA	INSTITUT DE RECHERCHE EN ECOLOGIE TROPICALE | CENTRE INTERDISCIPLINAIRE DE RECHERCHES MEDICALES DE FRANCEVILLE | FRENCH NATIONAL INSTITUTE FOR SUSTAINABLE DEVELOPMENT	BORIS MAKANGA | DIEGO AYALA | NIL RAHOLA | LEMONDE BOUAFOU | MARC FLAUBERT NGANGUE	INSTITUT DE RECHERCHE EN ECOLOGIE TROPICALE | FRENCH NATIONAL INSTITUTE FOR SUSTAINABLE DEVELOPMENT | CENTRE INTERDISCIPLINAIRE DE RECHERCHES MEDICALES DE FRANCEVILLE | CENTRE INTERDISCIPLINAIRE DE RECHERCHES MEDICALES DE FRANCEVILLE | FRENCH NATIONAL INSTITUTE FOR SUSTAINABLE DEVELOPMENT	FRANCK MONIOKO | LEMONDE BOUAFOU | MARC FLAUBERT NGANGUE	UNIVERSITE DES SCIENCES ET TECHNIQUES DE MASUKU | CENTRE INTERDISCIPLINAIRE DE RECHERCHES MEDICALES DE FRANCEVILLE | CENTRE INTERDISCIPLINAIRE DE RECHERCHES MEDICALES DE FRANCEVILLE	2021-04-28	GOOD	True	Pyretophorus_series	Anopheles_gambiae_complex		60.0	12516.0	Uncertain_arabiensis_gambiae_bwambae-fontenillei_quadriannulatus	Uncertain_arabiensis_gambiae_bwambae-fontenillei_quadriannulatus
DN806205T_B1	2306.0	GDNA00000553A	B1	HEAD | THORAX	Diptera	Culicidae	Anopheles	Anopheles gambiae group	ADULT	FEMALE	NOT_COLLECTED	NOT_COLLECTED	3996	2019-11-21	GABON | LOPE NATIONAL PARK	-0.11054	11.60093	Domestic	NOT_COLLECTED	NOT_COLLECTED	HUMAN_LANDING_CATCH	OUTDOORS	taxon expert, morphology	Kept at -20C within silica. Held at RT for 10 hours from field to laboratory in Gabon then stored at -20C before shipping in France. Held at RT for 48 hours for shipping from Gabon to Montpellier and then stored at -20C	NONE	2	2019-11-21	DNA extraction and purification carried out with DNeasy Blood and Tissue Kit	15.0		HG1	Y		BORIS MAKANGA | LEMONDE BOUAFOU | NIL RAHOLA	INSTITUT DE RECHERCHE EN ECOLOGIE TROPICALE | CENTRE INTERDISCIPLINAIRE DE RECHERCHES MEDICALES DE FRANCEVILLE | FRENCH NATIONAL INSTITUTE FOR SUSTAINABLE DEVELOPMENT	BORIS MAKANGA | DIEGO AYALA | NIL RAHOLA | LEMONDE BOUAFOU | MARC FLAUBERT NGANGUE	INSTITUT DE RECHERCHE EN ECOLOGIE TROPICALE | FRENCH NATIONAL INSTITUTE FOR SUSTAINABLE DEVELOPMENT | CENTRE INTERDISCIPLINAIRE DE RECHERCHES MEDICALES DE FRANCEVILLE | CENTRE INTERDISCIPLINAIRE DE RECHERCHES MEDICALES DE FRANCEVILLE | FRENCH NATIONAL INSTITUTE FOR SUSTAINABLE DEVELOPMENT	FRANCK MONIOKO | LEMONDE BOUAFOU | MARC FLAUBERT NGANGUE	UNIVERSITE DES SCIENCES ET TECHNIQUES DE MASUKU | CENTRE INTERDISCIPLINAIRE DE RECHERCHES MEDICALES DE FRANCEVILLE | CENTRE INTERDISCIPLINAIRE DE RECHERCHES MEDICALES DE FRANCEVILLE	2021-04-28	GOOD	True	Pyretophorus_series	Anopheles_gambiae_complex		60.0	27220.0	Anopheles_coluzzii	Anopheles_coluzzii
DN806205T_C1	2307.0	GDNA00000553A	C1	HEAD | THORAX	Diptera	Culicidae	Anopheles	Anopheles gambiae group	ADULT	FEMALE	NOT_COLLECTED	NOT_COLLECTED	3997	2019-11-21	GABON | LOPE NATIONAL PARK	-0.11054	11.60093	Domestic	NOT_COLLECTED	NOT_COLLECTED	HUMAN_LANDING_CATCH	OUTDOORS	taxon expert, morphology	Kept at -20C within silica. Held at RT for 10 hours from field to laboratory in Gabon then stored at -20C before shipping in France. Held at RT for 48 hours for shipping from Gabon to Montpellier and then stored at -20C	NONE	2	2019-11-21	DNA extraction and purification carried out with DNeasy Blood and Tissue Kit	15.0		HG1	Y		BORIS MAKANGA | LEMONDE BOUAFOU | NIL RAHOLA	INSTITUT DE RECHERCHE EN ECOLOGIE TROPICALE | CENTRE INTERDISCIPLINAIRE DE RECHERCHES MEDICALES DE FRANCEVILLE | FRENCH NATIONAL INSTITUTE FOR SUSTAINABLE DEVELOPMENT	BORIS MAKANGA | DIEGO AYALA | NIL RAHOLA | LEMONDE BOUAFOU | MARC FLAUBERT NGANGUE	INSTITUT DE RECHERCHE EN ECOLOGIE TROPICALE | FRENCH NATIONAL INSTITUTE FOR SUSTAINABLE DEVELOPMENT | CENTRE INTERDISCIPLINAIRE DE RECHERCHES MEDICALES DE FRANCEVILLE | CENTRE INTERDISCIPLINAIRE DE RECHERCHES MEDICALES DE FRANCEVILLE | FRENCH NATIONAL INSTITUTE FOR SUSTAINABLE DEVELOPMENT	FRANCK MONIOKO | LEMONDE BOUAFOU | MARC FLAUBERT NGANGUE	UNIVERSITE DES SCIENCES ET TECHNIQUES DE MASUKU | CENTRE INTERDISCIPLINAIRE DE RECHERCHES MEDICALES DE FRANCEVILLE | CENTRE INTERDISCIPLINAIRE DE RECHERCHES MEDICALES DE FRANCEVILLE	2021-04-28	GOOD	True	Pyretophorus_series	Anopheles_gambiae_complex		61.0	16875.0	Anopheles_coluzzii	Anopheles_coluzzii
DN806205T_D1	2308.0	GDNA00000553A	D1	HEAD | THORAX	Diptera	Culicidae	Anopheles	Anopheles gambiae group	ADULT	FEMALE	NOT_COLLECTED	NOT_COLLECTED	3998	2019-11-21	GABON | LOPE NATIONAL PARK	-0.11054	11.60093	Domestic	NOT_COLLECTED	NOT_COLLECTED	HUMAN_LANDING_CATCH	OUTDOORS	taxon expert, morphology	Kept at -20C within silica. Held at RT for 10 hours from field to laboratory in Gabon then stored at -20C before shipping in France. Held at RT for 48 hours for shipping from Gabon to Montpellier and then stored at -20C	NONE	2	2019-11-21	DNA extraction and purification carried out with DNeasy Blood and Tissue Kit	15.0		HG1	Y		BORIS MAKANGA | LEMONDE BOUAFOU | NIL RAHOLA	INSTITUT DE RECHERCHE EN ECOLOGIE TROPICALE | CENTRE INTERDISCIPLINAIRE DE RECHERCHES MEDICALES DE FRANCEVILLE | FRENCH NATIONAL INSTITUTE FOR SUSTAINABLE DEVELOPMENT	BORIS MAKANGA | DIEGO AYALA | NIL RAHOLA | LEMONDE BOUAFOU | MARC FLAUBERT NGANGUE	INSTITUT DE RECHERCHE EN ECOLOGIE TROPICALE | FRENCH NATIONAL INSTITUTE FOR SUSTAINABLE DEVELOPMENT | CENTRE INTERDISCIPLINAIRE DE RECHERCHES MEDICALES DE FRANCEVILLE | CENTRE INTERDISCIPLINAIRE DE RECHERCHES MEDICALES DE FRANCEVILLE | FRENCH NATIONAL INSTITUTE FOR SUSTAINABLE DEVELOPMENT	FRANCK MONIOKO | LEMONDE BOUAFOU | MARC FLAUBERT NGANGUE	UNIVERSITE DES SCIENCES ET TECHNIQUES DE MASUKU | CENTRE INTERDISCIPLINAIRE DE RECHERCHES MEDICALES DE FRANCEVILLE | CENTRE INTERDISCIPLINAIRE DE RECHERCHES MEDICALES DE FRANCEVILLE	2021-04-28	GOOD	True	Pyretophorus_series	Anopheles_gambiae_complex		61.0	8915.0	Anopheles_coluzzii	Anopheles_coluzzii
DN806205T_E1	2309.0	GDNA00000553A	E1	HEAD | THORAX	Diptera	Culicidae	Anopheles	Anopheles gambiae group	ADULT	FEMALE	NOT_COLLECTED	NOT_COLLECTED	3999	2019-11-21	GABON | LOPE NATIONAL PARK	-0.11054	11.60093	Domestic	NOT_COLLECTED	NOT_COLLECTED	HUMAN_LANDING_CATCH	OUTDOORS	taxon expert, morphology	Kept at -20C within silica. Held at RT for 10 hours from field to laboratory in Gabon then stored at -20C before shipping in France. Held at RT for 48 hours for shipping from Gabon to Montpellier and then stored at -20C	NONE	2	2019-11-21	DNA extraction and purification carried out with DNeasy Blood and Tissue Kit	15.0		HG1	Y		BORIS MAKANGA | LEMONDE BOUAFOU | NIL RAHOLA	INSTITUT DE RECHERCHE EN ECOLOGIE TROPICALE | CENTRE INTERDISCIPLINAIRE DE RECHERCHES MEDICALES DE FRANCEVILLE | FRENCH NATIONAL INSTITUTE FOR SUSTAINABLE DEVELOPMENT	BORIS MAKANGA | DIEGO AYALA | NIL RAHOLA | LEMONDE BOUAFOU | MARC FLAUBERT NGANGUE	INSTITUT DE RECHERCHE EN ECOLOGIE TROPICALE | FRENCH NATIONAL INSTITUTE FOR SUSTAINABLE DEVELOPMENT | CENTRE INTERDISCIPLINAIRE DE RECHERCHES MEDICALES DE FRANCEVILLE | CENTRE INTERDISCIPLINAIRE DE RECHERCHES MEDICALES DE FRANCEVILLE | FRENCH NATIONAL INSTITUTE FOR SUSTAINABLE DEVELOPMENT	FRANCK MONIOKO | LEMONDE BOUAFOU | MARC FLAUBERT NGANGUE	UNIVERSITE DES SCIENCES ET TECHNIQUES DE MASUKU | CENTRE INTERDISCIPLINAIRE DE RECHERCHES MEDICALES DE FRANCEVILLE | CENTRE INTERDISCIPLINAIRE DE RECHERCHES MEDICALES DE FRANCEVILLE	2021-04-28	GOOD	True	Pyretophorus_series	Anopheles_gambiae_complex		60.0	3993.0	Anopheles_gambiae	Anopheles_gambiae
DN806205T_F1	2310.0	GDNA00000553A	F1	HEAD | THORAX	Diptera	Culicidae	Anopheles	Anopheles gambiae group	ADULT	FEMALE	NOT_COLLECTED	NOT_COLLECTED	4000	2019-11-21	GABON | LOPE NATIONAL PARK	-0.11054	11.60093	Domestic	NOT_COLLECTED	NOT_COLLECTED	HUMAN_LANDING_CATCH	OUTDOORS	taxon expert, morphology	Kept at -20C within silica. Held at RT for 10 hours from field to laboratory in Gabon then stored at -20C before shipping in France. Held at RT for 48 hours for shipping from Gabon to Montpellier and then stored at -20C	NONE	2	2019-11-21	DNA extraction and purification carried out with DNeasy Blood and Tissue Kit	15.0		HG1	Y		BORIS MAKANGA | LEMONDE BOUAFOU | NIL RAHOLA	INSTITUT DE RECHERCHE EN ECOLOGIE TROPICALE | CENTRE INTERDISCIPLINAIRE DE RECHERCHES MEDICALES DE FRANCEVILLE | FRENCH NATIONAL INSTITUTE FOR SUSTAINABLE DEVELOPMENT	BORIS MAKANGA | DIEGO AYALA | NIL RAHOLA | LEMONDE BOUAFOU | MARC FLAUBERT NGANGUE	INSTITUT DE RECHERCHE EN ECOLOGIE TROPICALE | FRENCH NATIONAL INSTITUTE FOR SUSTAINABLE DEVELOPMENT | CENTRE INTERDISCIPLINAIRE DE RECHERCHES MEDICALES DE FRANCEVILLE | CENTRE INTERDISCIPLINAIRE DE RECHERCHES MEDICALES DE FRANCEVILLE | FRENCH NATIONAL INSTITUTE FOR SUSTAINABLE DEVELOPMENT	FRANCK MONIOKO | LEMONDE BOUAFOU | MARC FLAUBERT NGANGUE	UNIVERSITE DES SCIENCES ET TECHNIQUES DE MASUKU | CENTRE INTERDISCIPLINAIRE DE RECHERCHES MEDICALES DE FRANCEVILLE | CENTRE INTERDISCIPLINAIRE DE RECHERCHES MEDICALES DE FRANCEVILLE	2021-04-28	GOOD	True	Pyretophorus_series	Anopheles_gambiae_complex		59.0	11128.0	Anopheles_coluzzii	Anopheles_coluzzii
DN806205T_G1	2311.0	GDNA00000553A	G1	HEAD | THORAX	Diptera	Culicidae	Anopheles	Anopheles gambiae group	ADULT	FEMALE	NOT_COLLECTED	NOT_COLLECTED	4001	2019-11-21	GABON | LOPE NATIONAL PARK	-0.11054	11.60093	Domestic	NOT_COLLECTED	NOT_COLLECTED	HUMAN_LANDING_CATCH	OUTDOORS	taxon expert, morphology	Kept at -20C within silica. Held at RT for 10 hours from field to laboratory in Gabon then stored at -20C before shipping in France. Held at RT for 48 hours for shipping from Gabon to Montpellier and then stored at -20C	NONE	2	2019-11-21	DNA extraction and purification carried out with DNeasy Blood and Tissue Kit	15.0		HG1	Y		BORIS MAKANGA | LEMONDE BOUAFOU | NIL RAHOLA	INSTITUT DE RECHERCHE EN ECOLOGIE TROPICALE | CENTRE INTERDISCIPLINAIRE DE RECHERCHES MEDICALES DE FRANCEVILLE | FRENCH NATIONAL INSTITUTE FOR SUSTAINABLE DEVELOPMENT	BORIS MAKANGA | DIEGO AYALA | NIL RAHOLA | LEMONDE BOUAFOU | MARC FLAUBERT NGANGUE	INSTITUT DE RECHERCHE EN ECOLOGIE TROPICALE | FRENCH NATIONAL INSTITUTE FOR SUSTAINABLE DEVELOPMENT | CENTRE INTERDISCIPLINAIRE DE RECHERCHES MEDICALES DE FRANCEVILLE | CENTRE INTERDISCIPLINAIRE DE RECHERCHES MEDICALES DE FRANCEVILLE | FRENCH NATIONAL INSTITUTE FOR SUSTAINABLE DEVELOPMENT	FRANCK MONIOKO | LEMONDE BOUAFOU | MARC FLAUBERT NGANGUE	UNIVERSITE DES SCIENCES ET TECHNIQUES DE MASUKU | CENTRE INTERDISCIPLINAIRE DE RECHERCHES MEDICALES DE FRANCEVILLE | CENTRE INTERDISCIPLINAIRE DE RECHERCHES MEDICALES DE FRANCEVILLE	2021-04-28	GOOD	True	Pyretophorus_series	Anopheles_gambiae_complex		60.0	19602.0	Anopheles_coluzzii	Anopheles_coluzzii
DN806205T_H1	2312.0	GDNA00000553A	H1	HEAD | THORAX	Diptera	Culicidae	Anopheles	Anopheles gambiae group	ADULT	FEMALE	NOT_COLLECTED	NOT_COLLECTED	4002	2019-11-21	GABON | LOPE NATIONAL PARK	-0.11054	11.60093	Domestic	NOT_COLLECTED	NOT_COLLECTED	HUMAN_LANDING_CATCH	OUTDOORS	taxon expert, morphology	Kept at -20C within silica. Held at RT for 10 hours from field to laboratory in Gabon then stored at -20C before shipping in France. Held at RT for 48 hours for shipping from Gabon to Montpellier and then stored at -20C	NONE	2	2019-11-21	DNA extraction and purification carried out with DNeasy Blood and Tissue Kit	15.0		HG1	Y		BORIS MAKANGA | LEMONDE BOUAFOU | NIL RAHOLA	INSTITUT DE RECHERCHE EN ECOLOGIE TROPICALE | CENTRE INTERDISCIPLINAIRE DE RECHERCHES MEDICALES DE FRANCEVILLE | FRENCH NATIONAL INSTITUTE FOR SUSTAINABLE DEVELOPMENT	BORIS MAKANGA | DIEGO AYALA | NIL RAHOLA | LEMONDE BOUAFOU | MARC FLAUBERT NGANGUE	INSTITUT DE RECHERCHE EN ECOLOGIE TROPICALE | FRENCH NATIONAL INSTITUTE FOR SUSTAINABLE DEVELOPMENT | CENTRE INTERDISCIPLINAIRE DE RECHERCHES MEDICALES DE FRANCEVILLE | CENTRE INTERDISCIPLINAIRE DE RECHERCHES MEDICALES DE FRANCEVILLE | FRENCH NATIONAL INSTITUTE FOR SUSTAINABLE DEVELOPMENT	FRANCK MONIOKO | LEMONDE BOUAFOU | MARC FLAUBERT NGANGUE	UNIVERSITE DES SCIENCES ET TECHNIQUES DE MASUKU | CENTRE INTERDISCIPLINAIRE DE RECHERCHES MEDICALES DE FRANCEVILLE | CENTRE INTERDISCIPLINAIRE DE RECHERCHES MEDICALES DE FRANCEVILLE	2021-04-28	GOOD	True	Pyretophorus_series	Anopheles_gambiae_complex		61.0	33721.0	Anopheles_coluzzii	Anopheles_coluzzii
DN806205T_A2	2313.0	GDNA00000553A	A2	HEAD | THORAX	Diptera	Culicidae	Anopheles	Anopheles gambiae group	ADULT	FEMALE	NOT_COLLECTED	NOT_COLLECTED	4003	2019-11-21	GABON | LOPE NATIONAL PARK	-0.11054	11.60093	Domestic	NOT_COLLECTED	NOT_COLLECTED	HUMAN_LANDING_CATCH	OUTDOORS	taxon expert, morphology	Kept at -20C within silica. Held at RT for 10 hours from field to laboratory in Gabon then stored at -20C before shipping in France. Held at RT for 48 hours for shipping from Gabon to Montpellier and then stored at -20C	NONE	2	2019-11-21	DNA extraction and purification carried out with DNeasy Blood and Tissue Kit	15.0		HG1	Y		BORIS MAKANGA | LEMONDE BOUAFOU | NIL RAHOLA	INSTITUT DE RECHERCHE EN ECOLOGIE TROPICALE | CENTRE INTERDISCIPLINAIRE DE RECHERCHES MEDICALES DE FRANCEVILLE | FRENCH NATIONAL INSTITUTE FOR SUSTAINABLE DEVELOPMENT	BORIS MAKANGA | DIEGO AYALA | NIL RAHOLA | LEMONDE BOUAFOU | MARC FLAUBERT NGANGUE	INSTITUT DE RECHERCHE EN ECOLOGIE TROPICALE | FRENCH NATIONAL INSTITUTE FOR SUSTAINABLE DEVELOPMENT | CENTRE INTERDISCIPLINAIRE DE RECHERCHES MEDICALES DE FRANCEVILLE | CENTRE INTERDISCIPLINAIRE DE RECHERCHES MEDICALES DE FRANCEVILLE | FRENCH NATIONAL INSTITUTE FOR SUSTAINABLE DEVELOPMENT	FRANCK MONIOKO | LEMONDE BOUAFOU | MARC FLAUBERT NGANGUE	UNIVERSITE DES SCIENCES ET TECHNIQUES DE MASUKU | CENTRE INTERDISCIPLINAIRE DE RECHERCHES MEDICALES DE FRANCEVILLE | CENTRE INTERDISCIPLINAIRE DE RECHERCHES MEDICALES DE FRANCEVILLE	2021-04-28	GOOD	True	Pyretophorus_series	Anopheles_gambiae_complex		61.0	18199.0	Anopheles_coluzzii	Anopheles_coluzzii
DN806205T_B2	2314.0	GDNA00000553A	B2	HEAD | THORAX	Diptera	Culicidae	Anopheles	Anopheles gambiae group	ADULT	FEMALE	NOT_COLLECTED	NOT_COLLECTED	4004	2019-11-21	GABON | LOPE NATIONAL PARK	-0.11054	11.60093	Domestic	NOT_COLLECTED	NOT_COLLECTED	HUMAN_LANDING_CATCH	OUTDOORS	taxon expert, morphology	Kept at -20C within silica. Held at RT for 10 hours from field to laboratory in Gabon then stored at -20C before shipping in France. Held at RT for 48 hours for shipping from Gabon to Montpellier and then stored at -20C	NONE	2	2019-11-21	DNA extraction and purification carried out with DNeasy Blood and Tissue Kit	15.0		HG1	Y		BORIS MAKANGA | LEMONDE BOUAFOU | NIL RAHOLA	INSTITUT DE RECHERCHE EN ECOLOGIE TROPICALE | CENTRE INTERDISCIPLINAIRE DE RECHERCHES MEDICALES DE FRANCEVILLE | FRENCH NATIONAL INSTITUTE FOR SUSTAINABLE DEVELOPMENT	BORIS MAKANGA | DIEGO AYALA | NIL RAHOLA | LEMONDE BOUAFOU | MARC FLAUBERT NGANGUE	INSTITUT DE RECHERCHE EN ECOLOGIE TROPICALE | FRENCH NATIONAL INSTITUTE FOR SUSTAINABLE DEVELOPMENT | CENTRE INTERDISCIPLINAIRE DE RECHERCHES MEDICALES DE FRANCEVILLE | CENTRE INTERDISCIPLINAIRE DE RECHERCHES MEDICALES DE FRANCEVILLE | FRENCH NATIONAL INSTITUTE FOR SUSTAINABLE DEVELOPMENT	FRANCK MONIOKO | LEMONDE BOUAFOU | MARC FLAUBERT NGANGUE	UNIVERSITE DES SCIENCES ET TECHNIQUES DE MASUKU | CENTRE INTERDISCIPLINAIRE DE RECHERCHES MEDICALES DE FRANCEVILLE | CENTRE INTERDISCIPLINAIRE DE RECHERCHES MEDICALES DE FRANCEVILLE	2021-04-28	GOOD	True	Pyretophorus_series	Anopheles_gambiae_complex		60.0	42880.0	Anopheles_coluzzii	Anopheles_coluzzii
DN806205T_C2	2315.0	GDNA00000553A	C2	HEAD | THORAX	Diptera	Culicidae	Anopheles	Anopheles gambiae group	ADULT	FEMALE	NOT_COLLECTED	NOT_COLLECTED	4005	2019-11-21	GABON | LOPE NATIONAL PARK	-0.11054	11.60093	Domestic	NOT_COLLECTED	NOT_COLLECTED	HUMAN_LANDING_CATCH	OUTDOORS	taxon expert, morphology	Kept at -20C within silica. Held at RT for 10 hours from field to laboratory in Gabon then stored at -20C before shipping in France. Held at RT for 48 hours for shipping from Gabon to Montpellier and then stored at -20C	NONE	2	2019-11-21	DNA extraction and purification carried out with DNeasy Blood and Tissue Kit	15.0		HG1	Y		BORIS MAKANGA | LEMONDE BOUAFOU | NIL RAHOLA	INSTITUT DE RECHERCHE EN ECOLOGIE TROPICALE | CENTRE INTERDISCIPLINAIRE DE RECHERCHES MEDICALES DE FRANCEVILLE | FRENCH NATIONAL INSTITUTE FOR SUSTAINABLE DEVELOPMENT	BORIS MAKANGA | DIEGO AYALA | NIL RAHOLA | LEMONDE BOUAFOU | MARC FLAUBERT NGANGUE	INSTITUT DE RECHERCHE EN ECOLOGIE TROPICALE | FRENCH NATIONAL INSTITUTE FOR SUSTAINABLE DEVELOPMENT | CENTRE INTERDISCIPLINAIRE DE RECHERCHES MEDICALES DE FRANCEVILLE | CENTRE INTERDISCIPLINAIRE DE RECHERCHES MEDICALES DE FRANCEVILLE | FRENCH NATIONAL INSTITUTE FOR SUSTAINABLE DEVELOPMENT	FRANCK MONIOKO | LEMONDE BOUAFOU | MARC FLAUBERT NGANGUE	UNIVERSITE DES SCIENCES ET TECHNIQUES DE MASUKU | CENTRE INTERDISCIPLINAIRE DE RECHERCHES MEDICALES DE FRANCEVILLE | CENTRE INTERDISCIPLINAIRE DE RECHERCHES MEDICALES DE FRANCEVILLE	2021-04-28	GOOD	True	Pyretophorus_series	Anopheles_gambiae_complex		61.0	47956.0	Anopheles_coluzzii	Anopheles_coluzzii
DN806205T_D2	2316.0	GDNA00000553A	D2	HEAD | THORAX	Diptera	Culicidae	Anopheles	Anopheles gambiae group	ADULT	FEMALE	NOT_COLLECTED	NOT_COLLECTED	4006	2019-11-21	GABON | LOPE NATIONAL PARK	-0.11054	11.60093	Domestic	NOT_COLLECTED	NOT_COLLECTED	HUMAN_LANDING_CATCH	OUTDOORS	taxon expert, morphology	Kept at -20C within silica. Held at RT for 10 hours from field to laboratory in Gabon then stored at -20C before shipping in France. Held at RT for 48 hours for shipping from Gabon to Montpellier and then stored at -20C	NONE	2	2019-11-21	DNA extraction and purification carried out with DNeasy Blood and Tissue Kit	15.0		HG1	Y		BORIS MAKANGA | LEMONDE BOUAFOU | NIL RAHOLA	INSTITUT DE RECHERCHE EN ECOLOGIE TROPICALE | CENTRE INTERDISCIPLINAIRE DE RECHERCHES MEDICALES DE FRANCEVILLE | FRENCH NATIONAL INSTITUTE FOR SUSTAINABLE DEVELOPMENT	BORIS MAKANGA | DIEGO AYALA | NIL RAHOLA | LEMONDE BOUAFOU | MARC FLAUBERT NGANGUE	INSTITUT DE RECHERCHE EN ECOLOGIE TROPICALE | FRENCH NATIONAL INSTITUTE FOR SUSTAINABLE DEVELOPMENT | CENTRE INTERDISCIPLINAIRE DE RECHERCHES MEDICALES DE FRANCEVILLE | CENTRE INTERDISCIPLINAIRE DE RECHERCHES MEDICALES DE FRANCEVILLE | FRENCH NATIONAL INSTITUTE FOR SUSTAINABLE DEVELOPMENT	FRANCK MONIOKO | LEMONDE BOUAFOU | MARC FLAUBERT NGANGUE	UNIVERSITE DES SCIENCES ET TECHNIQUES DE MASUKU | CENTRE INTERDISCIPLINAIRE DE RECHERCHES MEDICALES DE FRANCEVILLE | CENTRE INTERDISCIPLINAIRE DE RECHERCHES MEDICALES DE FRANCEVILLE	2021-04-28	GOOD	True	Pyretophorus_series	Anopheles_gambiae_complex		61.0	38906.0	Anopheles_gambiae	Anopheles_gambiae
DN806205T_E2	2317.0	GDNA00000553A	E2	HEAD | THORAX	Diptera	Culicidae	Anopheles	Anopheles gambiae group	ADULT	FEMALE	NOT_COLLECTED	NOT_COLLECTED	4007	2019-11-21	GABON | LOPE NATIONAL PARK	-0.11054	11.60093	Domestic	NOT_COLLECTED	NOT_COLLECTED	HUMAN_LANDING_CATCH	OUTDOORS	taxon expert, morphology	Kept at -20C within silica. Held at RT for 10 hours from field to laboratory in Gabon then stored at -20C before shipping in France. Held at RT for 48 hours for shipping from Gabon to Montpellier and then stored at -20C	NONE	2	2019-11-21	DNA extraction and purification carried out with DNeasy Blood and Tissue Kit	15.0		HG1	Y		BORIS MAKANGA | LEMONDE BOUAFOU | NIL RAHOLA	INSTITUT DE RECHERCHE EN ECOLOGIE TROPICALE | CENTRE INTERDISCIPLINAIRE DE RECHERCHES MEDICALES DE FRANCEVILLE | FRENCH NATIONAL INSTITUTE FOR SUSTAINABLE DEVELOPMENT	BORIS MAKANGA | DIEGO AYALA | NIL RAHOLA | LEMONDE BOUAFOU | MARC FLAUBERT NGANGUE	INSTITUT DE RECHERCHE EN ECOLOGIE TROPICALE | FRENCH NATIONAL INSTITUTE FOR SUSTAINABLE DEVELOPMENT | CENTRE INTERDISCIPLINAIRE DE RECHERCHES MEDICALES DE FRANCEVILLE | CENTRE INTERDISCIPLINAIRE DE RECHERCHES MEDICALES DE FRANCEVILLE | FRENCH NATIONAL INSTITUTE FOR SUSTAINABLE DEVELOPMENT	FRANCK MONIOKO | LEMONDE BOUAFOU | MARC FLAUBERT NGANGUE	UNIVERSITE DES SCIENCES ET TECHNIQUES DE MASUKU | CENTRE INTERDISCIPLINAIRE DE RECHERCHES MEDICALES DE FRANCEVILLE | CENTRE INTERDISCIPLINAIRE DE RECHERCHES MEDICALES DE FRANCEVILLE	2021-04-28	GOOD	True	Pyretophorus_series	Anopheles_gambiae_complex		59.0	23406.0	Anopheles_coluzzii	Anopheles_coluzzii
DN806205T_F2	2318.0	GDNA00000553A	F2	HEAD | THORAX	Diptera	Culicidae	Anopheles	Anopheles gambiae group	ADULT	FEMALE	NOT_COLLECTED	NOT_COLLECTED	4008	2019-11-21	GABON | LOPE NATIONAL PARK	-0.11054	11.60093	Domestic	NOT_COLLECTED	NOT_COLLECTED	HUMAN_LANDING_CATCH	OUTDOORS	taxon expert, morphology	Kept at -20C within silica. Held at RT for 10 hours from field to laboratory in Gabon then stored at -20C before shipping in France. Held at RT for 48 hours for shipping from Gabon to Montpellier and then stored at -20C	NONE	2	2019-11-21	DNA extraction and purification carried out with DNeasy Blood and Tissue Kit	15.0		HG1	Y		BORIS MAKANGA | LEMONDE BOUAFOU | NIL RAHOLA	INSTITUT DE RECHERCHE EN ECOLOGIE TROPICALE | CENTRE INTERDISCIPLINAIRE DE RECHERCHES MEDICALES DE FRANCEVILLE | FRENCH NATIONAL INSTITUTE FOR SUSTAINABLE DEVELOPMENT	BORIS MAKANGA | DIEGO AYALA | NIL RAHOLA | LEMONDE BOUAFOU | MARC FLAUBERT NGANGUE	INSTITUT DE RECHERCHE EN ECOLOGIE TROPICALE | FRENCH NATIONAL INSTITUTE FOR SUSTAINABLE DEVELOPMENT | CENTRE INTERDISCIPLINAIRE DE RECHERCHES MEDICALES DE FRANCEVILLE | CENTRE INTERDISCIPLINAIRE DE RECHERCHES MEDICALES DE FRANCEVILLE | FRENCH NATIONAL INSTITUTE FOR SUSTAINABLE DEVELOPMENT	FRANCK MONIOKO | LEMONDE BOUAFOU | MARC FLAUBERT NGANGUE	UNIVERSITE DES SCIENCES ET TECHNIQUES DE MASUKU | CENTRE INTERDISCIPLINAIRE DE RECHERCHES MEDICALES DE FRANCEVILLE | CENTRE INTERDISCIPLINAIRE DE RECHERCHES MEDICALES DE FRANCEVILLE	2021-04-28	GOOD	True	Pyretophorus_series	Anopheles_gambiae_complex		61.0	45256.0	Uncertain_coluzzii_tengrela	Uncertain_coluzzii_tengrela
DN806205T_G2	2319.0	GDNA00000553A	G2	HEAD | THORAX	Diptera	Culicidae	Anopheles	Anopheles gambiae group	ADULT	FEMALE	NOT_COLLECTED	NOT_COLLECTED	4009	2019-11-21	GABON | LOPE NATIONAL PARK	-0.11054	11.60093	Domestic	NOT_COLLECTED	NOT_COLLECTED	HUMAN_LANDING_CATCH	OUTDOORS	taxon expert, morphology	Kept at -20C within silica. Held at RT for 10 hours from field to laboratory in Gabon then stored at -20C before shipping in France. Held at RT for 48 hours for shipping from Gabon to Montpellier and then stored at -20C	NONE	2	2019-11-21	DNA extraction and purification carried out with DNeasy Blood and Tissue Kit	15.0		HG1	Y		BORIS MAKANGA | LEMONDE BOUAFOU | NIL RAHOLA	INSTITUT DE RECHERCHE EN ECOLOGIE TROPICALE | CENTRE INTERDISCIPLINAIRE DE RECHERCHES MEDICALES DE FRANCEVILLE | FRENCH NATIONAL INSTITUTE FOR SUSTAINABLE DEVELOPMENT	BORIS MAKANGA | DIEGO AYALA | NIL RAHOLA | LEMONDE BOUAFOU | MARC FLAUBERT NGANGUE	INSTITUT DE RECHERCHE EN ECOLOGIE TROPICALE | FRENCH NATIONAL INSTITUTE FOR SUSTAINABLE DEVELOPMENT | CENTRE INTERDISCIPLINAIRE DE RECHERCHES MEDICALES DE FRANCEVILLE | CENTRE INTERDISCIPLINAIRE DE RECHERCHES MEDICALES DE FRANCEVILLE | FRENCH NATIONAL INSTITUTE FOR SUSTAINABLE DEVELOPMENT	FRANCK MONIOKO | LEMONDE BOUAFOU | MARC FLAUBERT NGANGUE	UNIVERSITE DES SCIENCES ET TECHNIQUES DE MASUKU | CENTRE INTERDISCIPLINAIRE DE RECHERCHES MEDICALES DE FRANCEVILLE | CENTRE INTERDISCIPLINAIRE DE RECHERCHES MEDICALES DE FRANCEVILLE	2021-04-28	GOOD	True	Pyretophorus_series	Anopheles_gambiae_complex		61.0	28432.0	Anopheles_coluzzii	Anopheles_coluzzii
DN806205T_H2	2320.0	GDNA00000553A	H2	HEAD | THORAX	Diptera	Culicidae	Anopheles	Anopheles gambiae group	ADULT	FEMALE	NOT_COLLECTED	NOT_COLLECTED	4010	2019-11-21	GABON | LOPE NATIONAL PARK	-0.11054	11.60093	Domestic	NOT_COLLECTED	NOT_COLLECTED	HUMAN_LANDING_CATCH	OUTDOORS	taxon expert, morphology	Kept at -20C within silica. Held at RT for 10 hours from field to laboratory in Gabon then stored at -20C before shipping in France. Held at RT for 48 hours for shipping from Gabon to Montpellier and then stored at -20C	NONE	2	2019-11-21	DNA extraction and purification carried out with DNeasy Blood and Tissue Kit	15.0		HG1	Y		BORIS MAKANGA | LEMONDE BOUAFOU | NIL RAHOLA	INSTITUT DE RECHERCHE EN ECOLOGIE TROPICALE | CENTRE INTERDISCIPLINAIRE DE RECHERCHES MEDICALES DE FRANCEVILLE | FRENCH NATIONAL INSTITUTE FOR SUSTAINABLE DEVELOPMENT	BORIS MAKANGA | DIEGO AYALA | NIL RAHOLA | LEMONDE BOUAFOU | MARC FLAUBERT NGANGUE	INSTITUT DE RECHERCHE EN ECOLOGIE TROPICALE | FRENCH NATIONAL INSTITUTE FOR SUSTAINABLE DEVELOPMENT | CENTRE INTERDISCIPLINAIRE DE RECHERCHES MEDICALES DE FRANCEVILLE | CENTRE INTERDISCIPLINAIRE DE RECHERCHES MEDICALES DE FRANCEVILLE | FRENCH NATIONAL INSTITUTE FOR SUSTAINABLE DEVELOPMENT	FRANCK MONIOKO | LEMONDE BOUAFOU | MARC FLAUBERT NGANGUE	UNIVERSITE DES SCIENCES ET TECHNIQUES DE MASUKU | CENTRE INTERDISCIPLINAIRE DE RECHERCHES MEDICALES DE FRANCEVILLE | CENTRE INTERDISCIPLINAIRE DE RECHERCHES MEDICALES DE FRANCEVILLE	2021-04-28	GOOD	True	Pyretophorus_series	Anopheles_gambiae_complex		60.0	13484.0	Anopheles_coluzzii	Anopheles_coluzzii
DN806205T_A3	2321.0	GDNA00000553A	A3	HEAD | THORAX	Diptera	Culicidae	Anopheles	Anopheles gambiae group	ADULT	FEMALE	NOT_COLLECTED	NOT_COLLECTED	4011	2019-11-21	GABON | LOPE NATIONAL PARK	-0.11054	11.60093	Domestic	NOT_COLLECTED	NOT_COLLECTED	HUMAN_LANDING_CATCH	OUTDOORS	taxon expert, morphology	Kept at -20C within silica. Held at RT for 10 hours from field to laboratory in Gabon then stored at -20C before shipping in France. Held at RT for 48 hours for shipping from Gabon to Montpellier and then stored at -20C	NONE	2	2019-11-21	DNA extraction and purification carried out with DNeasy Blood and Tissue Kit	15.0		HG1	Y		BORIS MAKANGA | LEMONDE BOUAFOU | NIL RAHOLA	INSTITUT DE RECHERCHE EN ECOLOGIE TROPICALE | CENTRE INTERDISCIPLINAIRE DE RECHERCHES MEDICALES DE FRANCEVILLE | FRENCH NATIONAL INSTITUTE FOR SUSTAINABLE DEVELOPMENT	BORIS MAKANGA | DIEGO AYALA | NIL RAHOLA | LEMONDE BOUAFOU | MARC FLAUBERT NGANGUE	INSTITUT DE RECHERCHE EN ECOLOGIE TROPICALE | FRENCH NATIONAL INSTITUTE FOR SUSTAINABLE DEVELOPMENT | CENTRE INTERDISCIPLINAIRE DE RECHERCHES MEDICALES DE FRANCEVILLE | CENTRE INTERDISCIPLINAIRE DE RECHERCHES MEDICALES DE FRANCEVILLE | FRENCH NATIONAL INSTITUTE FOR SUSTAINABLE DEVELOPMENT	FRANCK MONIOKO | LEMONDE BOUAFOU | MARC FLAUBERT NGANGUE	UNIVERSITE DES SCIENCES ET TECHNIQUES DE MASUKU | CENTRE INTERDISCIPLINAIRE DE RECHERCHES MEDICALES DE FRANCEVILLE | CENTRE INTERDISCIPLINAIRE DE RECHERCHES MEDICALES DE FRANCEVILLE	2021-04-28	GOOD	True	Pyretophorus_series	Anopheles_gambiae_complex		61.0	12548.0	Anopheles_coluzzii	Anopheles_coluzzii
DN806205T_B3	2322.0	GDNA00000553A	B3	HEAD | THORAX	Diptera	Culicidae	Anopheles	Anopheles gambiae group	ADULT	FEMALE	NOT_COLLECTED	NOT_COLLECTED	4012	2019-11-21	GABON | LOPE NATIONAL PARK	-0.11054	11.60093	Domestic	NOT_COLLECTED	NOT_COLLECTED	HUMAN_LANDING_CATCH	OUTDOORS	taxon expert, morphology	Kept at -20C within silica. Held at RT for 10 hours from field to laboratory in Gabon then stored at -20C before shipping in France. Held at RT for 48 hours for shipping from Gabon to Montpellier and then stored at -20C	NONE	2	2019-11-21	DNA extraction and purification carried out with DNeasy Blood and Tissue Kit	15.0		HG1	Y		BORIS MAKANGA | LEMONDE BOUAFOU | NIL RAHOLA	INSTITUT DE RECHERCHE EN ECOLOGIE TROPICALE | CENTRE INTERDISCIPLINAIRE DE RECHERCHES MEDICALES DE FRANCEVILLE | FRENCH NATIONAL INSTITUTE FOR SUSTAINABLE DEVELOPMENT	BORIS MAKANGA | DIEGO AYALA | NIL RAHOLA | LEMONDE BOUAFOU | MARC FLAUBERT NGANGUE	INSTITUT DE RECHERCHE EN ECOLOGIE TROPICALE | FRENCH NATIONAL INSTITUTE FOR SUSTAINABLE DEVELOPMENT | CENTRE INTERDISCIPLINAIRE DE RECHERCHES MEDICALES DE FRANCEVILLE | CENTRE INTERDISCIPLINAIRE DE RECHERCHES MEDICALES DE FRANCEVILLE | FRENCH NATIONAL INSTITUTE FOR SUSTAINABLE DEVELOPMENT	FRANCK MONIOKO | LEMONDE BOUAFOU | MARC FLAUBERT NGANGUE	UNIVERSITE DES SCIENCES ET TECHNIQUES DE MASUKU | CENTRE INTERDISCIPLINAIRE DE RECHERCHES MEDICALES DE FRANCEVILLE | CENTRE INTERDISCIPLINAIRE DE RECHERCHES MEDICALES DE FRANCEVILLE	2021-04-28	GOOD	True	Pyretophorus_series	Anopheles_gambiae_complex		61.0	50202.0	Anopheles_coluzzii	Anopheles_coluzzii
DN806205T_C3	2323.0	GDNA00000553A	C3	HEAD | THORAX	Diptera	Culicidae	Anopheles	Anopheles gambiae group	ADULT	FEMALE	NOT_COLLECTED	NOT_COLLECTED	4013	2019-11-21	GABON | LOPE NATIONAL PARK	-0.11054	11.60093	Domestic	NOT_COLLECTED	NOT_COLLECTED	HUMAN_LANDING_CATCH	OUTDOORS	taxon expert, morphology	Kept at -20C within silica. Held at RT for 10 hours from field to laboratory in Gabon then stored at -20C before shipping in France. Held at RT for 48 hours for shipping from Gabon to Montpellier and then stored at -20C	NONE	2	2019-11-21	DNA extraction and purification carried out with DNeasy Blood and Tissue Kit	15.0		HG1	Y		BORIS MAKANGA | LEMONDE BOUAFOU | NIL RAHOLA	INSTITUT DE RECHERCHE EN ECOLOGIE TROPICALE | CENTRE INTERDISCIPLINAIRE DE RECHERCHES MEDICALES DE FRANCEVILLE | FRENCH NATIONAL INSTITUTE FOR SUSTAINABLE DEVELOPMENT	BORIS MAKANGA | DIEGO AYALA | NIL RAHOLA | LEMONDE BOUAFOU | MARC FLAUBERT NGANGUE	INSTITUT DE RECHERCHE EN ECOLOGIE TROPICALE | FRENCH NATIONAL INSTITUTE FOR SUSTAINABLE DEVELOPMENT | CENTRE INTERDISCIPLINAIRE DE RECHERCHES MEDICALES DE FRANCEVILLE | CENTRE INTERDISCIPLINAIRE DE RECHERCHES MEDICALES DE FRANCEVILLE | FRENCH NATIONAL INSTITUTE FOR SUSTAINABLE DEVELOPMENT	FRANCK MONIOKO | LEMONDE BOUAFOU | MARC FLAUBERT NGANGUE	UNIVERSITE DES SCIENCES ET TECHNIQUES DE MASUKU | CENTRE INTERDISCIPLINAIRE DE RECHERCHES MEDICALES DE FRANCEVILLE | CENTRE INTERDISCIPLINAIRE DE RECHERCHES MEDICALES DE FRANCEVILLE	2021-04-28	GOOD	True	Pyretophorus_series	Anopheles_gambiae_complex		61.0	33381.0	Uncertain_coluzzii_tengrela_gambiae	Uncertain_coluzzii_tengrela_gambiae
DN806205T_D3	2324.0	GDNA00000553A	D3	HEAD | THORAX	Diptera	Culicidae	Anopheles	Anopheles gambiae group	ADULT	FEMALE	NOT_COLLECTED	NOT_COLLECTED	4014	2019-11-21	GABON | LOPE NATIONAL PARK	-0.11054	11.60093	Domestic	NOT_COLLECTED	NOT_COLLECTED	HUMAN_LANDING_CATCH	OUTDOORS	taxon expert, morphology	Kept at -20C within silica. Held at RT for 10 hours from field to laboratory in Gabon then stored at -20C before shipping in France. Held at RT for 48 hours for shipping from Gabon to Montpellier and then stored at -20C	NONE	2	2019-11-21	DNA extraction and purification carried out with DNeasy Blood and Tissue Kit	15.0		HG1	Y		BORIS MAKANGA | LEMONDE BOUAFOU | NIL RAHOLA	INSTITUT DE RECHERCHE EN ECOLOGIE TROPICALE | CENTRE INTERDISCIPLINAIRE DE RECHERCHES MEDICALES DE FRANCEVILLE | FRENCH NATIONAL INSTITUTE FOR SUSTAINABLE DEVELOPMENT	BORIS MAKANGA | DIEGO AYALA | NIL RAHOLA | LEMONDE BOUAFOU | MARC FLAUBERT NGANGUE	INSTITUT DE RECHERCHE EN ECOLOGIE TROPICALE | FRENCH NATIONAL INSTITUTE FOR SUSTAINABLE DEVELOPMENT | CENTRE INTERDISCIPLINAIRE DE RECHERCHES MEDICALES DE FRANCEVILLE | CENTRE INTERDISCIPLINAIRE DE RECHERCHES MEDICALES DE FRANCEVILLE | FRENCH NATIONAL INSTITUTE FOR SUSTAINABLE DEVELOPMENT	FRANCK MONIOKO | LEMONDE BOUAFOU | MARC FLAUBERT NGANGUE	UNIVERSITE DES SCIENCES ET TECHNIQUES DE MASUKU | CENTRE INTERDISCIPLINAIRE DE RECHERCHES MEDICALES DE FRANCEVILLE | CENTRE INTERDISCIPLINAIRE DE RECHERCHES MEDICALES DE FRANCEVILLE	2021-04-28	GOOD	True	Pyretophorus_series	Anopheles_gambiae_complex		61.0	24814.0	Anopheles_gambiae	Anopheles_gambiae
DN806205T_E3	2325.0	GDNA00000553A	E3	HEAD | THORAX	Diptera	Culicidae	Anopheles	Anopheles gambiae group	ADULT	FEMALE	NOT_COLLECTED	NOT_COLLECTED	4015	2019-11-21	GABON | LOPE NATIONAL PARK	-0.11054	11.60093	Domestic	NOT_COLLECTED	NOT_COLLECTED	HUMAN_LANDING_CATCH	OUTDOORS	taxon expert, morphology	Kept at -20C within silica. Held at RT for 10 hours from field to laboratory in Gabon then stored at -20C before shipping in France. Held at RT for 48 hours for shipping from Gabon to Montpellier and then stored at -20C	NONE	2	2019-11-21	DNA extraction and purification carried out with DNeasy Blood and Tissue Kit	15.0		HG1	Y		BORIS MAKANGA | LEMONDE BOUAFOU | NIL RAHOLA	INSTITUT DE RECHERCHE EN ECOLOGIE TROPICALE | CENTRE INTERDISCIPLINAIRE DE RECHERCHES MEDICALES DE FRANCEVILLE | FRENCH NATIONAL INSTITUTE FOR SUSTAINABLE DEVELOPMENT	BORIS MAKANGA | DIEGO AYALA | NIL RAHOLA | LEMONDE BOUAFOU | MARC FLAUBERT NGANGUE	INSTITUT DE RECHERCHE EN ECOLOGIE TROPICALE | FRENCH NATIONAL INSTITUTE FOR SUSTAINABLE DEVELOPMENT | CENTRE INTERDISCIPLINAIRE DE RECHERCHES MEDICALES DE FRANCEVILLE | CENTRE INTERDISCIPLINAIRE DE RECHERCHES MEDICALES DE FRANCEVILLE | FRENCH NATIONAL INSTITUTE FOR SUSTAINABLE DEVELOPMENT	FRANCK MONIOKO | LEMONDE BOUAFOU | MARC FLAUBERT NGANGUE	UNIVERSITE DES SCIENCES ET TECHNIQUES DE MASUKU | CENTRE INTERDISCIPLINAIRE DE RECHERCHES MEDICALES DE FRANCEVILLE | CENTRE INTERDISCIPLINAIRE DE RECHERCHES MEDICALES DE FRANCEVILLE	2021-04-28	GOOD	True	Pyretophorus_series	Anopheles_gambiae_complex		61.0	29140.0	Anopheles_coluzzii	Anopheles_coluzzii
DN806205T_F3	2326.0	GDNA00000553A	F3	HEAD | THORAX	Diptera	Culicidae	Anopheles	Anopheles gambiae group	ADULT	FEMALE	NOT_COLLECTED	NOT_COLLECTED	4016	2019-11-21	GABON | LOPE NATIONAL PARK	-0.11054	11.60093	Domestic	NOT_COLLECTED	NOT_COLLECTED	HUMAN_LANDING_CATCH	OUTDOORS	taxon expert, morphology	Kept at -20C within silica. Held at RT for 10 hours from field to laboratory in Gabon then stored at -20C before shipping in France. Held at RT for 48 hours for shipping from Gabon to Montpellier and then stored at -20C	NONE	2	2019-11-21	DNA extraction and purification carried out with DNeasy Blood and Tissue Kit	15.0		HG1	Y		BORIS MAKANGA | LEMONDE BOUAFOU | NIL RAHOLA	INSTITUT DE RECHERCHE EN ECOLOGIE TROPICALE | CENTRE INTERDISCIPLINAIRE DE RECHERCHES MEDICALES DE FRANCEVILLE | FRENCH NATIONAL INSTITUTE FOR SUSTAINABLE DEVELOPMENT	BORIS MAKANGA | DIEGO AYALA | NIL RAHOLA | LEMONDE BOUAFOU | MARC FLAUBERT NGANGUE	INSTITUT DE RECHERCHE EN ECOLOGIE TROPICALE | FRENCH NATIONAL INSTITUTE FOR SUSTAINABLE DEVELOPMENT | CENTRE INTERDISCIPLINAIRE DE RECHERCHES MEDICALES DE FRANCEVILLE | CENTRE INTERDISCIPLINAIRE DE RECHERCHES MEDICALES DE FRANCEVILLE | FRENCH NATIONAL INSTITUTE FOR SUSTAINABLE DEVELOPMENT	FRANCK MONIOKO | LEMONDE BOUAFOU | MARC FLAUBERT NGANGUE	UNIVERSITE DES SCIENCES ET TECHNIQUES DE MASUKU | CENTRE INTERDISCIPLINAIRE DE RECHERCHES MEDICALES DE FRANCEVILLE | CENTRE INTERDISCIPLINAIRE DE RECHERCHES MEDICALES DE FRANCEVILLE	2021-04-28	GOOD	True	Pyretophorus_series	Anopheles_gambiae_complex		61.0	54923.0	Anopheles_coluzzii	Anopheles_coluzzii
DN806205T_G3	2327.0	GDNA00000553A	G3	HEAD | THORAX	Diptera	Culicidae	Anopheles	Anopheles gambiae group	ADULT	FEMALE	NOT_COLLECTED	NOT_COLLECTED	4017	2019-11-21	GABON | LOPE NATIONAL PARK	-0.11054	11.60093	Domestic	NOT_COLLECTED	NOT_COLLECTED	HUMAN_LANDING_CATCH	OUTDOORS	taxon expert, morphology	Kept at -20C within silica. Held at RT for 10 hours from field to laboratory in Gabon then stored at -20C before shipping in France. Held at RT for 48 hours for shipping from Gabon to Montpellier and then stored at -20C	NONE	2	2019-11-21	DNA extraction and purification carried out with DNeasy Blood and Tissue Kit	15.0		HG1	Y		BORIS MAKANGA | LEMONDE BOUAFOU | NIL RAHOLA	INSTITUT DE RECHERCHE EN ECOLOGIE TROPICALE | CENTRE INTERDISCIPLINAIRE DE RECHERCHES MEDICALES DE FRANCEVILLE | FRENCH NATIONAL INSTITUTE FOR SUSTAINABLE DEVELOPMENT	BORIS MAKANGA | DIEGO AYALA | NIL RAHOLA | LEMONDE BOUAFOU | MARC FLAUBERT NGANGUE	INSTITUT DE RECHERCHE EN ECOLOGIE TROPICALE | FRENCH NATIONAL INSTITUTE FOR SUSTAINABLE DEVELOPMENT | CENTRE INTERDISCIPLINAIRE DE RECHERCHES MEDICALES DE FRANCEVILLE | CENTRE INTERDISCIPLINAIRE DE RECHERCHES MEDICALES DE FRANCEVILLE | FRENCH NATIONAL INSTITUTE FOR SUSTAINABLE DEVELOPMENT	FRANCK MONIOKO | LEMONDE BOUAFOU | MARC FLAUBERT NGANGUE	UNIVERSITE DES SCIENCES ET TECHNIQUES DE MASUKU | CENTRE INTERDISCIPLINAIRE DE RECHERCHES MEDICALES DE FRANCEVILLE | CENTRE INTERDISCIPLINAIRE DE RECHERCHES MEDICALES DE FRANCEVILLE	2021-04-28	GOOD	True	Pyretophorus_series	Anopheles_gambiae_complex		60.0	40016.0	Anopheles_coluzzii	Anopheles_coluzzii
DN806205T_H3	2328.0	GDNA00000553A	H3	HEAD | THORAX	Diptera	Culicidae	Anopheles	Anopheles gambiae group	ADULT	FEMALE	NOT_COLLECTED	NOT_COLLECTED	4018	2019-11-21	GABON | LOPE NATIONAL PARK	-0.11054	11.60093	Domestic	NOT_COLLECTED	NOT_COLLECTED	HUMAN_LANDING_CATCH	OUTDOORS	taxon expert, morphology	Kept at -20C within silica. Held at RT for 10 hours from field to laboratory in Gabon then stored at -20C before shipping in France. Held at RT for 48 hours for shipping from Gabon to Montpellier and then stored at -20C	NONE	2	2019-11-21	DNA extraction and purification carried out with DNeasy Blood and Tissue Kit	15.0		HG1	Y		BORIS MAKANGA | LEMONDE BOUAFOU | NIL RAHOLA	INSTITUT DE RECHERCHE EN ECOLOGIE TROPICALE | CENTRE INTERDISCIPLINAIRE DE RECHERCHES MEDICALES DE FRANCEVILLE | FRENCH NATIONAL INSTITUTE FOR SUSTAINABLE DEVELOPMENT	BORIS MAKANGA | DIEGO AYALA | NIL RAHOLA | LEMONDE BOUAFOU | MARC FLAUBERT NGANGUE	INSTITUT DE RECHERCHE EN ECOLOGIE TROPICALE | FRENCH NATIONAL INSTITUTE FOR SUSTAINABLE DEVELOPMENT | CENTRE INTERDISCIPLINAIRE DE RECHERCHES MEDICALES DE FRANCEVILLE | CENTRE INTERDISCIPLINAIRE DE RECHERCHES MEDICALES DE FRANCEVILLE | FRENCH NATIONAL INSTITUTE FOR SUSTAINABLE DEVELOPMENT	FRANCK MONIOKO | LEMONDE BOUAFOU | MARC FLAUBERT NGANGUE	UNIVERSITE DES SCIENCES ET TECHNIQUES DE MASUKU | CENTRE INTERDISCIPLINAIRE DE RECHERCHES MEDICALES DE FRANCEVILLE | CENTRE INTERDISCIPLINAIRE DE RECHERCHES MEDICALES DE FRANCEVILLE	2021-04-28	GOOD	True	Pyretophorus_series	Anopheles_gambiae_complex		60.0	38939.0	Anopheles_gambiae	Anopheles_gambiae
DN806205T_A4	2329.0	GDNA00000553A	A4	HEAD | THORAX	Diptera	Culicidae	Anopheles	Anopheles gambiae group	ADULT	FEMALE	NOT_COLLECTED	NOT_COLLECTED	4019	2019-11-21	GABON | LOPE NATIONAL PARK	-0.11054	11.60093	Domestic	NOT_COLLECTED	NOT_COLLECTED	HUMAN_LANDING_CATCH	OUTDOORS	taxon expert, morphology	Kept at -20C within silica. Held at RT for 10 hours from field to laboratory in Gabon then stored at -20C before shipping in France. Held at RT for 48 hours for shipping from Gabon to Montpellier and then stored at -20C	NONE	2	2019-11-21	DNA extraction and purification carried out with DNeasy Blood and Tissue Kit	15.0		HG1	Y		BORIS MAKANGA | LEMONDE BOUAFOU | NIL RAHOLA	INSTITUT DE RECHERCHE EN ECOLOGIE TROPICALE | CENTRE INTERDISCIPLINAIRE DE RECHERCHES MEDICALES DE FRANCEVILLE | FRENCH NATIONAL INSTITUTE FOR SUSTAINABLE DEVELOPMENT	BORIS MAKANGA | DIEGO AYALA | NIL RAHOLA | LEMONDE BOUAFOU | MARC FLAUBERT NGANGUE	INSTITUT DE RECHERCHE EN ECOLOGIE TROPICALE | FRENCH NATIONAL INSTITUTE FOR SUSTAINABLE DEVELOPMENT | CENTRE INTERDISCIPLINAIRE DE RECHERCHES MEDICALES DE FRANCEVILLE | CENTRE INTERDISCIPLINAIRE DE RECHERCHES MEDICALES DE FRANCEVILLE | FRENCH NATIONAL INSTITUTE FOR SUSTAINABLE DEVELOPMENT	FRANCK MONIOKO | LEMONDE BOUAFOU | MARC FLAUBERT NGANGUE	UNIVERSITE DES SCIENCES ET TECHNIQUES DE MASUKU | CENTRE INTERDISCIPLINAIRE DE RECHERCHES MEDICALES DE FRANCEVILLE | CENTRE INTERDISCIPLINAIRE DE RECHERCHES MEDICALES DE FRANCEVILLE	2021-04-28	GOOD	True	Pyretophorus_series	Anopheles_gambiae_complex		61.0	13884.0	Anopheles_coluzzii	Anopheles_coluzzii
DN806205T_B4	2330.0	GDNA00000553A	B4	HEAD | THORAX	Diptera	Culicidae	Anopheles	Anopheles gambiae group	ADULT	FEMALE	NOT_COLLECTED	NOT_COLLECTED	4020	2019-11-21	GABON | LOPE NATIONAL PARK	-0.11054	11.60093	Domestic	NOT_COLLECTED	NOT_COLLECTED	HUMAN_LANDING_CATCH	OUTDOORS	taxon expert, morphology	Kept at -20C within silica. Held at RT for 10 hours from field to laboratory in Gabon then stored at -20C before shipping in France. Held at RT for 48 hours for shipping from Gabon to Montpellier and then stored at -20C	NONE	2	2019-11-21	DNA extraction and purification carried out with DNeasy Blood and Tissue Kit	15.0		HG1	Y		BORIS MAKANGA | LEMONDE BOUAFOU | NIL RAHOLA	INSTITUT DE RECHERCHE EN ECOLOGIE TROPICALE | CENTRE INTERDISCIPLINAIRE DE RECHERCHES MEDICALES DE FRANCEVILLE | FRENCH NATIONAL INSTITUTE FOR SUSTAINABLE DEVELOPMENT	BORIS MAKANGA | DIEGO AYALA | NIL RAHOLA | LEMONDE BOUAFOU | MARC FLAUBERT NGANGUE	INSTITUT DE RECHERCHE EN ECOLOGIE TROPICALE | FRENCH NATIONAL INSTITUTE FOR SUSTAINABLE DEVELOPMENT | CENTRE INTERDISCIPLINAIRE DE RECHERCHES MEDICALES DE FRANCEVILLE | CENTRE INTERDISCIPLINAIRE DE RECHERCHES MEDICALES DE FRANCEVILLE | FRENCH NATIONAL INSTITUTE FOR SUSTAINABLE DEVELOPMENT	FRANCK MONIOKO | LEMONDE BOUAFOU | MARC FLAUBERT NGANGUE	UNIVERSITE DES SCIENCES ET TECHNIQUES DE MASUKU | CENTRE INTERDISCIPLINAIRE DE RECHERCHES MEDICALES DE FRANCEVILLE | CENTRE INTERDISCIPLINAIRE DE RECHERCHES MEDICALES DE FRANCEVILLE	2021-04-28	GOOD	True	Pyretophorus_series	Anopheles_gambiae_complex		61.0	21108.0	Anopheles_coluzzii	Anopheles_coluzzii
DN806205T_C4	2331.0	GDNA00000553A	C4	HEAD | THORAX	Diptera	Culicidae	Anopheles	Anopheles gambiae group	ADULT	FEMALE	NOT_COLLECTED	NOT_COLLECTED	4021	2019-11-21	GABON | LOPE NATIONAL PARK	-0.11054	11.60093	Domestic	NOT_COLLECTED	NOT_COLLECTED	HUMAN_LANDING_CATCH	OUTDOORS	taxon expert, morphology	Kept at -20C within silica. Held at RT for 10 hours from field to laboratory in Gabon then stored at -20C before shipping in France. Held at RT for 48 hours for shipping from Gabon to Montpellier and then stored at -20C	NONE	2	2019-11-21	DNA extraction and purification carried out with DNeasy Blood and Tissue Kit	15.0		HG1	Y		BORIS MAKANGA | LEMONDE BOUAFOU | NIL RAHOLA	INSTITUT DE RECHERCHE EN ECOLOGIE TROPICALE | CENTRE INTERDISCIPLINAIRE DE RECHERCHES MEDICALES DE FRANCEVILLE | FRENCH NATIONAL INSTITUTE FOR SUSTAINABLE DEVELOPMENT	BORIS MAKANGA | DIEGO AYALA | NIL RAHOLA | LEMONDE BOUAFOU | MARC FLAUBERT NGANGUE	INSTITUT DE RECHERCHE EN ECOLOGIE TROPICALE | FRENCH NATIONAL INSTITUTE FOR SUSTAINABLE DEVELOPMENT | CENTRE INTERDISCIPLINAIRE DE RECHERCHES MEDICALES DE FRANCEVILLE | CENTRE INTERDISCIPLINAIRE DE RECHERCHES MEDICALES DE FRANCEVILLE | FRENCH NATIONAL INSTITUTE FOR SUSTAINABLE DEVELOPMENT	FRANCK MONIOKO | LEMONDE BOUAFOU | MARC FLAUBERT NGANGUE	UNIVERSITE DES SCIENCES ET TECHNIQUES DE MASUKU | CENTRE INTERDISCIPLINAIRE DE RECHERCHES MEDICALES DE FRANCEVILLE | CENTRE INTERDISCIPLINAIRE DE RECHERCHES MEDICALES DE FRANCEVILLE	2021-04-28	GOOD	True	Pyretophorus_series	Anopheles_gambiae_complex		61.0	32413.0	Anopheles_coluzzii	Anopheles_coluzzii
DN806205T_D4	2332.0	GDNA00000553A	D4	HEAD | THORAX	Diptera	Culicidae	Anopheles	Anopheles gambiae group	ADULT	FEMALE	NOT_COLLECTED	NOT_COLLECTED	4025	2019-11-21	GABON | LOPE NATIONAL PARK	-0.11054	11.60093	Domestic	NOT_COLLECTED	NOT_COLLECTED	NON_HUMAN_ANIMAL_BAITED_CATCH	OUTDOORS	taxon expert, morphology	Kept at -20C within silica. Held at RT for 10 hours from field to laboratory in Gabon then stored at -20C before shipping in France. Held at RT for 48 hours for shipping from Gabon to Montpellier and then stored at -20C	NONE	2	2019-11-21	DNA extraction and purification carried out with DNeasy Blood and Tissue Kit	15.0		HG1	Y		BORIS MAKANGA | LEMONDE BOUAFOU | NIL RAHOLA	INSTITUT DE RECHERCHE EN ECOLOGIE TROPICALE | CENTRE INTERDISCIPLINAIRE DE RECHERCHES MEDICALES DE FRANCEVILLE | FRENCH NATIONAL INSTITUTE FOR SUSTAINABLE DEVELOPMENT	BORIS MAKANGA | DIEGO AYALA | NIL RAHOLA | LEMONDE BOUAFOU | MARC FLAUBERT NGANGUE	INSTITUT DE RECHERCHE EN ECOLOGIE TROPICALE | FRENCH NATIONAL INSTITUTE FOR SUSTAINABLE DEVELOPMENT | CENTRE INTERDISCIPLINAIRE DE RECHERCHES MEDICALES DE FRANCEVILLE | CENTRE INTERDISCIPLINAIRE DE RECHERCHES MEDICALES DE FRANCEVILLE | FRENCH NATIONAL INSTITUTE FOR SUSTAINABLE DEVELOPMENT	FRANCK MONIOKO | LEMONDE BOUAFOU | MARC FLAUBERT NGANGUE	UNIVERSITE DES SCIENCES ET TECHNIQUES DE MASUKU | CENTRE INTERDISCIPLINAIRE DE RECHERCHES MEDICALES DE FRANCEVILLE | CENTRE INTERDISCIPLINAIRE DE RECHERCHES MEDICALES DE FRANCEVILLE	2021-04-28	GOOD	True	Pyretophorus_series	Anopheles_gambiae_complex		60.0	44031.0	Anopheles_coluzzii	Anopheles_coluzzii
DN806205T_E4	2333.0	GDNA00000553A	E4	HEAD | THORAX	Diptera	Culicidae	Anopheles	Anopheles gambiae group	ADULT	FEMALE	NOT_COLLECTED	NOT_COLLECTED	4030	2019-11-21	GABON | LOPE NATIONAL PARK	-0.11054	11.60093	Domestic	NOT_COLLECTED	NOT_COLLECTED	NON_HUMAN_ANIMAL_BAITED_CATCH	OUTDOORS	taxon expert, morphology	Kept at -20C within silica. Held at RT for 10 hours from field to laboratory in Gabon then stored at -20C before shipping in France. Held at RT for 48 hours for shipping from Gabon to Montpellier and then stored at -20C	NONE	2	2019-11-21	DNA extraction and purification carried out with DNeasy Blood and Tissue Kit	15.0		HG1	Y		BORIS MAKANGA | LEMONDE BOUAFOU | NIL RAHOLA	INSTITUT DE RECHERCHE EN ECOLOGIE TROPICALE | CENTRE INTERDISCIPLINAIRE DE RECHERCHES MEDICALES DE FRANCEVILLE | FRENCH NATIONAL INSTITUTE FOR SUSTAINABLE DEVELOPMENT	BORIS MAKANGA | DIEGO AYALA | NIL RAHOLA | LEMONDE BOUAFOU | MARC FLAUBERT NGANGUE	INSTITUT DE RECHERCHE EN ECOLOGIE TROPICALE | FRENCH NATIONAL INSTITUTE FOR SUSTAINABLE DEVELOPMENT | CENTRE INTERDISCIPLINAIRE DE RECHERCHES MEDICALES DE FRANCEVILLE | CENTRE INTERDISCIPLINAIRE DE RECHERCHES MEDICALES DE FRANCEVILLE | FRENCH NATIONAL INSTITUTE FOR SUSTAINABLE DEVELOPMENT	FRANCK MONIOKO | LEMONDE BOUAFOU | MARC FLAUBERT NGANGUE	UNIVERSITE DES SCIENCES ET TECHNIQUES DE MASUKU | CENTRE INTERDISCIPLINAIRE DE RECHERCHES MEDICALES DE FRANCEVILLE | CENTRE INTERDISCIPLINAIRE DE RECHERCHES MEDICALES DE FRANCEVILLE	2021-04-28	GOOD	True	Pyretophorus_series	Anopheles_gambiae_complex		61.0	50589.0	Anopheles_coluzzii	Anopheles_coluzzii
DN806205T_F4	2334.0	GDNA00000553A	F4	HEAD | THORAX	Diptera	Culicidae	Anopheles	Anopheles gambiae group	ADULT	FEMALE	NOT_COLLECTED	NOT_COLLECTED	4033	2019-11-21	GABON | LOPE NATIONAL PARK	-0.11054	11.60093	Domestic	NOT_COLLECTED	NOT_COLLECTED	NON_HUMAN_ANIMAL_BAITED_CATCH	OUTDOORS	taxon expert, morphology	Kept at -20C within silica. Held at RT for 10 hours from field to laboratory in Gabon then stored at -20C before shipping in France. Held at RT for 48 hours for shipping from Gabon to Montpellier and then stored at -20C	NONE	2	2019-11-21	DNA extraction and purification carried out with DNeasy Blood and Tissue Kit	15.0		HG1	Y		BORIS MAKANGA | LEMONDE BOUAFOU | NIL RAHOLA	INSTITUT DE RECHERCHE EN ECOLOGIE TROPICALE | CENTRE INTERDISCIPLINAIRE DE RECHERCHES MEDICALES DE FRANCEVILLE | FRENCH NATIONAL INSTITUTE FOR SUSTAINABLE DEVELOPMENT	BORIS MAKANGA | DIEGO AYALA | NIL RAHOLA | LEMONDE BOUAFOU | MARC FLAUBERT NGANGUE	INSTITUT DE RECHERCHE EN ECOLOGIE TROPICALE | FRENCH NATIONAL INSTITUTE FOR SUSTAINABLE DEVELOPMENT | CENTRE INTERDISCIPLINAIRE DE RECHERCHES MEDICALES DE FRANCEVILLE | CENTRE INTERDISCIPLINAIRE DE RECHERCHES MEDICALES DE FRANCEVILLE | FRENCH NATIONAL INSTITUTE FOR SUSTAINABLE DEVELOPMENT	FRANCK MONIOKO | LEMONDE BOUAFOU | MARC FLAUBERT NGANGUE	UNIVERSITE DES SCIENCES ET TECHNIQUES DE MASUKU | CENTRE INTERDISCIPLINAIRE DE RECHERCHES MEDICALES DE FRANCEVILLE | CENTRE INTERDISCIPLINAIRE DE RECHERCHES MEDICALES DE FRANCEVILLE	2021-04-28	GOOD	True	Pyretophorus_series	Anopheles_gambiae_complex		60.0	58675.0	Anopheles_coluzzii	Anopheles_coluzzii
DN806205T_G4	2335.0	GDNA00000553A	G4	HEAD | THORAX	Diptera	Culicidae	Anopheles	Anopheles gambiae group	ADULT	FEMALE	NOT_COLLECTED	NOT_COLLECTED	4187	2019-11-23	GABON | LOPE NATIONAL PARK	-0.10436	11.60873	Domestic	NOT_COLLECTED	NOT_COLLECTED	HUMAN_LANDING_CATCH	OUTDOORS	taxon expert, morphology	Kept at -20C within silica. Held at RT for 10 hours from field to laboratory in Gabon then stored at -20C before shipping in France. Held at RT for 48 hours for shipping from Gabon to Montpellier and then stored at -20C	NONE	2	2019-11-23	DNA extraction and purification carried out with DNeasy Blood and Tissue Kit	15.0		HG1	Y		BORIS MAKANGA | LEMONDE BOUAFOU | NIL RAHOLA	INSTITUT DE RECHERCHE EN ECOLOGIE TROPICALE | CENTRE INTERDISCIPLINAIRE DE RECHERCHES MEDICALES DE FRANCEVILLE | FRENCH NATIONAL INSTITUTE FOR SUSTAINABLE DEVELOPMENT	BORIS MAKANGA | DIEGO AYALA | NIL RAHOLA | LEMONDE BOUAFOU | MARC FLAUBERT NGANGUE	INSTITUT DE RECHERCHE EN ECOLOGIE TROPICALE | FRENCH NATIONAL INSTITUTE FOR SUSTAINABLE DEVELOPMENT | CENTRE INTERDISCIPLINAIRE DE RECHERCHES MEDICALES DE FRANCEVILLE | CENTRE INTERDISCIPLINAIRE DE RECHERCHES MEDICALES DE FRANCEVILLE | FRENCH NATIONAL INSTITUTE FOR SUSTAINABLE DEVELOPMENT	FRANCK MONIOKO | LEMONDE BOUAFOU | MARC FLAUBERT NGANGUE	UNIVERSITE DES SCIENCES ET TECHNIQUES DE MASUKU | CENTRE INTERDISCIPLINAIRE DE RECHERCHES MEDICALES DE FRANCEVILLE | CENTRE INTERDISCIPLINAIRE DE RECHERCHES MEDICALES DE FRANCEVILLE	2021-04-28	GOOD	True	Pyretophorus_series	Anopheles_gambiae_complex		61.0	49958.0	Anopheles_coluzzii	Anopheles_coluzzii
DN806205T_H4	2336.0	GDNA00000553A	H4	HEAD | THORAX	Diptera	Culicidae	Anopheles	Anopheles gambiae group	ADULT	FEMALE	NOT_COLLECTED	NOT_COLLECTED	4283	2019-11-23	GABON | LOPE NATIONAL PARK	-0.10436	11.60873	Domestic	NOT_COLLECTED	NOT_COLLECTED	HUMAN_LANDING_CATCH	OUTDOORS	taxon expert, morphology	Kept at -20C within silica. Held at RT for 10 hours from field to laboratory in Gabon then stored at -20C before shipping in France. Held at RT for 48 hours for shipping from Gabon to Montpellier and then stored at -20C	NONE	2	2019-11-23	DNA extraction and purification carried out with DNeasy Blood and Tissue Kit	15.0		HG1	Y		BORIS MAKANGA | LEMONDE BOUAFOU | NIL RAHOLA	INSTITUT DE RECHERCHE EN ECOLOGIE TROPICALE | CENTRE INTERDISCIPLINAIRE DE RECHERCHES MEDICALES DE FRANCEVILLE | FRENCH NATIONAL INSTITUTE FOR SUSTAINABLE DEVELOPMENT	BORIS MAKANGA | DIEGO AYALA | NIL RAHOLA | LEMONDE BOUAFOU | MARC FLAUBERT NGANGUE	INSTITUT DE RECHERCHE EN ECOLOGIE TROPICALE | FRENCH NATIONAL INSTITUTE FOR SUSTAINABLE DEVELOPMENT | CENTRE INTERDISCIPLINAIRE DE RECHERCHES MEDICALES DE FRANCEVILLE | CENTRE INTERDISCIPLINAIRE DE RECHERCHES MEDICALES DE FRANCEVILLE | FRENCH NATIONAL INSTITUTE FOR SUSTAINABLE DEVELOPMENT	FRANCK MONIOKO | LEMONDE BOUAFOU | MARC FLAUBERT NGANGUE	UNIVERSITE DES SCIENCES ET TECHNIQUES DE MASUKU | CENTRE INTERDISCIPLINAIRE DE RECHERCHES MEDICALES DE FRANCEVILLE | CENTRE INTERDISCIPLINAIRE DE RECHERCHES MEDICALES DE FRANCEVILLE	2021-04-28	GOOD	True	Pyretophorus_series	Anopheles_gambiae_complex		57.0	6222.0	Anopheles_coluzzii	Anopheles_coluzzii
DN806205T_A5	2337.0	GDNA00000553A	A5	HEAD | THORAX	Diptera	Culicidae	Anopheles	Anopheles gambiae group	ADULT	FEMALE	NOT_COLLECTED	NOT_COLLECTED	4284	2019-11-23	GABON | LOPE NATIONAL PARK	-0.10436	11.60873	Domestic	NOT_COLLECTED	NOT_COLLECTED	HUMAN_LANDING_CATCH	OUTDOORS	taxon expert, morphology	Kept at -20C within silica. Held at RT for 10 hours from field to laboratory in Gabon then stored at -20C before shipping in France. Held at RT for 48 hours for shipping from Gabon to Montpellier and then stored at -20C	NONE	2	2019-11-23	DNA extraction and purification carried out with DNeasy Blood and Tissue Kit	15.0		HG1	Y		BORIS MAKANGA | LEMONDE BOUAFOU | NIL RAHOLA	INSTITUT DE RECHERCHE EN ECOLOGIE TROPICALE | CENTRE INTERDISCIPLINAIRE DE RECHERCHES MEDICALES DE FRANCEVILLE | FRENCH NATIONAL INSTITUTE FOR SUSTAINABLE DEVELOPMENT	BORIS MAKANGA | DIEGO AYALA | NIL RAHOLA | LEMONDE BOUAFOU | MARC FLAUBERT NGANGUE	INSTITUT DE RECHERCHE EN ECOLOGIE TROPICALE | FRENCH NATIONAL INSTITUTE FOR SUSTAINABLE DEVELOPMENT | CENTRE INTERDISCIPLINAIRE DE RECHERCHES MEDICALES DE FRANCEVILLE | CENTRE INTERDISCIPLINAIRE DE RECHERCHES MEDICALES DE FRANCEVILLE | FRENCH NATIONAL INSTITUTE FOR SUSTAINABLE DEVELOPMENT	FRANCK MONIOKO | LEMONDE BOUAFOU | MARC FLAUBERT NGANGUE	UNIVERSITE DES SCIENCES ET TECHNIQUES DE MASUKU | CENTRE INTERDISCIPLINAIRE DE RECHERCHES MEDICALES DE FRANCEVILLE | CENTRE INTERDISCIPLINAIRE DE RECHERCHES MEDICALES DE FRANCEVILLE	2021-04-28	GOOD	True	Pyretophorus_series	Anopheles_gambiae_complex		61.0	6869.0	Anopheles_coluzzii	Anopheles_coluzzii
DN806205T_B5	2338.0	GDNA00000553A	B5	HEAD | THORAX	Diptera	Culicidae	Anopheles	Anopheles gambiae group	ADULT	FEMALE	NOT_COLLECTED	NOT_COLLECTED	4285	2019-11-23	GABON | LOPE NATIONAL PARK	-0.10436	11.60873	Domestic	NOT_COLLECTED	NOT_COLLECTED	HUMAN_LANDING_CATCH	OUTDOORS	taxon expert, morphology	Kept at -20C within silica. Held at RT for 10 hours from field to laboratory in Gabon then stored at -20C before shipping in France. Held at RT for 48 hours for shipping from Gabon to Montpellier and then stored at -20C	NONE	2	2019-11-23	DNA extraction and purification carried out with DNeasy Blood and Tissue Kit	15.0		HG1	Y		BORIS MAKANGA | LEMONDE BOUAFOU | NIL RAHOLA	INSTITUT DE RECHERCHE EN ECOLOGIE TROPICALE | CENTRE INTERDISCIPLINAIRE DE RECHERCHES MEDICALES DE FRANCEVILLE | FRENCH NATIONAL INSTITUTE FOR SUSTAINABLE DEVELOPMENT	BORIS MAKANGA | DIEGO AYALA | NIL RAHOLA | LEMONDE BOUAFOU | MARC FLAUBERT NGANGUE	INSTITUT DE RECHERCHE EN ECOLOGIE TROPICALE | FRENCH NATIONAL INSTITUTE FOR SUSTAINABLE DEVELOPMENT | CENTRE INTERDISCIPLINAIRE DE RECHERCHES MEDICALES DE FRANCEVILLE | CENTRE INTERDISCIPLINAIRE DE RECHERCHES MEDICALES DE FRANCEVILLE | FRENCH NATIONAL INSTITUTE FOR SUSTAINABLE DEVELOPMENT	FRANCK MONIOKO | LEMONDE BOUAFOU | MARC FLAUBERT NGANGUE	UNIVERSITE DES SCIENCES ET TECHNIQUES DE MASUKU | CENTRE INTERDISCIPLINAIRE DE RECHERCHES MEDICALES DE FRANCEVILLE | CENTRE INTERDISCIPLINAIRE DE RECHERCHES MEDICALES DE FRANCEVILLE	2021-04-28	GOOD	True	Pyretophorus_series	Anopheles_gambiae_complex		58.0	4331.0	Anopheles_gambiae	Anopheles_gambiae
DN806205T_C5	2339.0	GDNA00000553A	C5	HEAD | THORAX	Diptera	Culicidae	Anopheles	Anopheles gambiae group	ADULT	FEMALE	NOT_COLLECTED	NOT_COLLECTED	4286	2019-11-23	GABON | LOPE NATIONAL PARK	-0.10436	11.60873	Domestic	NOT_COLLECTED	NOT_COLLECTED	HUMAN_LANDING_CATCH	OUTDOORS	taxon expert, morphology	Kept at -20C within silica. Held at RT for 10 hours from field to laboratory in Gabon then stored at -20C before shipping in France. Held at RT for 48 hours for shipping from Gabon to Montpellier and then stored at -20C	NONE	2	2019-11-23	DNA extraction and purification carried out with DNeasy Blood and Tissue Kit	15.0		HG1	Y		BORIS MAKANGA | LEMONDE BOUAFOU | NIL RAHOLA	INSTITUT DE RECHERCHE EN ECOLOGIE TROPICALE | CENTRE INTERDISCIPLINAIRE DE RECHERCHES MEDICALES DE FRANCEVILLE | FRENCH NATIONAL INSTITUTE FOR SUSTAINABLE DEVELOPMENT	BORIS MAKANGA | DIEGO AYALA | NIL RAHOLA | LEMONDE BOUAFOU | MARC FLAUBERT NGANGUE	INSTITUT DE RECHERCHE EN ECOLOGIE TROPICALE | FRENCH NATIONAL INSTITUTE FOR SUSTAINABLE DEVELOPMENT | CENTRE INTERDISCIPLINAIRE DE RECHERCHES MEDICALES DE FRANCEVILLE | CENTRE INTERDISCIPLINAIRE DE RECHERCHES MEDICALES DE FRANCEVILLE | FRENCH NATIONAL INSTITUTE FOR SUSTAINABLE DEVELOPMENT	FRANCK MONIOKO | LEMONDE BOUAFOU | MARC FLAUBERT NGANGUE	UNIVERSITE DES SCIENCES ET TECHNIQUES DE MASUKU | CENTRE INTERDISCIPLINAIRE DE RECHERCHES MEDICALES DE FRANCEVILLE | CENTRE INTERDISCIPLINAIRE DE RECHERCHES MEDICALES DE FRANCEVILLE	2021-04-28	GOOD	True	Pyretophorus_series	Anopheles_gambiae_complex		60.0	12873.0	Anopheles_gambiae	Anopheles_gambiae
DN806205T_D5	2340.0	GDNA00000553A	D5	HEAD | THORAX	Diptera	Culicidae	Anopheles	Anopheles gambiae group	ADULT	FEMALE	NOT_COLLECTED	NOT_COLLECTED	4287	2019-11-23	GABON | LOPE NATIONAL PARK	-0.10436	11.60873	Domestic	NOT_COLLECTED	NOT_COLLECTED	HUMAN_LANDING_CATCH	OUTDOORS	taxon expert, morphology	Kept at -20C within silica. Held at RT for 10 hours from field to laboratory in Gabon then stored at -20C before shipping in France. Held at RT for 48 hours for shipping from Gabon to Montpellier and then stored at -20C	NONE	2	2019-11-23	DNA extraction and purification carried out with DNeasy Blood and Tissue Kit	15.0		HG1	Y		BORIS MAKANGA | LEMONDE BOUAFOU | NIL RAHOLA	INSTITUT DE RECHERCHE EN ECOLOGIE TROPICALE | CENTRE INTERDISCIPLINAIRE DE RECHERCHES MEDICALES DE FRANCEVILLE | FRENCH NATIONAL INSTITUTE FOR SUSTAINABLE DEVELOPMENT	BORIS MAKANGA | DIEGO AYALA | NIL RAHOLA | LEMONDE BOUAFOU | MARC FLAUBERT NGANGUE	INSTITUT DE RECHERCHE EN ECOLOGIE TROPICALE | FRENCH NATIONAL INSTITUTE FOR SUSTAINABLE DEVELOPMENT | CENTRE INTERDISCIPLINAIRE DE RECHERCHES MEDICALES DE FRANCEVILLE | CENTRE INTERDISCIPLINAIRE DE RECHERCHES MEDICALES DE FRANCEVILLE | FRENCH NATIONAL INSTITUTE FOR SUSTAINABLE DEVELOPMENT	FRANCK MONIOKO | LEMONDE BOUAFOU | MARC FLAUBERT NGANGUE	UNIVERSITE DES SCIENCES ET TECHNIQUES DE MASUKU | CENTRE INTERDISCIPLINAIRE DE RECHERCHES MEDICALES DE FRANCEVILLE | CENTRE INTERDISCIPLINAIRE DE RECHERCHES MEDICALES DE FRANCEVILLE	2021-04-28	GOOD	True	Pyretophorus_series	Anopheles_gambiae_complex		61.0	12293.0	Anopheles_coluzzii	Anopheles_coluzzii
DN806205T_E5	2341.0	GDNA00000553A	E5	HEAD | THORAX	Diptera	Culicidae	Anopheles	Anopheles gambiae group	ADULT	FEMALE	NOT_COLLECTED	NOT_COLLECTED	4288	2019-11-23	GABON | LOPE NATIONAL PARK	-0.10436	11.60873	Domestic	NOT_COLLECTED	NOT_COLLECTED	HUMAN_LANDING_CATCH	OUTDOORS	taxon expert, morphology	Kept at -20C within silica. Held at RT for 10 hours from field to laboratory in Gabon then stored at -20C before shipping in France. Held at RT for 48 hours for shipping from Gabon to Montpellier and then stored at -20C	NONE	2	2019-11-23	DNA extraction and purification carried out with DNeasy Blood and Tissue Kit	15.0		HG1	Y		BORIS MAKANGA | LEMONDE BOUAFOU | NIL RAHOLA	INSTITUT DE RECHERCHE EN ECOLOGIE TROPICALE | CENTRE INTERDISCIPLINAIRE DE RECHERCHES MEDICALES DE FRANCEVILLE | FRENCH NATIONAL INSTITUTE FOR SUSTAINABLE DEVELOPMENT	BORIS MAKANGA | DIEGO AYALA | NIL RAHOLA | LEMONDE BOUAFOU | MARC FLAUBERT NGANGUE	INSTITUT DE RECHERCHE EN ECOLOGIE TROPICALE | FRENCH NATIONAL INSTITUTE FOR SUSTAINABLE DEVELOPMENT | CENTRE INTERDISCIPLINAIRE DE RECHERCHES MEDICALES DE FRANCEVILLE | CENTRE INTERDISCIPLINAIRE DE RECHERCHES MEDICALES DE FRANCEVILLE | FRENCH NATIONAL INSTITUTE FOR SUSTAINABLE DEVELOPMENT	FRANCK MONIOKO | LEMONDE BOUAFOU | MARC FLAUBERT NGANGUE	UNIVERSITE DES SCIENCES ET TECHNIQUES DE MASUKU | CENTRE INTERDISCIPLINAIRE DE RECHERCHES MEDICALES DE FRANCEVILLE | CENTRE INTERDISCIPLINAIRE DE RECHERCHES MEDICALES DE FRANCEVILLE	2021-04-28	GOOD	True	Pyretophorus_series	Anopheles_gambiae_complex		61.0	12969.0	Anopheles_coluzzii	Anopheles_coluzzii
DN806205T_F5	2342.0	GDNA00000553A	F5	HEAD | THORAX	Diptera	Culicidae	Anopheles	Anopheles gambiae group	ADULT	FEMALE	NOT_COLLECTED	NOT_COLLECTED	4289	2019-11-23	GABON | LOPE NATIONAL PARK	-0.10436	11.60873	Domestic	NOT_COLLECTED	NOT_COLLECTED	HUMAN_LANDING_CATCH	OUTDOORS	taxon expert, morphology	Kept at -20C within silica. Held at RT for 10 hours from field to laboratory in Gabon then stored at -20C before shipping in France. Held at RT for 48 hours for shipping from Gabon to Montpellier and then stored at -20C	NONE	2	2019-11-23	DNA extraction and purification carried out with DNeasy Blood and Tissue Kit	15.0		HG1	Y		BORIS MAKANGA | LEMONDE BOUAFOU | NIL RAHOLA	INSTITUT DE RECHERCHE EN ECOLOGIE TROPICALE | CENTRE INTERDISCIPLINAIRE DE RECHERCHES MEDICALES DE FRANCEVILLE | FRENCH NATIONAL INSTITUTE FOR SUSTAINABLE DEVELOPMENT	BORIS MAKANGA | DIEGO AYALA | NIL RAHOLA | LEMONDE BOUAFOU | MARC FLAUBERT NGANGUE	INSTITUT DE RECHERCHE EN ECOLOGIE TROPICALE | FRENCH NATIONAL INSTITUTE FOR SUSTAINABLE DEVELOPMENT | CENTRE INTERDISCIPLINAIRE DE RECHERCHES MEDICALES DE FRANCEVILLE | CENTRE INTERDISCIPLINAIRE DE RECHERCHES MEDICALES DE FRANCEVILLE | FRENCH NATIONAL INSTITUTE FOR SUSTAINABLE DEVELOPMENT	FRANCK MONIOKO | LEMONDE BOUAFOU | MARC FLAUBERT NGANGUE	UNIVERSITE DES SCIENCES ET TECHNIQUES DE MASUKU | CENTRE INTERDISCIPLINAIRE DE RECHERCHES MEDICALES DE FRANCEVILLE | CENTRE INTERDISCIPLINAIRE DE RECHERCHES MEDICALES DE FRANCEVILLE	2021-04-28	GOOD	True	Pyretophorus_series	Anopheles_gambiae_complex		61.0	40470.0	Anopheles_gambiae	Anopheles_gambiae
DN806205T_G5	2343.0	GDNA00000553A	G5	HEAD | THORAX	Diptera	Culicidae	Anopheles	Anopheles gambiae group	ADULT	FEMALE	NOT_COLLECTED	NOT_COLLECTED	4290	2019-11-23	GABON | LOPE NATIONAL PARK	-0.10436	11.60873	Domestic	NOT_COLLECTED	NOT_COLLECTED	HUMAN_LANDING_CATCH	OUTDOORS	taxon expert, morphology	Kept at -20C within silica. Held at RT for 10 hours from field to laboratory in Gabon then stored at -20C before shipping in France. Held at RT for 48 hours for shipping from Gabon to Montpellier and then stored at -20C	NONE	2	2019-11-23	DNA extraction and purification carried out with DNeasy Blood and Tissue Kit	15.0		HG1	Y		BORIS MAKANGA | LEMONDE BOUAFOU | NIL RAHOLA	INSTITUT DE RECHERCHE EN ECOLOGIE TROPICALE | CENTRE INTERDISCIPLINAIRE DE RECHERCHES MEDICALES DE FRANCEVILLE | FRENCH NATIONAL INSTITUTE FOR SUSTAINABLE DEVELOPMENT	BORIS MAKANGA | DIEGO AYALA | NIL RAHOLA | LEMONDE BOUAFOU | MARC FLAUBERT NGANGUE	INSTITUT DE RECHERCHE EN ECOLOGIE TROPICALE | FRENCH NATIONAL INSTITUTE FOR SUSTAINABLE DEVELOPMENT | CENTRE INTERDISCIPLINAIRE DE RECHERCHES MEDICALES DE FRANCEVILLE | CENTRE INTERDISCIPLINAIRE DE RECHERCHES MEDICALES DE FRANCEVILLE | FRENCH NATIONAL INSTITUTE FOR SUSTAINABLE DEVELOPMENT	FRANCK MONIOKO | LEMONDE BOUAFOU | MARC FLAUBERT NGANGUE	UNIVERSITE DES SCIENCES ET TECHNIQUES DE MASUKU | CENTRE INTERDISCIPLINAIRE DE RECHERCHES MEDICALES DE FRANCEVILLE | CENTRE INTERDISCIPLINAIRE DE RECHERCHES MEDICALES DE FRANCEVILLE	2021-04-28	GOOD	True	Pyretophorus_series	Anopheles_gambiae_complex		61.0	28034.0	Anopheles_coluzzii	Anopheles_coluzzii
DN806205T_H5	2344.0	GDNA00000553A	H5	HEAD | THORAX	Diptera	Culicidae	Anopheles	Anopheles gambiae group	ADULT	FEMALE	NOT_COLLECTED	NOT_COLLECTED	4291	2019-11-23	GABON | LOPE NATIONAL PARK	-0.10436	11.60873	Domestic	NOT_COLLECTED	NOT_COLLECTED	HUMAN_LANDING_CATCH	OUTDOORS	taxon expert, morphology	Kept at -20C within silica. Held at RT for 10 hours from field to laboratory in Gabon then stored at -20C before shipping in France. Held at RT for 48 hours for shipping from Gabon to Montpellier and then stored at -20C	NONE	2	2019-11-23	DNA extraction and purification carried out with DNeasy Blood and Tissue Kit	15.0		HG1	Y		BORIS MAKANGA | LEMONDE BOUAFOU | NIL RAHOLA	INSTITUT DE RECHERCHE EN ECOLOGIE TROPICALE | CENTRE INTERDISCIPLINAIRE DE RECHERCHES MEDICALES DE FRANCEVILLE | FRENCH NATIONAL INSTITUTE FOR SUSTAINABLE DEVELOPMENT	BORIS MAKANGA | DIEGO AYALA | NIL RAHOLA | LEMONDE BOUAFOU | MARC FLAUBERT NGANGUE	INSTITUT DE RECHERCHE EN ECOLOGIE TROPICALE | FRENCH NATIONAL INSTITUTE FOR SUSTAINABLE DEVELOPMENT | CENTRE INTERDISCIPLINAIRE DE RECHERCHES MEDICALES DE FRANCEVILLE | CENTRE INTERDISCIPLINAIRE DE RECHERCHES MEDICALES DE FRANCEVILLE | FRENCH NATIONAL INSTITUTE FOR SUSTAINABLE DEVELOPMENT	FRANCK MONIOKO | LEMONDE BOUAFOU | MARC FLAUBERT NGANGUE	UNIVERSITE DES SCIENCES ET TECHNIQUES DE MASUKU | CENTRE INTERDISCIPLINAIRE DE RECHERCHES MEDICALES DE FRANCEVILLE | CENTRE INTERDISCIPLINAIRE DE RECHERCHES MEDICALES DE FRANCEVILLE	2021-04-28	GOOD	True	Pyretophorus_series	Anopheles_gambiae_complex		58.0	4973.0	Anopheles_coluzzii	Anopheles_coluzzii
DN806205T_A6	2345.0	GDNA00000553A	A6	HEAD | THORAX	Diptera	Culicidae	Anopheles	Anopheles gambiae group	ADULT	FEMALE	NOT_COLLECTED	NOT_COLLECTED	4292	2019-11-23	GABON | LOPE NATIONAL PARK	-0.10436	11.60873	Domestic	NOT_COLLECTED	NOT_COLLECTED	HUMAN_LANDING_CATCH	OUTDOORS	taxon expert, morphology	Kept at -20C within silica. Held at RT for 10 hours from field to laboratory in Gabon then stored at -20C before shipping in France. Held at RT for 48 hours for shipping from Gabon to Montpellier and then stored at -20C	NONE	2	2019-11-23	DNA extraction and purification carried out with DNeasy Blood and Tissue Kit	15.0		HG1	Y		BORIS MAKANGA | LEMONDE BOUAFOU | NIL RAHOLA	INSTITUT DE RECHERCHE EN ECOLOGIE TROPICALE | CENTRE INTERDISCIPLINAIRE DE RECHERCHES MEDICALES DE FRANCEVILLE | FRENCH NATIONAL INSTITUTE FOR SUSTAINABLE DEVELOPMENT	BORIS MAKANGA | DIEGO AYALA | NIL RAHOLA | LEMONDE BOUAFOU | MARC FLAUBERT NGANGUE	INSTITUT DE RECHERCHE EN ECOLOGIE TROPICALE | FRENCH NATIONAL INSTITUTE FOR SUSTAINABLE DEVELOPMENT | CENTRE INTERDISCIPLINAIRE DE RECHERCHES MEDICALES DE FRANCEVILLE | CENTRE INTERDISCIPLINAIRE DE RECHERCHES MEDICALES DE FRANCEVILLE | FRENCH NATIONAL INSTITUTE FOR SUSTAINABLE DEVELOPMENT	FRANCK MONIOKO | LEMONDE BOUAFOU | MARC FLAUBERT NGANGUE	UNIVERSITE DES SCIENCES ET TECHNIQUES DE MASUKU | CENTRE INTERDISCIPLINAIRE DE RECHERCHES MEDICALES DE FRANCEVILLE | CENTRE INTERDISCIPLINAIRE DE RECHERCHES MEDICALES DE FRANCEVILLE	2021-04-28	GOOD	True	Pyretophorus_series	Anopheles_gambiae_complex		59.0	3028.0	Uncertain_coluzzii_tengrela_gambiae	Uncertain_coluzzii_tengrela_gambiae
DN806205T_B6	2346.0	GDNA00000553A	B6	HEAD | THORAX	Diptera	Culicidae	Anopheles	Anopheles gambiae group	ADULT	FEMALE	NOT_COLLECTED	NOT_COLLECTED	4293	2019-11-23	GABON | LOPE NATIONAL PARK	-0.10436	11.60873	Domestic	NOT_COLLECTED	NOT_COLLECTED	HUMAN_LANDING_CATCH	OUTDOORS	taxon expert, morphology	Kept at -20C within silica. Held at RT for 10 hours from field to laboratory in Gabon then stored at -20C before shipping in France. Held at RT for 48 hours for shipping from Gabon to Montpellier and then stored at -20C	NONE	2	2019-11-23	DNA extraction and purification carried out with DNeasy Blood and Tissue Kit	15.0		HG1	Y		BORIS MAKANGA | LEMONDE BOUAFOU | NIL RAHOLA	INSTITUT DE RECHERCHE EN ECOLOGIE TROPICALE | CENTRE INTERDISCIPLINAIRE DE RECHERCHES MEDICALES DE FRANCEVILLE | FRENCH NATIONAL INSTITUTE FOR SUSTAINABLE DEVELOPMENT	BORIS MAKANGA | DIEGO AYALA | NIL RAHOLA | LEMONDE BOUAFOU | MARC FLAUBERT NGANGUE	INSTITUT DE RECHERCHE EN ECOLOGIE TROPICALE | FRENCH NATIONAL INSTITUTE FOR SUSTAINABLE DEVELOPMENT | CENTRE INTERDISCIPLINAIRE DE RECHERCHES MEDICALES DE FRANCEVILLE | CENTRE INTERDISCIPLINAIRE DE RECHERCHES MEDICALES DE FRANCEVILLE | FRENCH NATIONAL INSTITUTE FOR SUSTAINABLE DEVELOPMENT	FRANCK MONIOKO | LEMONDE BOUAFOU | MARC FLAUBERT NGANGUE	UNIVERSITE DES SCIENCES ET TECHNIQUES DE MASUKU | CENTRE INTERDISCIPLINAIRE DE RECHERCHES MEDICALES DE FRANCEVILLE | CENTRE INTERDISCIPLINAIRE DE RECHERCHES MEDICALES DE FRANCEVILLE	2021-04-28	GOOD	True	Pyretophorus_series	Anopheles_gambiae_complex		60.0	19939.0	Anopheles_coluzzii	Anopheles_coluzzii
DN806205T_C6	2347.0	GDNA00000553A	C6	HEAD | THORAX	Diptera	Culicidae	Anopheles	Anopheles gambiae group	ADULT	FEMALE	NOT_COLLECTED	NOT_COLLECTED	4294	2019-11-23	GABON | LOPE NATIONAL PARK	-0.10436	11.60873	Domestic	NOT_COLLECTED	NOT_COLLECTED	HUMAN_LANDING_CATCH	OUTDOORS	taxon expert, morphology	Kept at -20C within silica. Held at RT for 10 hours from field to laboratory in Gabon then stored at -20C before shipping in France. Held at RT for 48 hours for shipping from Gabon to Montpellier and then stored at -20C	NONE	2	2019-11-23	DNA extraction and purification carried out with DNeasy Blood and Tissue Kit	15.0		HG1	Y		BORIS MAKANGA | LEMONDE BOUAFOU | NIL RAHOLA	INSTITUT DE RECHERCHE EN ECOLOGIE TROPICALE | CENTRE INTERDISCIPLINAIRE DE RECHERCHES MEDICALES DE FRANCEVILLE | FRENCH NATIONAL INSTITUTE FOR SUSTAINABLE DEVELOPMENT	BORIS MAKANGA | DIEGO AYALA | NIL RAHOLA | LEMONDE BOUAFOU | MARC FLAUBERT NGANGUE	INSTITUT DE RECHERCHE EN ECOLOGIE TROPICALE | FRENCH NATIONAL INSTITUTE FOR SUSTAINABLE DEVELOPMENT | CENTRE INTERDISCIPLINAIRE DE RECHERCHES MEDICALES DE FRANCEVILLE | CENTRE INTERDISCIPLINAIRE DE RECHERCHES MEDICALES DE FRANCEVILLE | FRENCH NATIONAL INSTITUTE FOR SUSTAINABLE DEVELOPMENT	FRANCK MONIOKO | LEMONDE BOUAFOU | MARC FLAUBERT NGANGUE	UNIVERSITE DES SCIENCES ET TECHNIQUES DE MASUKU | CENTRE INTERDISCIPLINAIRE DE RECHERCHES MEDICALES DE FRANCEVILLE | CENTRE INTERDISCIPLINAIRE DE RECHERCHES MEDICALES DE FRANCEVILLE	2021-04-28	GOOD	True	Pyretophorus_series	Anopheles_gambiae_complex		61.0	29048.0	Anopheles_coluzzii	Anopheles_coluzzii
DN806205T_D6	2348.0	GDNA00000553A	D6	HEAD | THORAX	Diptera	Culicidae	Anopheles	Anopheles gambiae group	ADULT	FEMALE	NOT_COLLECTED	NOT_COLLECTED	4295	2019-11-23	GABON | LOPE NATIONAL PARK	-0.10436	11.60873	Domestic	NOT_COLLECTED	NOT_COLLECTED	HUMAN_LANDING_CATCH	OUTDOORS	taxon expert, morphology	Kept at -20C within silica. Held at RT for 10 hours from field to laboratory in Gabon then stored at -20C before shipping in France. Held at RT for 48 hours for shipping from Gabon to Montpellier and then stored at -20C	NONE	2	2019-11-23	DNA extraction and purification carried out with DNeasy Blood and Tissue Kit	15.0		HG1	Y		BORIS MAKANGA | LEMONDE BOUAFOU | NIL RAHOLA	INSTITUT DE RECHERCHE EN ECOLOGIE TROPICALE | CENTRE INTERDISCIPLINAIRE DE RECHERCHES MEDICALES DE FRANCEVILLE | FRENCH NATIONAL INSTITUTE FOR SUSTAINABLE DEVELOPMENT	BORIS MAKANGA | DIEGO AYALA | NIL RAHOLA | LEMONDE BOUAFOU | MARC FLAUBERT NGANGUE	INSTITUT DE RECHERCHE EN ECOLOGIE TROPICALE | FRENCH NATIONAL INSTITUTE FOR SUSTAINABLE DEVELOPMENT | CENTRE INTERDISCIPLINAIRE DE RECHERCHES MEDICALES DE FRANCEVILLE | CENTRE INTERDISCIPLINAIRE DE RECHERCHES MEDICALES DE FRANCEVILLE | FRENCH NATIONAL INSTITUTE FOR SUSTAINABLE DEVELOPMENT	FRANCK MONIOKO | LEMONDE BOUAFOU | MARC FLAUBERT NGANGUE	UNIVERSITE DES SCIENCES ET TECHNIQUES DE MASUKU | CENTRE INTERDISCIPLINAIRE DE RECHERCHES MEDICALES DE FRANCEVILLE | CENTRE INTERDISCIPLINAIRE DE RECHERCHES MEDICALES DE FRANCEVILLE	2021-04-28	GOOD	True	Pyretophorus_series	Anopheles_gambiae_complex		55.0	3046.0	Anopheles_coluzzii	Anopheles_coluzzii
DN806205T_E6	2349.0	GDNA00000553A	E6	HEAD | THORAX	Diptera	Culicidae	Anopheles	Anopheles gambiae group	ADULT	FEMALE	NOT_COLLECTED	NOT_COLLECTED	4296	2019-11-23	GABON | LOPE NATIONAL PARK	-0.10436	11.60873	Domestic	NOT_COLLECTED	NOT_COLLECTED	HUMAN_LANDING_CATCH	OUTDOORS	taxon expert, morphology	Kept at -20C within silica. Held at RT for 10 hours from field to laboratory in Gabon then stored at -20C before shipping in France. Held at RT for 48 hours for shipping from Gabon to Montpellier and then stored at -20C	NONE	2	2019-11-23	DNA extraction and purification carried out with DNeasy Blood and Tissue Kit	15.0		HG1	Y		BORIS MAKANGA | LEMONDE BOUAFOU | NIL RAHOLA	INSTITUT DE RECHERCHE EN ECOLOGIE TROPICALE | CENTRE INTERDISCIPLINAIRE DE RECHERCHES MEDICALES DE FRANCEVILLE | FRENCH NATIONAL INSTITUTE FOR SUSTAINABLE DEVELOPMENT	BORIS MAKANGA | DIEGO AYALA | NIL RAHOLA | LEMONDE BOUAFOU | MARC FLAUBERT NGANGUE	INSTITUT DE RECHERCHE EN ECOLOGIE TROPICALE | FRENCH NATIONAL INSTITUTE FOR SUSTAINABLE DEVELOPMENT | CENTRE INTERDISCIPLINAIRE DE RECHERCHES MEDICALES DE FRANCEVILLE | CENTRE INTERDISCIPLINAIRE DE RECHERCHES MEDICALES DE FRANCEVILLE | FRENCH NATIONAL INSTITUTE FOR SUSTAINABLE DEVELOPMENT	FRANCK MONIOKO | LEMONDE BOUAFOU | MARC FLAUBERT NGANGUE	UNIVERSITE DES SCIENCES ET TECHNIQUES DE MASUKU | CENTRE INTERDISCIPLINAIRE DE RECHERCHES MEDICALES DE FRANCEVILLE | CENTRE INTERDISCIPLINAIRE DE RECHERCHES MEDICALES DE FRANCEVILLE	2021-04-28	GOOD	True	Pyretophorus_series	Anopheles_gambiae_complex		61.0	24507.0	Anopheles_coluzzii	Anopheles_coluzzii
DN806205T_F6	2350.0	GDNA00000553A	F6	HEAD | THORAX	Diptera	Culicidae	Anopheles	Anopheles gambiae group	ADULT	FEMALE	NOT_COLLECTED	NOT_COLLECTED	4297	2019-11-23	GABON | LOPE NATIONAL PARK	-0.10436	11.60873	Domestic	NOT_COLLECTED	NOT_COLLECTED	HUMAN_LANDING_CATCH	OUTDOORS	taxon expert, morphology	Kept at -20C within silica. Held at RT for 10 hours from field to laboratory in Gabon then stored at -20C before shipping in France. Held at RT for 48 hours for shipping from Gabon to Montpellier and then stored at -20C	NONE	2	2019-11-23	DNA extraction and purification carried out with DNeasy Blood and Tissue Kit	15.0		HG1	Y		BORIS MAKANGA | LEMONDE BOUAFOU | NIL RAHOLA	INSTITUT DE RECHERCHE EN ECOLOGIE TROPICALE | CENTRE INTERDISCIPLINAIRE DE RECHERCHES MEDICALES DE FRANCEVILLE | FRENCH NATIONAL INSTITUTE FOR SUSTAINABLE DEVELOPMENT	BORIS MAKANGA | DIEGO AYALA | NIL RAHOLA | LEMONDE BOUAFOU | MARC FLAUBERT NGANGUE	INSTITUT DE RECHERCHE EN ECOLOGIE TROPICALE | FRENCH NATIONAL INSTITUTE FOR SUSTAINABLE DEVELOPMENT | CENTRE INTERDISCIPLINAIRE DE RECHERCHES MEDICALES DE FRANCEVILLE | CENTRE INTERDISCIPLINAIRE DE RECHERCHES MEDICALES DE FRANCEVILLE | FRENCH NATIONAL INSTITUTE FOR SUSTAINABLE DEVELOPMENT	FRANCK MONIOKO | LEMONDE BOUAFOU | MARC FLAUBERT NGANGUE	UNIVERSITE DES SCIENCES ET TECHNIQUES DE MASUKU | CENTRE INTERDISCIPLINAIRE DE RECHERCHES MEDICALES DE FRANCEVILLE | CENTRE INTERDISCIPLINAIRE DE RECHERCHES MEDICALES DE FRANCEVILLE	2021-04-28	GOOD	True	Pyretophorus_series	Anopheles_gambiae_complex		61.0	44139.0	Anopheles_coluzzii	Anopheles_coluzzii
DN806205T_G6	2351.0	GDNA00000553A	G6	HEAD | THORAX	Diptera	Culicidae	Anopheles	Anopheles gambiae group	ADULT	FEMALE	NOT_COLLECTED	NOT_COLLECTED	4305	2019-11-23	GABON | LOPE NATIONAL PARK	-0.10436	11.60873	Domestic	NOT_COLLECTED	NOT_COLLECTED	HUMAN_LANDING_CATCH	OUTDOORS	taxon expert, morphology	Kept at -20C within silica. Held at RT for 10 hours from field to laboratory in Gabon then stored at -20C before shipping in France. Held at RT for 48 hours for shipping from Gabon to Montpellier and then stored at -20C	NONE	2	2019-11-23	DNA extraction and purification carried out with DNeasy Blood and Tissue Kit	15.0		HG1	Y		BORIS MAKANGA | LEMONDE BOUAFOU | NIL RAHOLA	INSTITUT DE RECHERCHE EN ECOLOGIE TROPICALE | CENTRE INTERDISCIPLINAIRE DE RECHERCHES MEDICALES DE FRANCEVILLE | FRENCH NATIONAL INSTITUTE FOR SUSTAINABLE DEVELOPMENT	BORIS MAKANGA | DIEGO AYALA | NIL RAHOLA | LEMONDE BOUAFOU | MARC FLAUBERT NGANGUE	INSTITUT DE RECHERCHE EN ECOLOGIE TROPICALE | FRENCH NATIONAL INSTITUTE FOR SUSTAINABLE DEVELOPMENT | CENTRE INTERDISCIPLINAIRE DE RECHERCHES MEDICALES DE FRANCEVILLE | CENTRE INTERDISCIPLINAIRE DE RECHERCHES MEDICALES DE FRANCEVILLE | FRENCH NATIONAL INSTITUTE FOR SUSTAINABLE DEVELOPMENT	FRANCK MONIOKO | LEMONDE BOUAFOU | MARC FLAUBERT NGANGUE	UNIVERSITE DES SCIENCES ET TECHNIQUES DE MASUKU | CENTRE INTERDISCIPLINAIRE DE RECHERCHES MEDICALES DE FRANCEVILLE | CENTRE INTERDISCIPLINAIRE DE RECHERCHES MEDICALES DE FRANCEVILLE	2021-04-28	GOOD	True	Pyretophorus_series	Anopheles_gambiae_complex		59.0	18811.0	Anopheles_gambiae	Anopheles_gambiae
DN806205T_H6	2352.0	GDNA00000553A	H6	HEAD | THORAX	Diptera	Culicidae	Anopheles	Anopheles gambiae group	ADULT	FEMALE	NOT_COLLECTED	NOT_COLLECTED	4306	2019-11-23	GABON | LOPE NATIONAL PARK	-0.10436	11.60873	Domestic	NOT_COLLECTED	NOT_COLLECTED	HUMAN_LANDING_CATCH	OUTDOORS	taxon expert, morphology	Kept at -20C within silica. Held at RT for 10 hours from field to laboratory in Gabon then stored at -20C before shipping in France. Held at RT for 48 hours for shipping from Gabon to Montpellier and then stored at -20C	NONE	2	2019-11-23	DNA extraction and purification carried out with DNeasy Blood and Tissue Kit	15.0		HG1	Y		BORIS MAKANGA | LEMONDE BOUAFOU | NIL RAHOLA	INSTITUT DE RECHERCHE EN ECOLOGIE TROPICALE | CENTRE INTERDISCIPLINAIRE DE RECHERCHES MEDICALES DE FRANCEVILLE | FRENCH NATIONAL INSTITUTE FOR SUSTAINABLE DEVELOPMENT	BORIS MAKANGA | DIEGO AYALA | NIL RAHOLA | LEMONDE BOUAFOU | MARC FLAUBERT NGANGUE	INSTITUT DE RECHERCHE EN ECOLOGIE TROPICALE | FRENCH NATIONAL INSTITUTE FOR SUSTAINABLE DEVELOPMENT | CENTRE INTERDISCIPLINAIRE DE RECHERCHES MEDICALES DE FRANCEVILLE | CENTRE INTERDISCIPLINAIRE DE RECHERCHES MEDICALES DE FRANCEVILLE | FRENCH NATIONAL INSTITUTE FOR SUSTAINABLE DEVELOPMENT	FRANCK MONIOKO | LEMONDE BOUAFOU | MARC FLAUBERT NGANGUE	UNIVERSITE DES SCIENCES ET TECHNIQUES DE MASUKU | CENTRE INTERDISCIPLINAIRE DE RECHERCHES MEDICALES DE FRANCEVILLE | CENTRE INTERDISCIPLINAIRE DE RECHERCHES MEDICALES DE FRANCEVILLE	2021-04-28	GOOD	True	Pyretophorus_series	Anopheles_gambiae_complex		58.0	4192.0	Anopheles_coluzzii	Anopheles_coluzzii
DN806205T_A7	2353.0	GDNA00000553A	A7	HEAD | THORAX	Diptera	Culicidae	Anopheles	Anopheles gambiae group	ADULT	FEMALE	NOT_COLLECTED	NOT_COLLECTED	4318	2019-11-21	GABON | LOPE NATIONAL PARK	-0.11054	11.60093	Domestic	NOT_COLLECTED	NOT_COLLECTED	HUMAN_LANDING_CATCH	OUTDOORS	taxon expert, morphology	Kept at -20C within silica. Held at RT for 10 hours from field to laboratory in Gabon then stored at -20C before shipping in France. Held at RT for 48 hours for shipping from Gabon to Montpellier and then stored at -20C	NONE	2	2019-11-21	DNA extraction and purification carried out with DNeasy Blood and Tissue Kit	15.0		HG1	Y		BORIS MAKANGA | LEMONDE BOUAFOU | NIL RAHOLA	INSTITUT DE RECHERCHE EN ECOLOGIE TROPICALE | CENTRE INTERDISCIPLINAIRE DE RECHERCHES MEDICALES DE FRANCEVILLE | FRENCH NATIONAL INSTITUTE FOR SUSTAINABLE DEVELOPMENT	BORIS MAKANGA | DIEGO AYALA | NIL RAHOLA | LEMONDE BOUAFOU | MARC FLAUBERT NGANGUE	INSTITUT DE RECHERCHE EN ECOLOGIE TROPICALE | FRENCH NATIONAL INSTITUTE FOR SUSTAINABLE DEVELOPMENT | CENTRE INTERDISCIPLINAIRE DE RECHERCHES MEDICALES DE FRANCEVILLE | CENTRE INTERDISCIPLINAIRE DE RECHERCHES MEDICALES DE FRANCEVILLE | FRENCH NATIONAL INSTITUTE FOR SUSTAINABLE DEVELOPMENT	FRANCK MONIOKO | LEMONDE BOUAFOU | MARC FLAUBERT NGANGUE	UNIVERSITE DES SCIENCES ET TECHNIQUES DE MASUKU | CENTRE INTERDISCIPLINAIRE DE RECHERCHES MEDICALES DE FRANCEVILLE | CENTRE INTERDISCIPLINAIRE DE RECHERCHES MEDICALES DE FRANCEVILLE	2021-04-28	GOOD	True	Pyretophorus_series	Anopheles_gambiae_complex		61.0	9270.0	Anopheles_coluzzii	Anopheles_coluzzii
DN806205T_B7	2354.0	GDNA00000553A	B7	HEAD | THORAX	Diptera	Culicidae	Anopheles	Anopheles gambiae group	ADULT	FEMALE	NOT_COLLECTED	NOT_COLLECTED	4319	2019-11-21	GABON | LOPE NATIONAL PARK	-0.11054	11.60093	Domestic	NOT_COLLECTED	NOT_COLLECTED	HUMAN_LANDING_CATCH	OUTDOORS	taxon expert, morphology	Kept at -20C within silica. Held at RT for 10 hours from field to laboratory in Gabon then stored at -20C before shipping in France. Held at RT for 48 hours for shipping from Gabon to Montpellier and then stored at -20C	NONE	2	2019-11-21	DNA extraction and purification carried out with DNeasy Blood and Tissue Kit	15.0		HG1	Y		BORIS MAKANGA | LEMONDE BOUAFOU | NIL RAHOLA	INSTITUT DE RECHERCHE EN ECOLOGIE TROPICALE | CENTRE INTERDISCIPLINAIRE DE RECHERCHES MEDICALES DE FRANCEVILLE | FRENCH NATIONAL INSTITUTE FOR SUSTAINABLE DEVELOPMENT	BORIS MAKANGA | DIEGO AYALA | NIL RAHOLA | LEMONDE BOUAFOU | MARC FLAUBERT NGANGUE	INSTITUT DE RECHERCHE EN ECOLOGIE TROPICALE | FRENCH NATIONAL INSTITUTE FOR SUSTAINABLE DEVELOPMENT | CENTRE INTERDISCIPLINAIRE DE RECHERCHES MEDICALES DE FRANCEVILLE | CENTRE INTERDISCIPLINAIRE DE RECHERCHES MEDICALES DE FRANCEVILLE | FRENCH NATIONAL INSTITUTE FOR SUSTAINABLE DEVELOPMENT	FRANCK MONIOKO | LEMONDE BOUAFOU | MARC FLAUBERT NGANGUE	UNIVERSITE DES SCIENCES ET TECHNIQUES DE MASUKU | CENTRE INTERDISCIPLINAIRE DE RECHERCHES MEDICALES DE FRANCEVILLE | CENTRE INTERDISCIPLINAIRE DE RECHERCHES MEDICALES DE FRANCEVILLE	2021-04-28	GOOD	True	Pyretophorus_series	Anopheles_gambiae_complex		61.0	34490.0	Anopheles_coluzzii	Anopheles_coluzzii
DN806205T_C7	2355.0	GDNA00000553A	C7	HEAD | THORAX	Diptera	Culicidae	Anopheles	Anopheles gambiae group	ADULT	FEMALE	NOT_COLLECTED	NOT_COLLECTED	4320	2019-11-21	GABON | LOPE NATIONAL PARK	-0.11054	11.60093	Domestic	NOT_COLLECTED	NOT_COLLECTED	HUMAN_LANDING_CATCH	OUTDOORS	taxon expert, morphology	Kept at -20C within silica. Held at RT for 10 hours from field to laboratory in Gabon then stored at -20C before shipping in France. Held at RT for 48 hours for shipping from Gabon to Montpellier and then stored at -20C	NONE	2	2019-11-21	DNA extraction and purification carried out with DNeasy Blood and Tissue Kit	15.0		HG1	Y		BORIS MAKANGA | LEMONDE BOUAFOU | NIL RAHOLA	INSTITUT DE RECHERCHE EN ECOLOGIE TROPICALE | CENTRE INTERDISCIPLINAIRE DE RECHERCHES MEDICALES DE FRANCEVILLE | FRENCH NATIONAL INSTITUTE FOR SUSTAINABLE DEVELOPMENT	BORIS MAKANGA | DIEGO AYALA | NIL RAHOLA | LEMONDE BOUAFOU | MARC FLAUBERT NGANGUE	INSTITUT DE RECHERCHE EN ECOLOGIE TROPICALE | FRENCH NATIONAL INSTITUTE FOR SUSTAINABLE DEVELOPMENT | CENTRE INTERDISCIPLINAIRE DE RECHERCHES MEDICALES DE FRANCEVILLE | CENTRE INTERDISCIPLINAIRE DE RECHERCHES MEDICALES DE FRANCEVILLE | FRENCH NATIONAL INSTITUTE FOR SUSTAINABLE DEVELOPMENT	FRANCK MONIOKO | LEMONDE BOUAFOU | MARC FLAUBERT NGANGUE	UNIVERSITE DES SCIENCES ET TECHNIQUES DE MASUKU | CENTRE INTERDISCIPLINAIRE DE RECHERCHES MEDICALES DE FRANCEVILLE | CENTRE INTERDISCIPLINAIRE DE RECHERCHES MEDICALES DE FRANCEVILLE	2021-04-28	GOOD	True	Pyretophorus_series	Anopheles_gambiae_complex		50.0	1643.0	Anopheles_coluzzii	Anopheles_coluzzii
DN806205T_D7	2356.0	GDNA00000553A	D7	HEAD | THORAX	Diptera	Culicidae	Anopheles	Anopheles gambiae group	ADULT	FEMALE	NOT_COLLECTED	NOT_COLLECTED	4336	2019-11-21	GABON | LOPE NATIONAL PARK	-0.11054	11.60093	Domestic	NOT_COLLECTED	NOT_COLLECTED	HUMAN_LANDING_CATCH	OUTDOORS	taxon expert, morphology	Kept at -20C within silica. Held at RT for 10 hours from field to laboratory in Gabon then stored at -20C before shipping in France. Held at RT for 48 hours for shipping from Gabon to Montpellier and then stored at -20C	NONE	2	2019-11-21	DNA extraction and purification carried out with DNeasy Blood and Tissue Kit	15.0		HG1	Y		BORIS MAKANGA | LEMONDE BOUAFOU | NIL RAHOLA	INSTITUT DE RECHERCHE EN ECOLOGIE TROPICALE | CENTRE INTERDISCIPLINAIRE DE RECHERCHES MEDICALES DE FRANCEVILLE | FRENCH NATIONAL INSTITUTE FOR SUSTAINABLE DEVELOPMENT	BORIS MAKANGA | DIEGO AYALA | NIL RAHOLA | LEMONDE BOUAFOU | MARC FLAUBERT NGANGUE	INSTITUT DE RECHERCHE EN ECOLOGIE TROPICALE | FRENCH NATIONAL INSTITUTE FOR SUSTAINABLE DEVELOPMENT | CENTRE INTERDISCIPLINAIRE DE RECHERCHES MEDICALES DE FRANCEVILLE | CENTRE INTERDISCIPLINAIRE DE RECHERCHES MEDICALES DE FRANCEVILLE | FRENCH NATIONAL INSTITUTE FOR SUSTAINABLE DEVELOPMENT	FRANCK MONIOKO | LEMONDE BOUAFOU | MARC FLAUBERT NGANGUE	UNIVERSITE DES SCIENCES ET TECHNIQUES DE MASUKU | CENTRE INTERDISCIPLINAIRE DE RECHERCHES MEDICALES DE FRANCEVILLE | CENTRE INTERDISCIPLINAIRE DE RECHERCHES MEDICALES DE FRANCEVILLE	2021-04-28	GOOD	True	Pyretophorus_series	Anopheles_gambiae_complex		61.0	14081.0	Anopheles_coluzzii	Anopheles_coluzzii
DN806205T_E7	2357.0	GDNA00000553A	E7	HEAD | THORAX	Diptera	Culicidae	Anopheles	Anopheles gambiae group	ADULT	FEMALE	NOT_COLLECTED	NOT_COLLECTED	4337	2019-11-21	GABON | LOPE NATIONAL PARK	-0.11054	11.60093	Domestic	NOT_COLLECTED	NOT_COLLECTED	HUMAN_LANDING_CATCH	OUTDOORS	taxon expert, morphology	Kept at -20C within silica. Held at RT for 10 hours from field to laboratory in Gabon then stored at -20C before shipping in France. Held at RT for 48 hours for shipping from Gabon to Montpellier and then stored at -20C	NONE	2	2019-11-21	DNA extraction and purification carried out with DNeasy Blood and Tissue Kit	15.0		HG1	Y		BORIS MAKANGA | LEMONDE BOUAFOU | NIL RAHOLA	INSTITUT DE RECHERCHE EN ECOLOGIE TROPICALE | CENTRE INTERDISCIPLINAIRE DE RECHERCHES MEDICALES DE FRANCEVILLE | FRENCH NATIONAL INSTITUTE FOR SUSTAINABLE DEVELOPMENT	BORIS MAKANGA | DIEGO AYALA | NIL RAHOLA | LEMONDE BOUAFOU | MARC FLAUBERT NGANGUE	INSTITUT DE RECHERCHE EN ECOLOGIE TROPICALE | FRENCH NATIONAL INSTITUTE FOR SUSTAINABLE DEVELOPMENT | CENTRE INTERDISCIPLINAIRE DE RECHERCHES MEDICALES DE FRANCEVILLE | CENTRE INTERDISCIPLINAIRE DE RECHERCHES MEDICALES DE FRANCEVILLE | FRENCH NATIONAL INSTITUTE FOR SUSTAINABLE DEVELOPMENT	FRANCK MONIOKO | LEMONDE BOUAFOU | MARC FLAUBERT NGANGUE	UNIVERSITE DES SCIENCES ET TECHNIQUES DE MASUKU | CENTRE INTERDISCIPLINAIRE DE RECHERCHES MEDICALES DE FRANCEVILLE | CENTRE INTERDISCIPLINAIRE DE RECHERCHES MEDICALES DE FRANCEVILLE	2021-04-28	GOOD	True	Pyretophorus_series	Anopheles_gambiae_complex		61.0	54540.0	Anopheles_coluzzii	Anopheles_coluzzii
DN806205T_F7	2358.0	GDNA00000553A	F7	HEAD | THORAX	Diptera	Culicidae	Anopheles	Anopheles gambiae group	ADULT	FEMALE	NOT_COLLECTED	NOT_COLLECTED	4338	2019-11-21	GABON | LOPE NATIONAL PARK	-0.11054	11.60093	Domestic	NOT_COLLECTED	NOT_COLLECTED	HUMAN_LANDING_CATCH	OUTDOORS	taxon expert, morphology	Kept at -20C within silica. Held at RT for 10 hours from field to laboratory in Gabon then stored at -20C before shipping in France. Held at RT for 48 hours for shipping from Gabon to Montpellier and then stored at -20C	NONE	2	2019-11-21	DNA extraction and purification carried out with DNeasy Blood and Tissue Kit	15.0		HG1	Y		BORIS MAKANGA | LEMONDE BOUAFOU | NIL RAHOLA	INSTITUT DE RECHERCHE EN ECOLOGIE TROPICALE | CENTRE INTERDISCIPLINAIRE DE RECHERCHES MEDICALES DE FRANCEVILLE | FRENCH NATIONAL INSTITUTE FOR SUSTAINABLE DEVELOPMENT	BORIS MAKANGA | DIEGO AYALA | NIL RAHOLA | LEMONDE BOUAFOU | MARC FLAUBERT NGANGUE	INSTITUT DE RECHERCHE EN ECOLOGIE TROPICALE | FRENCH NATIONAL INSTITUTE FOR SUSTAINABLE DEVELOPMENT | CENTRE INTERDISCIPLINAIRE DE RECHERCHES MEDICALES DE FRANCEVILLE | CENTRE INTERDISCIPLINAIRE DE RECHERCHES MEDICALES DE FRANCEVILLE | FRENCH NATIONAL INSTITUTE FOR SUSTAINABLE DEVELOPMENT	FRANCK MONIOKO | LEMONDE BOUAFOU | MARC FLAUBERT NGANGUE	UNIVERSITE DES SCIENCES ET TECHNIQUES DE MASUKU | CENTRE INTERDISCIPLINAIRE DE RECHERCHES MEDICALES DE FRANCEVILLE | CENTRE INTERDISCIPLINAIRE DE RECHERCHES MEDICALES DE FRANCEVILLE	2021-04-28	GOOD	True	Pyretophorus_series	Anopheles_gambiae_complex		61.0	58136.0	Anopheles_coluzzii	Anopheles_coluzzii
DN806205T_G7	2359.0	GDNA00000553A	G7	HEAD | THORAX	Diptera	Culicidae	Anopheles	Anopheles gambiae group	ADULT	FEMALE	NOT_COLLECTED	NOT_COLLECTED	4340	2019-11-21	GABON | LOPE NATIONAL PARK	-0.11054	11.60093	Domestic	NOT_COLLECTED	NOT_COLLECTED	HUMAN_LANDING_CATCH	OUTDOORS	taxon expert, morphology	Kept at -20C within silica. Held at RT for 10 hours from field to laboratory in Gabon then stored at -20C before shipping in France. Held at RT for 48 hours for shipping from Gabon to Montpellier and then stored at -20C	NONE	2	2019-11-21	DNA extraction and purification carried out with DNeasy Blood and Tissue Kit	15.0		HG1	Y		BORIS MAKANGA | LEMONDE BOUAFOU | NIL RAHOLA	INSTITUT DE RECHERCHE EN ECOLOGIE TROPICALE | CENTRE INTERDISCIPLINAIRE DE RECHERCHES MEDICALES DE FRANCEVILLE | FRENCH NATIONAL INSTITUTE FOR SUSTAINABLE DEVELOPMENT	BORIS MAKANGA | DIEGO AYALA | NIL RAHOLA | LEMONDE BOUAFOU | MARC FLAUBERT NGANGUE	INSTITUT DE RECHERCHE EN ECOLOGIE TROPICALE | FRENCH NATIONAL INSTITUTE FOR SUSTAINABLE DEVELOPMENT | CENTRE INTERDISCIPLINAIRE DE RECHERCHES MEDICALES DE FRANCEVILLE | CENTRE INTERDISCIPLINAIRE DE RECHERCHES MEDICALES DE FRANCEVILLE | FRENCH NATIONAL INSTITUTE FOR SUSTAINABLE DEVELOPMENT	FRANCK MONIOKO | LEMONDE BOUAFOU | MARC FLAUBERT NGANGUE	UNIVERSITE DES SCIENCES ET TECHNIQUES DE MASUKU | CENTRE INTERDISCIPLINAIRE DE RECHERCHES MEDICALES DE FRANCEVILLE | CENTRE INTERDISCIPLINAIRE DE RECHERCHES MEDICALES DE FRANCEVILLE	2021-04-28	GOOD	True	Pyretophorus_series	Anopheles_gambiae_complex		61.0	70266.0	Uncertain_coluzzii_tengrela	Uncertain_coluzzii_tengrela
DN806205T_H7	2360.0	GDNA00000553A	H7	HEAD | THORAX	Diptera	Culicidae	Anopheles	Anopheles gambiae group	ADULT	FEMALE	NOT_COLLECTED	NOT_COLLECTED	4341	2019-11-21	GABON | LOPE NATIONAL PARK	-0.11054	11.60093	Domestic	NOT_COLLECTED	NOT_COLLECTED	HUMAN_LANDING_CATCH	OUTDOORS	taxon expert, morphology	Kept at -20C within silica. Held at RT for 10 hours from field to laboratory in Gabon then stored at -20C before shipping in France. Held at RT for 48 hours for shipping from Gabon to Montpellier and then stored at -20C	NONE	2	2019-11-21	DNA extraction and purification carried out with DNeasy Blood and Tissue Kit	15.0		HG1	Y		BORIS MAKANGA | LEMONDE BOUAFOU | NIL RAHOLA	INSTITUT DE RECHERCHE EN ECOLOGIE TROPICALE | CENTRE INTERDISCIPLINAIRE DE RECHERCHES MEDICALES DE FRANCEVILLE | FRENCH NATIONAL INSTITUTE FOR SUSTAINABLE DEVELOPMENT	BORIS MAKANGA | DIEGO AYALA | NIL RAHOLA | LEMONDE BOUAFOU | MARC FLAUBERT NGANGUE	INSTITUT DE RECHERCHE EN ECOLOGIE TROPICALE | FRENCH NATIONAL INSTITUTE FOR SUSTAINABLE DEVELOPMENT | CENTRE INTERDISCIPLINAIRE DE RECHERCHES MEDICALES DE FRANCEVILLE | CENTRE INTERDISCIPLINAIRE DE RECHERCHES MEDICALES DE FRANCEVILLE | FRENCH NATIONAL INSTITUTE FOR SUSTAINABLE DEVELOPMENT	FRANCK MONIOKO | LEMONDE BOUAFOU | MARC FLAUBERT NGANGUE	UNIVERSITE DES SCIENCES ET TECHNIQUES DE MASUKU | CENTRE INTERDISCIPLINAIRE DE RECHERCHES MEDICALES DE FRANCEVILLE | CENTRE INTERDISCIPLINAIRE DE RECHERCHES MEDICALES DE FRANCEVILLE	2021-04-28	GOOD	True	Pyretophorus_series	Anopheles_gambiae_complex		60.0	49399.0	Anopheles_coluzzii	Anopheles_coluzzii
DN806205T_A8	2361.0	GDNA00000553A	A8	HEAD | THORAX	Diptera	Culicidae	Anopheles	Anopheles gambiae group	ADULT	FEMALE	NOT_COLLECTED	NOT_COLLECTED	4342	2019-11-21	GABON | LOPE NATIONAL PARK	-0.11054	11.60093	Domestic	NOT_COLLECTED	NOT_COLLECTED	HUMAN_LANDING_CATCH	OUTDOORS	taxon expert, morphology	Kept at -20C within silica. Held at RT for 10 hours from field to laboratory in Gabon then stored at -20C before shipping in France. Held at RT for 48 hours for shipping from Gabon to Montpellier and then stored at -20C	NONE	2	2019-11-21	DNA extraction and purification carried out with DNeasy Blood and Tissue Kit	15.0		HG1	Y		BORIS MAKANGA | LEMONDE BOUAFOU | NIL RAHOLA	INSTITUT DE RECHERCHE EN ECOLOGIE TROPICALE | CENTRE INTERDISCIPLINAIRE DE RECHERCHES MEDICALES DE FRANCEVILLE | FRENCH NATIONAL INSTITUTE FOR SUSTAINABLE DEVELOPMENT	BORIS MAKANGA | DIEGO AYALA | NIL RAHOLA | LEMONDE BOUAFOU | MARC FLAUBERT NGANGUE	INSTITUT DE RECHERCHE EN ECOLOGIE TROPICALE | FRENCH NATIONAL INSTITUTE FOR SUSTAINABLE DEVELOPMENT | CENTRE INTERDISCIPLINAIRE DE RECHERCHES MEDICALES DE FRANCEVILLE | CENTRE INTERDISCIPLINAIRE DE RECHERCHES MEDICALES DE FRANCEVILLE | FRENCH NATIONAL INSTITUTE FOR SUSTAINABLE DEVELOPMENT	FRANCK MONIOKO | LEMONDE BOUAFOU | MARC FLAUBERT NGANGUE	UNIVERSITE DES SCIENCES ET TECHNIQUES DE MASUKU | CENTRE INTERDISCIPLINAIRE DE RECHERCHES MEDICALES DE FRANCEVILLE | CENTRE INTERDISCIPLINAIRE DE RECHERCHES MEDICALES DE FRANCEVILLE	2021-04-28	GOOD	True	Pyretophorus_series	Anopheles_gambiae_complex		46.0	1477.0		Anopheles_gambiae_complex
DN806205T_B8	2362.0	GDNA00000553A	B8	HEAD | THORAX	Diptera	Culicidae	Anopheles	Anopheles gambiae group	ADULT	FEMALE	NOT_COLLECTED	NOT_COLLECTED	4343	2019-11-21	GABON | LOPE NATIONAL PARK	-0.11054	11.60093	Domestic	NOT_COLLECTED	NOT_COLLECTED	HUMAN_LANDING_CATCH	OUTDOORS	taxon expert, morphology	Kept at -20C within silica. Held at RT for 10 hours from field to laboratory in Gabon then stored at -20C before shipping in France. Held at RT for 48 hours for shipping from Gabon to Montpellier and then stored at -20C	NONE	2	2019-11-21	DNA extraction and purification carried out with DNeasy Blood and Tissue Kit	15.0		HG1	Y		BORIS MAKANGA | LEMONDE BOUAFOU | NIL RAHOLA	INSTITUT DE RECHERCHE EN ECOLOGIE TROPICALE | CENTRE INTERDISCIPLINAIRE DE RECHERCHES MEDICALES DE FRANCEVILLE | FRENCH NATIONAL INSTITUTE FOR SUSTAINABLE DEVELOPMENT	BORIS MAKANGA | DIEGO AYALA | NIL RAHOLA | LEMONDE BOUAFOU | MARC FLAUBERT NGANGUE	INSTITUT DE RECHERCHE EN ECOLOGIE TROPICALE | FRENCH NATIONAL INSTITUTE FOR SUSTAINABLE DEVELOPMENT | CENTRE INTERDISCIPLINAIRE DE RECHERCHES MEDICALES DE FRANCEVILLE | CENTRE INTERDISCIPLINAIRE DE RECHERCHES MEDICALES DE FRANCEVILLE | FRENCH NATIONAL INSTITUTE FOR SUSTAINABLE DEVELOPMENT	FRANCK MONIOKO | LEMONDE BOUAFOU | MARC FLAUBERT NGANGUE	UNIVERSITE DES SCIENCES ET TECHNIQUES DE MASUKU | CENTRE INTERDISCIPLINAIRE DE RECHERCHES MEDICALES DE FRANCEVILLE | CENTRE INTERDISCIPLINAIRE DE RECHERCHES MEDICALES DE FRANCEVILLE	2021-04-28	GOOD	True	Pyretophorus_series	Anopheles_gambiae_complex		60.0	76617.0	Uncertain_coluzzii_tengrela_gambiae	Uncertain_coluzzii_tengrela_gambiae
DN806205T_C8	2363.0	GDNA00000553A	C8	HEAD | THORAX	Diptera	Culicidae	Anopheles	Anopheles gambiae group	ADULT	FEMALE	NOT_COLLECTED	NOT_COLLECTED	4344	2019-11-21	GABON | LOPE NATIONAL PARK	-0.11054	11.60093	Domestic	NOT_COLLECTED	NOT_COLLECTED	HUMAN_LANDING_CATCH	OUTDOORS	taxon expert, morphology	Kept at -20C within silica. Held at RT for 10 hours from field to laboratory in Gabon then stored at -20C before shipping in France. Held at RT for 48 hours for shipping from Gabon to Montpellier and then stored at -20C	NONE	2	2019-11-21	DNA extraction and purification carried out with DNeasy Blood and Tissue Kit	15.0		HG1	Y		BORIS MAKANGA | LEMONDE BOUAFOU | NIL RAHOLA	INSTITUT DE RECHERCHE EN ECOLOGIE TROPICALE | CENTRE INTERDISCIPLINAIRE DE RECHERCHES MEDICALES DE FRANCEVILLE | FRENCH NATIONAL INSTITUTE FOR SUSTAINABLE DEVELOPMENT	BORIS MAKANGA | DIEGO AYALA | NIL RAHOLA | LEMONDE BOUAFOU | MARC FLAUBERT NGANGUE	INSTITUT DE RECHERCHE EN ECOLOGIE TROPICALE | FRENCH NATIONAL INSTITUTE FOR SUSTAINABLE DEVELOPMENT | CENTRE INTERDISCIPLINAIRE DE RECHERCHES MEDICALES DE FRANCEVILLE | CENTRE INTERDISCIPLINAIRE DE RECHERCHES MEDICALES DE FRANCEVILLE | FRENCH NATIONAL INSTITUTE FOR SUSTAINABLE DEVELOPMENT	FRANCK MONIOKO | LEMONDE BOUAFOU | MARC FLAUBERT NGANGUE	UNIVERSITE DES SCIENCES ET TECHNIQUES DE MASUKU | CENTRE INTERDISCIPLINAIRE DE RECHERCHES MEDICALES DE FRANCEVILLE | CENTRE INTERDISCIPLINAIRE DE RECHERCHES MEDICALES DE FRANCEVILLE	2021-04-28	GOOD	True	Pyretophorus_series	Anopheles_gambiae_complex		60.0	49563.0	Anopheles_gambiae	Anopheles_gambiae
DN806205T_D8	2364.0	GDNA00000553A	D8	HEAD | THORAX	Diptera	Culicidae	Anopheles	Anopheles gambiae group	ADULT	FEMALE	NOT_COLLECTED	NOT_COLLECTED	4345	2019-11-21	GABON | LOPE NATIONAL PARK	-0.11054	11.60093	Domestic	NOT_COLLECTED	NOT_COLLECTED	HUMAN_LANDING_CATCH	OUTDOORS	taxon expert, morphology	Kept at -20C within silica. Held at RT for 10 hours from field to laboratory in Gabon then stored at -20C before shipping in France. Held at RT for 48 hours for shipping from Gabon to Montpellier and then stored at -20C	NONE	2	2019-11-21	DNA extraction and purification carried out with DNeasy Blood and Tissue Kit	15.0		HG1	Y		BORIS MAKANGA | LEMONDE BOUAFOU | NIL RAHOLA	INSTITUT DE RECHERCHE EN ECOLOGIE TROPICALE | CENTRE INTERDISCIPLINAIRE DE RECHERCHES MEDICALES DE FRANCEVILLE | FRENCH NATIONAL INSTITUTE FOR SUSTAINABLE DEVELOPMENT	BORIS MAKANGA | DIEGO AYALA | NIL RAHOLA | LEMONDE BOUAFOU | MARC FLAUBERT NGANGUE	INSTITUT DE RECHERCHE EN ECOLOGIE TROPICALE | FRENCH NATIONAL INSTITUTE FOR SUSTAINABLE DEVELOPMENT | CENTRE INTERDISCIPLINAIRE DE RECHERCHES MEDICALES DE FRANCEVILLE | CENTRE INTERDISCIPLINAIRE DE RECHERCHES MEDICALES DE FRANCEVILLE | FRENCH NATIONAL INSTITUTE FOR SUSTAINABLE DEVELOPMENT	FRANCK MONIOKO | LEMONDE BOUAFOU | MARC FLAUBERT NGANGUE	UNIVERSITE DES SCIENCES ET TECHNIQUES DE MASUKU | CENTRE INTERDISCIPLINAIRE DE RECHERCHES MEDICALES DE FRANCEVILLE | CENTRE INTERDISCIPLINAIRE DE RECHERCHES MEDICALES DE FRANCEVILLE	2021-04-28	GOOD	True	Pyretophorus_series	Anopheles_gambiae_complex		60.0	50167.0	Anopheles_gambiae	Anopheles_gambiae
DN806205T_E8	2365.0	GDNA00000553A	E8	HEAD | THORAX	Diptera	Culicidae	Anopheles	Anopheles gambiae group	ADULT	FEMALE	NOT_COLLECTED	NOT_COLLECTED	4346	2019-11-21	GABON | LOPE NATIONAL PARK	-0.11054	11.60093	Domestic	NOT_COLLECTED	NOT_COLLECTED	HUMAN_LANDING_CATCH	OUTDOORS	taxon expert, morphology	Kept at -20C within silica. Held at RT for 10 hours from field to laboratory in Gabon then stored at -20C before shipping in France. Held at RT for 48 hours for shipping from Gabon to Montpellier and then stored at -20C	NONE	2	2019-11-21	DNA extraction and purification carried out with DNeasy Blood and Tissue Kit	15.0		HG1	Y		BORIS MAKANGA | LEMONDE BOUAFOU | NIL RAHOLA	INSTITUT DE RECHERCHE EN ECOLOGIE TROPICALE | CENTRE INTERDISCIPLINAIRE DE RECHERCHES MEDICALES DE FRANCEVILLE | FRENCH NATIONAL INSTITUTE FOR SUSTAINABLE DEVELOPMENT	BORIS MAKANGA | DIEGO AYALA | NIL RAHOLA | LEMONDE BOUAFOU | MARC FLAUBERT NGANGUE	INSTITUT DE RECHERCHE EN ECOLOGIE TROPICALE | FRENCH NATIONAL INSTITUTE FOR SUSTAINABLE DEVELOPMENT | CENTRE INTERDISCIPLINAIRE DE RECHERCHES MEDICALES DE FRANCEVILLE | CENTRE INTERDISCIPLINAIRE DE RECHERCHES MEDICALES DE FRANCEVILLE | FRENCH NATIONAL INSTITUTE FOR SUSTAINABLE DEVELOPMENT	FRANCK MONIOKO | LEMONDE BOUAFOU | MARC FLAUBERT NGANGUE	UNIVERSITE DES SCIENCES ET TECHNIQUES DE MASUKU | CENTRE INTERDISCIPLINAIRE DE RECHERCHES MEDICALES DE FRANCEVILLE | CENTRE INTERDISCIPLINAIRE DE RECHERCHES MEDICALES DE FRANCEVILLE	2021-04-28	GOOD	True	Pyretophorus_series	Anopheles_gambiae_complex		61.0	58486.0	Anopheles_coluzzii	Anopheles_coluzzii
DN806205T_F8	2366.0	GDNA00000553A	F8	HEAD | THORAX	Diptera	Culicidae	Anopheles	Anopheles gambiae group	ADULT	FEMALE	NOT_COLLECTED	NOT_COLLECTED	4347	2019-11-21	GABON | LOPE NATIONAL PARK	-0.11054	11.60093	Domestic	NOT_COLLECTED	NOT_COLLECTED	HUMAN_LANDING_CATCH	OUTDOORS	taxon expert, morphology	Kept at -20C within silica. Held at RT for 10 hours from field to laboratory in Gabon then stored at -20C before shipping in France. Held at RT for 48 hours for shipping from Gabon to Montpellier and then stored at -20C	NONE	2	2019-11-21	DNA extraction and purification carried out with DNeasy Blood and Tissue Kit	15.0		HG1	Y		BORIS MAKANGA | LEMONDE BOUAFOU | NIL RAHOLA	INSTITUT DE RECHERCHE EN ECOLOGIE TROPICALE | CENTRE INTERDISCIPLINAIRE DE RECHERCHES MEDICALES DE FRANCEVILLE | FRENCH NATIONAL INSTITUTE FOR SUSTAINABLE DEVELOPMENT	BORIS MAKANGA | DIEGO AYALA | NIL RAHOLA | LEMONDE BOUAFOU | MARC FLAUBERT NGANGUE	INSTITUT DE RECHERCHE EN ECOLOGIE TROPICALE | FRENCH NATIONAL INSTITUTE FOR SUSTAINABLE DEVELOPMENT | CENTRE INTERDISCIPLINAIRE DE RECHERCHES MEDICALES DE FRANCEVILLE | CENTRE INTERDISCIPLINAIRE DE RECHERCHES MEDICALES DE FRANCEVILLE | FRENCH NATIONAL INSTITUTE FOR SUSTAINABLE DEVELOPMENT	FRANCK MONIOKO | LEMONDE BOUAFOU | MARC FLAUBERT NGANGUE	UNIVERSITE DES SCIENCES ET TECHNIQUES DE MASUKU | CENTRE INTERDISCIPLINAIRE DE RECHERCHES MEDICALES DE FRANCEVILLE | CENTRE INTERDISCIPLINAIRE DE RECHERCHES MEDICALES DE FRANCEVILLE	2021-04-28	GOOD	True	Pyretophorus_series	Anopheles_gambiae_complex		60.0	53582.0	Anopheles_coluzzii	Anopheles_coluzzii
DN806205T_G8	2367.0	GDNA00000553A	G8	HEAD | THORAX	Diptera	Culicidae	Anopheles	Anopheles gambiae group	ADULT	FEMALE	NOT_COLLECTED	NOT_COLLECTED	4348	2019-11-21	GABON | LOPE NATIONAL PARK	-0.11054	11.60093	Domestic	NOT_COLLECTED	NOT_COLLECTED	HUMAN_LANDING_CATCH	OUTDOORS	taxon expert, morphology	Kept at -20C within silica. Held at RT for 10 hours from field to laboratory in Gabon then stored at -20C before shipping in France. Held at RT for 48 hours for shipping from Gabon to Montpellier and then stored at -20C	NONE	2	2019-11-21	DNA extraction and purification carried out with DNeasy Blood and Tissue Kit	15.0		HG1	Y		BORIS MAKANGA | LEMONDE BOUAFOU | NIL RAHOLA	INSTITUT DE RECHERCHE EN ECOLOGIE TROPICALE | CENTRE INTERDISCIPLINAIRE DE RECHERCHES MEDICALES DE FRANCEVILLE | FRENCH NATIONAL INSTITUTE FOR SUSTAINABLE DEVELOPMENT	BORIS MAKANGA | DIEGO AYALA | NIL RAHOLA | LEMONDE BOUAFOU | MARC FLAUBERT NGANGUE	INSTITUT DE RECHERCHE EN ECOLOGIE TROPICALE | FRENCH NATIONAL INSTITUTE FOR SUSTAINABLE DEVELOPMENT | CENTRE INTERDISCIPLINAIRE DE RECHERCHES MEDICALES DE FRANCEVILLE | CENTRE INTERDISCIPLINAIRE DE RECHERCHES MEDICALES DE FRANCEVILLE | FRENCH NATIONAL INSTITUTE FOR SUSTAINABLE DEVELOPMENT	FRANCK MONIOKO | LEMONDE BOUAFOU | MARC FLAUBERT NGANGUE	UNIVERSITE DES SCIENCES ET TECHNIQUES DE MASUKU | CENTRE INTERDISCIPLINAIRE DE RECHERCHES MEDICALES DE FRANCEVILLE | CENTRE INTERDISCIPLINAIRE DE RECHERCHES MEDICALES DE FRANCEVILLE	2021-04-28	GOOD	True	Pyretophorus_series	Anopheles_gambiae_complex		61.0	61714.0	Anopheles_coluzzii	Anopheles_coluzzii
DN806205T_H8	2368.0	GDNA00000553A	H8	HEAD | THORAX	Diptera	Culicidae	Anopheles	Anopheles gambiae group	ADULT	FEMALE	NOT_COLLECTED	NOT_COLLECTED	4351	2019-11-21	GABON | LOPE NATIONAL PARK	-0.11054	11.60093	Domestic	NOT_COLLECTED	NOT_COLLECTED	HUMAN_LANDING_CATCH	OUTDOORS	taxon expert, morphology	Kept at -20C within silica. Held at RT for 10 hours from field to laboratory in Gabon then stored at -20C before shipping in France. Held at RT for 48 hours for shipping from Gabon to Montpellier and then stored at -20C	NONE	2	2019-11-21	DNA extraction and purification carried out with DNeasy Blood and Tissue Kit	15.0		HG1	Y		BORIS MAKANGA | LEMONDE BOUAFOU | NIL RAHOLA	INSTITUT DE RECHERCHE EN ECOLOGIE TROPICALE | CENTRE INTERDISCIPLINAIRE DE RECHERCHES MEDICALES DE FRANCEVILLE | FRENCH NATIONAL INSTITUTE FOR SUSTAINABLE DEVELOPMENT	BORIS MAKANGA | DIEGO AYALA | NIL RAHOLA | LEMONDE BOUAFOU | MARC FLAUBERT NGANGUE	INSTITUT DE RECHERCHE EN ECOLOGIE TROPICALE | FRENCH NATIONAL INSTITUTE FOR SUSTAINABLE DEVELOPMENT | CENTRE INTERDISCIPLINAIRE DE RECHERCHES MEDICALES DE FRANCEVILLE | CENTRE INTERDISCIPLINAIRE DE RECHERCHES MEDICALES DE FRANCEVILLE | FRENCH NATIONAL INSTITUTE FOR SUSTAINABLE DEVELOPMENT	FRANCK MONIOKO | LEMONDE BOUAFOU | MARC FLAUBERT NGANGUE	UNIVERSITE DES SCIENCES ET TECHNIQUES DE MASUKU | CENTRE INTERDISCIPLINAIRE DE RECHERCHES MEDICALES DE FRANCEVILLE | CENTRE INTERDISCIPLINAIRE DE RECHERCHES MEDICALES DE FRANCEVILLE	2021-04-28	GOOD	True	Pyretophorus_series	Anopheles_gambiae_complex		60.0	36680.0	Anopheles_coluzzii	Anopheles_coluzzii
DN806205T_A9	2369.0	GDNA00000553A	A9	HEAD | THORAX	Diptera	Culicidae	Anopheles	Anopheles gambiae group	ADULT	FEMALE	NOT_COLLECTED	NOT_COLLECTED	4353	2019-11-21	GABON | LOPE NATIONAL PARK	-0.11054	11.60093	Domestic	NOT_COLLECTED	NOT_COLLECTED	HUMAN_LANDING_CATCH	OUTDOORS	taxon expert, morphology	Kept at -20C within silica. Held at RT for 10 hours from field to laboratory in Gabon then stored at -20C before shipping in France. Held at RT for 48 hours for shipping from Gabon to Montpellier and then stored at -20C	NONE	2	2019-11-21	DNA extraction and purification carried out with DNeasy Blood and Tissue Kit	15.0		HG1	Y		BORIS MAKANGA | LEMONDE BOUAFOU | NIL RAHOLA	INSTITUT DE RECHERCHE EN ECOLOGIE TROPICALE | CENTRE INTERDISCIPLINAIRE DE RECHERCHES MEDICALES DE FRANCEVILLE | FRENCH NATIONAL INSTITUTE FOR SUSTAINABLE DEVELOPMENT	BORIS MAKANGA | DIEGO AYALA | NIL RAHOLA | LEMONDE BOUAFOU | MARC FLAUBERT NGANGUE	INSTITUT DE RECHERCHE EN ECOLOGIE TROPICALE | FRENCH NATIONAL INSTITUTE FOR SUSTAINABLE DEVELOPMENT | CENTRE INTERDISCIPLINAIRE DE RECHERCHES MEDICALES DE FRANCEVILLE | CENTRE INTERDISCIPLINAIRE DE RECHERCHES MEDICALES DE FRANCEVILLE | FRENCH NATIONAL INSTITUTE FOR SUSTAINABLE DEVELOPMENT	FRANCK MONIOKO | LEMONDE BOUAFOU | MARC FLAUBERT NGANGUE	UNIVERSITE DES SCIENCES ET TECHNIQUES DE MASUKU | CENTRE INTERDISCIPLINAIRE DE RECHERCHES MEDICALES DE FRANCEVILLE | CENTRE INTERDISCIPLINAIRE DE RECHERCHES MEDICALES DE FRANCEVILLE	2021-04-28	GOOD	True	Pyretophorus_series	Anopheles_gambiae_complex		61.0	22805.0	Uncertain_coluzzii_tengrela	Uncertain_coluzzii_tengrela
DN806205T_B9	2370.0	GDNA00000553A	B9	HEAD | THORAX	Diptera	Culicidae	Anopheles	Anopheles gambiae group	ADULT	FEMALE	NOT_COLLECTED	NOT_COLLECTED	4354	2019-11-21	GABON | LOPE NATIONAL PARK	-0.11054	11.60093	Domestic	NOT_COLLECTED	NOT_COLLECTED	HUMAN_LANDING_CATCH	OUTDOORS	taxon expert, morphology	Kept at -20C within silica. Held at RT for 10 hours from field to laboratory in Gabon then stored at -20C before shipping in France. Held at RT for 48 hours for shipping from Gabon to Montpellier and then stored at -20C	NONE	2	2019-11-21	DNA extraction and purification carried out with DNeasy Blood and Tissue Kit	15.0		HG1	Y		BORIS MAKANGA | LEMONDE BOUAFOU | NIL RAHOLA	INSTITUT DE RECHERCHE EN ECOLOGIE TROPICALE | CENTRE INTERDISCIPLINAIRE DE RECHERCHES MEDICALES DE FRANCEVILLE | FRENCH NATIONAL INSTITUTE FOR SUSTAINABLE DEVELOPMENT	BORIS MAKANGA | DIEGO AYALA | NIL RAHOLA | LEMONDE BOUAFOU | MARC FLAUBERT NGANGUE	INSTITUT DE RECHERCHE EN ECOLOGIE TROPICALE | FRENCH NATIONAL INSTITUTE FOR SUSTAINABLE DEVELOPMENT | CENTRE INTERDISCIPLINAIRE DE RECHERCHES MEDICALES DE FRANCEVILLE | CENTRE INTERDISCIPLINAIRE DE RECHERCHES MEDICALES DE FRANCEVILLE | FRENCH NATIONAL INSTITUTE FOR SUSTAINABLE DEVELOPMENT	FRANCK MONIOKO | LEMONDE BOUAFOU | MARC FLAUBERT NGANGUE	UNIVERSITE DES SCIENCES ET TECHNIQUES DE MASUKU | CENTRE INTERDISCIPLINAIRE DE RECHERCHES MEDICALES DE FRANCEVILLE | CENTRE INTERDISCIPLINAIRE DE RECHERCHES MEDICALES DE FRANCEVILLE	2021-04-28	GOOD	True	Pyretophorus_series	Anopheles_gambiae_complex		61.0	12233.0	Anopheles_coluzzii	Anopheles_coluzzii
DN806205T_C9	2371.0	GDNA00000553A	C9	HEAD | THORAX	Diptera	Culicidae	Anopheles	Anopheles gambiae group	ADULT	FEMALE	NOT_COLLECTED	NOT_COLLECTED	4355	2019-11-21	GABON | LOPE NATIONAL PARK	-0.11054	11.60093	Domestic	NOT_COLLECTED	NOT_COLLECTED	HUMAN_LANDING_CATCH	OUTDOORS	taxon expert, morphology	Kept at -20C within silica. Held at RT for 10 hours from field to laboratory in Gabon then stored at -20C before shipping in France. Held at RT for 48 hours for shipping from Gabon to Montpellier and then stored at -20C	NONE	2	2019-11-21	DNA extraction and purification carried out with DNeasy Blood and Tissue Kit	15.0		HG1	Y		BORIS MAKANGA | LEMONDE BOUAFOU | NIL RAHOLA	INSTITUT DE RECHERCHE EN ECOLOGIE TROPICALE | CENTRE INTERDISCIPLINAIRE DE RECHERCHES MEDICALES DE FRANCEVILLE | FRENCH NATIONAL INSTITUTE FOR SUSTAINABLE DEVELOPMENT	BORIS MAKANGA | DIEGO AYALA | NIL RAHOLA | LEMONDE BOUAFOU | MARC FLAUBERT NGANGUE	INSTITUT DE RECHERCHE EN ECOLOGIE TROPICALE | FRENCH NATIONAL INSTITUTE FOR SUSTAINABLE DEVELOPMENT | CENTRE INTERDISCIPLINAIRE DE RECHERCHES MEDICALES DE FRANCEVILLE | CENTRE INTERDISCIPLINAIRE DE RECHERCHES MEDICALES DE FRANCEVILLE | FRENCH NATIONAL INSTITUTE FOR SUSTAINABLE DEVELOPMENT	FRANCK MONIOKO | LEMONDE BOUAFOU | MARC FLAUBERT NGANGUE	UNIVERSITE DES SCIENCES ET TECHNIQUES DE MASUKU | CENTRE INTERDISCIPLINAIRE DE RECHERCHES MEDICALES DE FRANCEVILLE | CENTRE INTERDISCIPLINAIRE DE RECHERCHES MEDICALES DE FRANCEVILLE	2021-04-28	GOOD	True	Pyretophorus_series	Anopheles_gambiae_complex		61.0	26688.0	Anopheles_coluzzii	Anopheles_coluzzii
DN806205T_D9	2372.0	GDNA00000553A	D9	HEAD | THORAX	Diptera	Culicidae	Anopheles	Anopheles gambiae group	ADULT	FEMALE	NOT_COLLECTED	NOT_COLLECTED	4356	2019-11-21	GABON | LOPE NATIONAL PARK	-0.11054	11.60093	Domestic	NOT_COLLECTED	NOT_COLLECTED	HUMAN_LANDING_CATCH	OUTDOORS	taxon expert, morphology	Kept at -20C within silica. Held at RT for 10 hours from field to laboratory in Gabon then stored at -20C before shipping in France. Held at RT for 48 hours for shipping from Gabon to Montpellier and then stored at -20C	NONE	2	2019-11-21	DNA extraction and purification carried out with DNeasy Blood and Tissue Kit	15.0		HG1	Y		BORIS MAKANGA | LEMONDE BOUAFOU | NIL RAHOLA	INSTITUT DE RECHERCHE EN ECOLOGIE TROPICALE | CENTRE INTERDISCIPLINAIRE DE RECHERCHES MEDICALES DE FRANCEVILLE | FRENCH NATIONAL INSTITUTE FOR SUSTAINABLE DEVELOPMENT	BORIS MAKANGA | DIEGO AYALA | NIL RAHOLA | LEMONDE BOUAFOU | MARC FLAUBERT NGANGUE	INSTITUT DE RECHERCHE EN ECOLOGIE TROPICALE | FRENCH NATIONAL INSTITUTE FOR SUSTAINABLE DEVELOPMENT | CENTRE INTERDISCIPLINAIRE DE RECHERCHES MEDICALES DE FRANCEVILLE | CENTRE INTERDISCIPLINAIRE DE RECHERCHES MEDICALES DE FRANCEVILLE | FRENCH NATIONAL INSTITUTE FOR SUSTAINABLE DEVELOPMENT	FRANCK MONIOKO | LEMONDE BOUAFOU | MARC FLAUBERT NGANGUE	UNIVERSITE DES SCIENCES ET TECHNIQUES DE MASUKU | CENTRE INTERDISCIPLINAIRE DE RECHERCHES MEDICALES DE FRANCEVILLE | CENTRE INTERDISCIPLINAIRE DE RECHERCHES MEDICALES DE FRANCEVILLE	2021-04-28	GOOD	True	Pyretophorus_series	Anopheles_gambiae_complex		61.0	36487.0	Anopheles_coluzzii	Anopheles_coluzzii
DN806205T_E9	2373.0	GDNA00000553A	E9	HEAD | THORAX	Diptera	Culicidae	Anopheles	Anopheles gambiae group	ADULT	FEMALE	NOT_COLLECTED	NOT_COLLECTED	4358	2019-11-21	GABON | LOPE NATIONAL PARK	-0.11054	11.60093	Domestic	NOT_COLLECTED	NOT_COLLECTED	HUMAN_LANDING_CATCH	OUTDOORS	taxon expert, morphology	Kept at -20C within silica. Held at RT for 10 hours from field to laboratory in Gabon then stored at -20C before shipping in France. Held at RT for 48 hours for shipping from Gabon to Montpellier and then stored at -20C	NONE	2	2019-11-21	DNA extraction and purification carried out with DNeasy Blood and Tissue Kit	15.0		HG1	Y		BORIS MAKANGA | LEMONDE BOUAFOU | NIL RAHOLA	INSTITUT DE RECHERCHE EN ECOLOGIE TROPICALE | CENTRE INTERDISCIPLINAIRE DE RECHERCHES MEDICALES DE FRANCEVILLE | FRENCH NATIONAL INSTITUTE FOR SUSTAINABLE DEVELOPMENT	BORIS MAKANGA | DIEGO AYALA | NIL RAHOLA | LEMONDE BOUAFOU | MARC FLAUBERT NGANGUE	INSTITUT DE RECHERCHE EN ECOLOGIE TROPICALE | FRENCH NATIONAL INSTITUTE FOR SUSTAINABLE DEVELOPMENT | CENTRE INTERDISCIPLINAIRE DE RECHERCHES MEDICALES DE FRANCEVILLE | CENTRE INTERDISCIPLINAIRE DE RECHERCHES MEDICALES DE FRANCEVILLE | FRENCH NATIONAL INSTITUTE FOR SUSTAINABLE DEVELOPMENT	FRANCK MONIOKO | LEMONDE BOUAFOU | MARC FLAUBERT NGANGUE	UNIVERSITE DES SCIENCES ET TECHNIQUES DE MASUKU | CENTRE INTERDISCIPLINAIRE DE RECHERCHES MEDICALES DE FRANCEVILLE | CENTRE INTERDISCIPLINAIRE DE RECHERCHES MEDICALES DE FRANCEVILLE	2021-04-28	GOOD	True	Pyretophorus_series	Anopheles_gambiae_complex		60.0	56821.0	Uncertain_coluzzii_tengrela	Uncertain_coluzzii_tengrela
DN806205T_F9	2374.0	GDNA00000553A	F9	HEAD | THORAX	Diptera	Culicidae	Anopheles	Anopheles gambiae group	ADULT	FEMALE	NOT_COLLECTED	NOT_COLLECTED	4359	2019-11-21	GABON | LOPE NATIONAL PARK	-0.11054	11.60093	Domestic	NOT_COLLECTED	NOT_COLLECTED	HUMAN_LANDING_CATCH	OUTDOORS	taxon expert, morphology	Kept at -20C within silica. Held at RT for 10 hours from field to laboratory in Gabon then stored at -20C before shipping in France. Held at RT for 48 hours for shipping from Gabon to Montpellier and then stored at -20C	NONE	2	2019-11-21	DNA extraction and purification carried out with DNeasy Blood and Tissue Kit	15.0		HG1	Y		BORIS MAKANGA | LEMONDE BOUAFOU | NIL RAHOLA	INSTITUT DE RECHERCHE EN ECOLOGIE TROPICALE | CENTRE INTERDISCIPLINAIRE DE RECHERCHES MEDICALES DE FRANCEVILLE | FRENCH NATIONAL INSTITUTE FOR SUSTAINABLE DEVELOPMENT	BORIS MAKANGA | DIEGO AYALA | NIL RAHOLA | LEMONDE BOUAFOU | MARC FLAUBERT NGANGUE	INSTITUT DE RECHERCHE EN ECOLOGIE TROPICALE | FRENCH NATIONAL INSTITUTE FOR SUSTAINABLE DEVELOPMENT | CENTRE INTERDISCIPLINAIRE DE RECHERCHES MEDICALES DE FRANCEVILLE | CENTRE INTERDISCIPLINAIRE DE RECHERCHES MEDICALES DE FRANCEVILLE | FRENCH NATIONAL INSTITUTE FOR SUSTAINABLE DEVELOPMENT	FRANCK MONIOKO | LEMONDE BOUAFOU | MARC FLAUBERT NGANGUE	UNIVERSITE DES SCIENCES ET TECHNIQUES DE MASUKU | CENTRE INTERDISCIPLINAIRE DE RECHERCHES MEDICALES DE FRANCEVILLE | CENTRE INTERDISCIPLINAIRE DE RECHERCHES MEDICALES DE FRANCEVILLE	2021-04-28	GOOD	True	Pyretophorus_series	Anopheles_gambiae_complex		55.0	2116.0	Anopheles_coluzzii	Anopheles_coluzzii
DN806205T_G9	2375.0	GDNA00000553A	G9	HEAD | THORAX	Diptera	Culicidae	Anopheles	Anopheles gambiae group	ADULT	FEMALE	NOT_COLLECTED	NOT_COLLECTED	4360	2019-11-21	GABON | LOPE NATIONAL PARK	-0.11054	11.60093	Domestic	NOT_COLLECTED	NOT_COLLECTED	HUMAN_LANDING_CATCH	OUTDOORS	taxon expert, morphology	Kept at -20C within silica. Held at RT for 10 hours from field to laboratory in Gabon then stored at -20C before shipping in France. Held at RT for 48 hours for shipping from Gabon to Montpellier and then stored at -20C	NONE	2	2019-11-21	DNA extraction and purification carried out with DNeasy Blood and Tissue Kit	15.0		HG1	Y		BORIS MAKANGA | LEMONDE BOUAFOU | NIL RAHOLA	INSTITUT DE RECHERCHE EN ECOLOGIE TROPICALE | CENTRE INTERDISCIPLINAIRE DE RECHERCHES MEDICALES DE FRANCEVILLE | FRENCH NATIONAL INSTITUTE FOR SUSTAINABLE DEVELOPMENT	BORIS MAKANGA | DIEGO AYALA | NIL RAHOLA | LEMONDE BOUAFOU | MARC FLAUBERT NGANGUE	INSTITUT DE RECHERCHE EN ECOLOGIE TROPICALE | FRENCH NATIONAL INSTITUTE FOR SUSTAINABLE DEVELOPMENT | CENTRE INTERDISCIPLINAIRE DE RECHERCHES MEDICALES DE FRANCEVILLE | CENTRE INTERDISCIPLINAIRE DE RECHERCHES MEDICALES DE FRANCEVILLE | FRENCH NATIONAL INSTITUTE FOR SUSTAINABLE DEVELOPMENT	FRANCK MONIOKO | LEMONDE BOUAFOU | MARC FLAUBERT NGANGUE	UNIVERSITE DES SCIENCES ET TECHNIQUES DE MASUKU | CENTRE INTERDISCIPLINAIRE DE RECHERCHES MEDICALES DE FRANCEVILLE | CENTRE INTERDISCIPLINAIRE DE RECHERCHES MEDICALES DE FRANCEVILLE	2021-04-28	GOOD	True	Pyretophorus_series	Anopheles_gambiae_complex		60.0	9043.0	Anopheles_coluzzii	Anopheles_coluzzii
DN806205T_H9	2376.0	GDNA00000553A	H9	HEAD | THORAX	Diptera	Culicidae	Anopheles	Anopheles gambiae group	ADULT	FEMALE	NOT_COLLECTED	NOT_COLLECTED	4361	2019-11-21	GABON | LOPE NATIONAL PARK	-0.11054	11.60093	Domestic	NOT_COLLECTED	NOT_COLLECTED	HUMAN_LANDING_CATCH	OUTDOORS	taxon expert, morphology	Kept at -20C within silica. Held at RT for 10 hours from field to laboratory in Gabon then stored at -20C before shipping in France. Held at RT for 48 hours for shipping from Gabon to Montpellier and then stored at -20C	NONE	2	2019-11-21	DNA extraction and purification carried out with DNeasy Blood and Tissue Kit	15.0		HG1	Y		BORIS MAKANGA | LEMONDE BOUAFOU | NIL RAHOLA	INSTITUT DE RECHERCHE EN ECOLOGIE TROPICALE | CENTRE INTERDISCIPLINAIRE DE RECHERCHES MEDICALES DE FRANCEVILLE | FRENCH NATIONAL INSTITUTE FOR SUSTAINABLE DEVELOPMENT	BORIS MAKANGA | DIEGO AYALA | NIL RAHOLA | LEMONDE BOUAFOU | MARC FLAUBERT NGANGUE	INSTITUT DE RECHERCHE EN ECOLOGIE TROPICALE | FRENCH NATIONAL INSTITUTE FOR SUSTAINABLE DEVELOPMENT | CENTRE INTERDISCIPLINAIRE DE RECHERCHES MEDICALES DE FRANCEVILLE | CENTRE INTERDISCIPLINAIRE DE RECHERCHES MEDICALES DE FRANCEVILLE | FRENCH NATIONAL INSTITUTE FOR SUSTAINABLE DEVELOPMENT	FRANCK MONIOKO | LEMONDE BOUAFOU | MARC FLAUBERT NGANGUE	UNIVERSITE DES SCIENCES ET TECHNIQUES DE MASUKU | CENTRE INTERDISCIPLINAIRE DE RECHERCHES MEDICALES DE FRANCEVILLE | CENTRE INTERDISCIPLINAIRE DE RECHERCHES MEDICALES DE FRANCEVILLE	2021-04-28	GOOD	True	Pyretophorus_series	Anopheles_gambiae_complex		61.0	16730.0	Anopheles_coluzzii	Anopheles_coluzzii
DN806205T_A10	2377.0	GDNA00000553A	A10	HEAD | THORAX	Diptera	Culicidae	Anopheles	Anopheles gambiae group	ADULT	FEMALE	NOT_COLLECTED	NOT_COLLECTED	4362	2019-11-21	GABON | LOPE NATIONAL PARK	-0.11054	11.60093	Domestic	NOT_COLLECTED	NOT_COLLECTED	HUMAN_LANDING_CATCH	OUTDOORS	taxon expert, morphology	Kept at -20C within silica. Held at RT for 10 hours from field to laboratory in Gabon then stored at -20C before shipping in France. Held at RT for 48 hours for shipping from Gabon to Montpellier and then stored at -20C	NONE	2	2019-11-21	DNA extraction and purification carried out with DNeasy Blood and Tissue Kit	15.0		HG1	Y		BORIS MAKANGA | LEMONDE BOUAFOU | NIL RAHOLA	INSTITUT DE RECHERCHE EN ECOLOGIE TROPICALE | CENTRE INTERDISCIPLINAIRE DE RECHERCHES MEDICALES DE FRANCEVILLE | FRENCH NATIONAL INSTITUTE FOR SUSTAINABLE DEVELOPMENT	BORIS MAKANGA | DIEGO AYALA | NIL RAHOLA | LEMONDE BOUAFOU | MARC FLAUBERT NGANGUE	INSTITUT DE RECHERCHE EN ECOLOGIE TROPICALE | FRENCH NATIONAL INSTITUTE FOR SUSTAINABLE DEVELOPMENT | CENTRE INTERDISCIPLINAIRE DE RECHERCHES MEDICALES DE FRANCEVILLE | CENTRE INTERDISCIPLINAIRE DE RECHERCHES MEDICALES DE FRANCEVILLE | FRENCH NATIONAL INSTITUTE FOR SUSTAINABLE DEVELOPMENT	FRANCK MONIOKO | LEMONDE BOUAFOU | MARC FLAUBERT NGANGUE	UNIVERSITE DES SCIENCES ET TECHNIQUES DE MASUKU | CENTRE INTERDISCIPLINAIRE DE RECHERCHES MEDICALES DE FRANCEVILLE | CENTRE INTERDISCIPLINAIRE DE RECHERCHES MEDICALES DE FRANCEVILLE	2021-04-28	GOOD	True	Pyretophorus_series	Anopheles_gambiae_complex		59.0	17266.0	Anopheles_gambiae	Anopheles_gambiae
DN806205T_B10	2378.0	GDNA00000553A	B10	HEAD | THORAX	Diptera	Culicidae	Anopheles	Anopheles gambiae group	ADULT	FEMALE	NOT_COLLECTED	NOT_COLLECTED	4364	2019-11-21	GABON | LOPE NATIONAL PARK	-0.11054	11.60093	Domestic	NOT_COLLECTED	NOT_COLLECTED	HUMAN_LANDING_CATCH	OUTDOORS	taxon expert, morphology	Kept at -20C within silica. Held at RT for 10 hours from field to laboratory in Gabon then stored at -20C before shipping in France. Held at RT for 48 hours for shipping from Gabon to Montpellier and then stored at -20C	NONE	2	2019-11-21	DNA extraction and purification carried out with DNeasy Blood and Tissue Kit	15.0		HG1	Y		BORIS MAKANGA | LEMONDE BOUAFOU | NIL RAHOLA	INSTITUT DE RECHERCHE EN ECOLOGIE TROPICALE | CENTRE INTERDISCIPLINAIRE DE RECHERCHES MEDICALES DE FRANCEVILLE | FRENCH NATIONAL INSTITUTE FOR SUSTAINABLE DEVELOPMENT	BORIS MAKANGA | DIEGO AYALA | NIL RAHOLA | LEMONDE BOUAFOU | MARC FLAUBERT NGANGUE	INSTITUT DE RECHERCHE EN ECOLOGIE TROPICALE | FRENCH NATIONAL INSTITUTE FOR SUSTAINABLE DEVELOPMENT | CENTRE INTERDISCIPLINAIRE DE RECHERCHES MEDICALES DE FRANCEVILLE | CENTRE INTERDISCIPLINAIRE DE RECHERCHES MEDICALES DE FRANCEVILLE | FRENCH NATIONAL INSTITUTE FOR SUSTAINABLE DEVELOPMENT	FRANCK MONIOKO | LEMONDE BOUAFOU | MARC FLAUBERT NGANGUE	UNIVERSITE DES SCIENCES ET TECHNIQUES DE MASUKU | CENTRE INTERDISCIPLINAIRE DE RECHERCHES MEDICALES DE FRANCEVILLE | CENTRE INTERDISCIPLINAIRE DE RECHERCHES MEDICALES DE FRANCEVILLE	2021-04-28	GOOD	True	Pyretophorus_series	Anopheles_gambiae_complex		61.0	44894.0	Anopheles_coluzzii	Anopheles_coluzzii
DN806205T_C10	2379.0	GDNA00000553A	C10	HEAD | THORAX	Diptera	Culicidae	Anopheles	Anopheles gambiae group	ADULT	FEMALE	NOT_COLLECTED	NOT_COLLECTED	4365	2019-11-21	GABON | LOPE NATIONAL PARK	-0.11054	11.60093	Domestic	NOT_COLLECTED	NOT_COLLECTED	HUMAN_LANDING_CATCH	OUTDOORS	taxon expert, morphology	Kept at -20C within silica. Held at RT for 10 hours from field to laboratory in Gabon then stored at -20C before shipping in France. Held at RT for 48 hours for shipping from Gabon to Montpellier and then stored at -20C	NONE	2	2019-11-21	DNA extraction and purification carried out with DNeasy Blood and Tissue Kit	15.0		HG1	Y		BORIS MAKANGA | LEMONDE BOUAFOU | NIL RAHOLA	INSTITUT DE RECHERCHE EN ECOLOGIE TROPICALE | CENTRE INTERDISCIPLINAIRE DE RECHERCHES MEDICALES DE FRANCEVILLE | FRENCH NATIONAL INSTITUTE FOR SUSTAINABLE DEVELOPMENT	BORIS MAKANGA | DIEGO AYALA | NIL RAHOLA | LEMONDE BOUAFOU | MARC FLAUBERT NGANGUE	INSTITUT DE RECHERCHE EN ECOLOGIE TROPICALE | FRENCH NATIONAL INSTITUTE FOR SUSTAINABLE DEVELOPMENT | CENTRE INTERDISCIPLINAIRE DE RECHERCHES MEDICALES DE FRANCEVILLE | CENTRE INTERDISCIPLINAIRE DE RECHERCHES MEDICALES DE FRANCEVILLE | FRENCH NATIONAL INSTITUTE FOR SUSTAINABLE DEVELOPMENT	FRANCK MONIOKO | LEMONDE BOUAFOU | MARC FLAUBERT NGANGUE	UNIVERSITE DES SCIENCES ET TECHNIQUES DE MASUKU | CENTRE INTERDISCIPLINAIRE DE RECHERCHES MEDICALES DE FRANCEVILLE | CENTRE INTERDISCIPLINAIRE DE RECHERCHES MEDICALES DE FRANCEVILLE	2021-04-28	GOOD	True	Pyretophorus_series	Anopheles_gambiae_complex		60.0	14693.0	Anopheles_coluzzii	Anopheles_coluzzii
DN806205T_D10	2380.0	GDNA00000553A	D10	HEAD | THORAX	Diptera	Culicidae	Anopheles	Anopheles gambiae group	ADULT	FEMALE	NOT_COLLECTED	NOT_COLLECTED	4366	2019-11-21	GABON | LOPE NATIONAL PARK	-0.11054	11.60093	Domestic	NOT_COLLECTED	NOT_COLLECTED	HUMAN_LANDING_CATCH	OUTDOORS	taxon expert, morphology	Kept at -20C within silica. Held at RT for 10 hours from field to laboratory in Gabon then stored at -20C before shipping in France. Held at RT for 48 hours for shipping from Gabon to Montpellier and then stored at -20C	NONE	2	2019-11-21	DNA extraction and purification carried out with DNeasy Blood and Tissue Kit	15.0		HG1	Y		BORIS MAKANGA | LEMONDE BOUAFOU | NIL RAHOLA	INSTITUT DE RECHERCHE EN ECOLOGIE TROPICALE | CENTRE INTERDISCIPLINAIRE DE RECHERCHES MEDICALES DE FRANCEVILLE | FRENCH NATIONAL INSTITUTE FOR SUSTAINABLE DEVELOPMENT	BORIS MAKANGA | DIEGO AYALA | NIL RAHOLA | LEMONDE BOUAFOU | MARC FLAUBERT NGANGUE	INSTITUT DE RECHERCHE EN ECOLOGIE TROPICALE | FRENCH NATIONAL INSTITUTE FOR SUSTAINABLE DEVELOPMENT | CENTRE INTERDISCIPLINAIRE DE RECHERCHES MEDICALES DE FRANCEVILLE | CENTRE INTERDISCIPLINAIRE DE RECHERCHES MEDICALES DE FRANCEVILLE | FRENCH NATIONAL INSTITUTE FOR SUSTAINABLE DEVELOPMENT	FRANCK MONIOKO | LEMONDE BOUAFOU | MARC FLAUBERT NGANGUE	UNIVERSITE DES SCIENCES ET TECHNIQUES DE MASUKU | CENTRE INTERDISCIPLINAIRE DE RECHERCHES MEDICALES DE FRANCEVILLE | CENTRE INTERDISCIPLINAIRE DE RECHERCHES MEDICALES DE FRANCEVILLE	2021-04-28	GOOD	True	Pyretophorus_series	Anopheles_gambiae_complex		59.0	14145.0	Anopheles_coluzzii	Anopheles_coluzzii
DN806205T_E10	2381.0	GDNA00000553A	E10	HEAD | THORAX	Diptera	Culicidae	Anopheles	Anopheles gambiae group	ADULT	FEMALE	NOT_COLLECTED	NOT_COLLECTED	4368	2019-11-21	GABON | LOPE NATIONAL PARK	-0.11054	11.60093	Domestic	NOT_COLLECTED	NOT_COLLECTED	HUMAN_LANDING_CATCH	OUTDOORS	taxon expert, morphology	Kept at -20C within silica. Held at RT for 10 hours from field to laboratory in Gabon then stored at -20C before shipping in France. Held at RT for 48 hours for shipping from Gabon to Montpellier and then stored at -20C	NONE	2	2019-11-21	DNA extraction and purification carried out with DNeasy Blood and Tissue Kit	15.0		HG1	Y		BORIS MAKANGA | LEMONDE BOUAFOU | NIL RAHOLA	INSTITUT DE RECHERCHE EN ECOLOGIE TROPICALE | CENTRE INTERDISCIPLINAIRE DE RECHERCHES MEDICALES DE FRANCEVILLE | FRENCH NATIONAL INSTITUTE FOR SUSTAINABLE DEVELOPMENT	BORIS MAKANGA | DIEGO AYALA | NIL RAHOLA | LEMONDE BOUAFOU | MARC FLAUBERT NGANGUE	INSTITUT DE RECHERCHE EN ECOLOGIE TROPICALE | FRENCH NATIONAL INSTITUTE FOR SUSTAINABLE DEVELOPMENT | CENTRE INTERDISCIPLINAIRE DE RECHERCHES MEDICALES DE FRANCEVILLE | CENTRE INTERDISCIPLINAIRE DE RECHERCHES MEDICALES DE FRANCEVILLE | FRENCH NATIONAL INSTITUTE FOR SUSTAINABLE DEVELOPMENT	FRANCK MONIOKO | LEMONDE BOUAFOU | MARC FLAUBERT NGANGUE	UNIVERSITE DES SCIENCES ET TECHNIQUES DE MASUKU | CENTRE INTERDISCIPLINAIRE DE RECHERCHES MEDICALES DE FRANCEVILLE | CENTRE INTERDISCIPLINAIRE DE RECHERCHES MEDICALES DE FRANCEVILLE	2021-04-28	GOOD	True	Pyretophorus_series	Anopheles_gambiae_complex		59.0	40449.0	Uncertain_coluzzii_tengrela	Uncertain_coluzzii_tengrela
DN806205T_F10	2382.0	GDNA00000553A	F10	HEAD | THORAX	Diptera	Culicidae	Anopheles	Anopheles gambiae group	ADULT	FEMALE	NOT_COLLECTED	NOT_COLLECTED	4369	2019-11-21	GABON | LOPE NATIONAL PARK	-0.11054	11.60093	Domestic	NOT_COLLECTED	NOT_COLLECTED	HUMAN_LANDING_CATCH	OUTDOORS	taxon expert, morphology	Kept at -20C within silica. Held at RT for 10 hours from field to laboratory in Gabon then stored at -20C before shipping in France. Held at RT for 48 hours for shipping from Gabon to Montpellier and then stored at -20C	NONE	2	2019-11-21	DNA extraction and purification carried out with DNeasy Blood and Tissue Kit	15.0		HG1	Y		BORIS MAKANGA | LEMONDE BOUAFOU | NIL RAHOLA	INSTITUT DE RECHERCHE EN ECOLOGIE TROPICALE | CENTRE INTERDISCIPLINAIRE DE RECHERCHES MEDICALES DE FRANCEVILLE | FRENCH NATIONAL INSTITUTE FOR SUSTAINABLE DEVELOPMENT	BORIS MAKANGA | DIEGO AYALA | NIL RAHOLA | LEMONDE BOUAFOU | MARC FLAUBERT NGANGUE	INSTITUT DE RECHERCHE EN ECOLOGIE TROPICALE | FRENCH NATIONAL INSTITUTE FOR SUSTAINABLE DEVELOPMENT | CENTRE INTERDISCIPLINAIRE DE RECHERCHES MEDICALES DE FRANCEVILLE | CENTRE INTERDISCIPLINAIRE DE RECHERCHES MEDICALES DE FRANCEVILLE | FRENCH NATIONAL INSTITUTE FOR SUSTAINABLE DEVELOPMENT	FRANCK MONIOKO | LEMONDE BOUAFOU | MARC FLAUBERT NGANGUE	UNIVERSITE DES SCIENCES ET TECHNIQUES DE MASUKU | CENTRE INTERDISCIPLINAIRE DE RECHERCHES MEDICALES DE FRANCEVILLE | CENTRE INTERDISCIPLINAIRE DE RECHERCHES MEDICALES DE FRANCEVILLE	2021-04-28	GOOD	True	Pyretophorus_series	Anopheles_gambiae_complex		61.0	63011.0	Uncertain_coluzzii_tengrela	Uncertain_coluzzii_tengrela
DN806205T_G10	2383.0	GDNA00000553A	G10	HEAD | THORAX	Diptera	Culicidae	Anopheles	Anopheles gambiae group	ADULT	FEMALE	NOT_COLLECTED	NOT_COLLECTED	4370	2019-11-21	GABON | LOPE NATIONAL PARK	-0.11054	11.60093	Domestic	NOT_COLLECTED	NOT_COLLECTED	HUMAN_LANDING_CATCH	OUTDOORS	taxon expert, morphology	Kept at -20C within silica. Held at RT for 10 hours from field to laboratory in Gabon then stored at -20C before shipping in France. Held at RT for 48 hours for shipping from Gabon to Montpellier and then stored at -20C	NONE	2	2019-11-21	DNA extraction and purification carried out with DNeasy Blood and Tissue Kit	15.0		HG1	Y		BORIS MAKANGA | LEMONDE BOUAFOU | NIL RAHOLA	INSTITUT DE RECHERCHE EN ECOLOGIE TROPICALE | CENTRE INTERDISCIPLINAIRE DE RECHERCHES MEDICALES DE FRANCEVILLE | FRENCH NATIONAL INSTITUTE FOR SUSTAINABLE DEVELOPMENT	BORIS MAKANGA | DIEGO AYALA | NIL RAHOLA | LEMONDE BOUAFOU | MARC FLAUBERT NGANGUE	INSTITUT DE RECHERCHE EN ECOLOGIE TROPICALE | FRENCH NATIONAL INSTITUTE FOR SUSTAINABLE DEVELOPMENT | CENTRE INTERDISCIPLINAIRE DE RECHERCHES MEDICALES DE FRANCEVILLE | CENTRE INTERDISCIPLINAIRE DE RECHERCHES MEDICALES DE FRANCEVILLE | FRENCH NATIONAL INSTITUTE FOR SUSTAINABLE DEVELOPMENT	FRANCK MONIOKO | LEMONDE BOUAFOU | MARC FLAUBERT NGANGUE	UNIVERSITE DES SCIENCES ET TECHNIQUES DE MASUKU | CENTRE INTERDISCIPLINAIRE DE RECHERCHES MEDICALES DE FRANCEVILLE | CENTRE INTERDISCIPLINAIRE DE RECHERCHES MEDICALES DE FRANCEVILLE	2021-04-28	GOOD	True	Pyretophorus_series	Anopheles_gambiae_complex		60.0	5237.0	Uncertain_coluzzii_tengrela_gambiae	Uncertain_coluzzii_tengrela_gambiae
DN806205T_H10	2384.0	GDNA00000553A	H10	HEAD | THORAX	Diptera	Culicidae	Anopheles	Anopheles gambiae group	ADULT	FEMALE	NOT_COLLECTED	NOT_COLLECTED	4371	2019-11-21	GABON | LOPE NATIONAL PARK	-0.11054	11.60093	Domestic	NOT_COLLECTED	NOT_COLLECTED	HUMAN_LANDING_CATCH	OUTDOORS	taxon expert, morphology	Kept at -20C within silica. Held at RT for 10 hours from field to laboratory in Gabon then stored at -20C before shipping in France. Held at RT for 48 hours for shipping from Gabon to Montpellier and then stored at -20C	NONE	2	2019-11-21	DNA extraction and purification carried out with DNeasy Blood and Tissue Kit	15.0		HG1	Y		BORIS MAKANGA | LEMONDE BOUAFOU | NIL RAHOLA	INSTITUT DE RECHERCHE EN ECOLOGIE TROPICALE | CENTRE INTERDISCIPLINAIRE DE RECHERCHES MEDICALES DE FRANCEVILLE | FRENCH NATIONAL INSTITUTE FOR SUSTAINABLE DEVELOPMENT	BORIS MAKANGA | DIEGO AYALA | NIL RAHOLA | LEMONDE BOUAFOU | MARC FLAUBERT NGANGUE	INSTITUT DE RECHERCHE EN ECOLOGIE TROPICALE | FRENCH NATIONAL INSTITUTE FOR SUSTAINABLE DEVELOPMENT | CENTRE INTERDISCIPLINAIRE DE RECHERCHES MEDICALES DE FRANCEVILLE | CENTRE INTERDISCIPLINAIRE DE RECHERCHES MEDICALES DE FRANCEVILLE | FRENCH NATIONAL INSTITUTE FOR SUSTAINABLE DEVELOPMENT	FRANCK MONIOKO | LEMONDE BOUAFOU | MARC FLAUBERT NGANGUE	UNIVERSITE DES SCIENCES ET TECHNIQUES DE MASUKU | CENTRE INTERDISCIPLINAIRE DE RECHERCHES MEDICALES DE FRANCEVILLE | CENTRE INTERDISCIPLINAIRE DE RECHERCHES MEDICALES DE FRANCEVILLE	2021-04-28	GOOD	True	Pyretophorus_series	Anopheles_gambiae_complex		60.0	24473.0	Anopheles_coluzzii	Anopheles_coluzzii
DN806205T_A11	2385.0	GDNA00000553A	A11	HEAD | THORAX	Diptera	Culicidae	Anopheles	Anopheles gambiae group	ADULT	FEMALE	NOT_COLLECTED	NOT_COLLECTED	4372	2019-11-21	GABON | LOPE NATIONAL PARK	-0.11054	11.60093	Domestic	NOT_COLLECTED	NOT_COLLECTED	HUMAN_LANDING_CATCH	OUTDOORS	taxon expert, morphology	Kept at -20C within silica. Held at RT for 10 hours from field to laboratory in Gabon then stored at -20C before shipping in France. Held at RT for 48 hours for shipping from Gabon to Montpellier and then stored at -20C	NONE	2	2019-11-21	DNA extraction and purification carried out with DNeasy Blood and Tissue Kit	15.0		HG1	Y		BORIS MAKANGA | LEMONDE BOUAFOU | NIL RAHOLA	INSTITUT DE RECHERCHE EN ECOLOGIE TROPICALE | CENTRE INTERDISCIPLINAIRE DE RECHERCHES MEDICALES DE FRANCEVILLE | FRENCH NATIONAL INSTITUTE FOR SUSTAINABLE DEVELOPMENT	BORIS MAKANGA | DIEGO AYALA | NIL RAHOLA | LEMONDE BOUAFOU | MARC FLAUBERT NGANGUE	INSTITUT DE RECHERCHE EN ECOLOGIE TROPICALE | FRENCH NATIONAL INSTITUTE FOR SUSTAINABLE DEVELOPMENT | CENTRE INTERDISCIPLINAIRE DE RECHERCHES MEDICALES DE FRANCEVILLE | CENTRE INTERDISCIPLINAIRE DE RECHERCHES MEDICALES DE FRANCEVILLE | FRENCH NATIONAL INSTITUTE FOR SUSTAINABLE DEVELOPMENT	FRANCK MONIOKO | LEMONDE BOUAFOU | MARC FLAUBERT NGANGUE	UNIVERSITE DES SCIENCES ET TECHNIQUES DE MASUKU | CENTRE INTERDISCIPLINAIRE DE RECHERCHES MEDICALES DE FRANCEVILLE | CENTRE INTERDISCIPLINAIRE DE RECHERCHES MEDICALES DE FRANCEVILLE	2021-04-28	GOOD	True	Pyretophorus_series	Anopheles_gambiae_complex		21.0	396.0		Anopheles_gambiae_complex
DN806205T_B11	2386.0	GDNA00000553A	B11	HEAD | THORAX	Diptera	Culicidae	Anopheles	Anopheles gambiae group	ADULT	FEMALE	NOT_COLLECTED	NOT_COLLECTED	4374	2019-11-21	GABON | LOPE NATIONAL PARK	-0.11054	11.60093	Domestic	NOT_COLLECTED	NOT_COLLECTED	HUMAN_LANDING_CATCH	OUTDOORS	taxon expert, morphology	Kept at -20C within silica. Held at RT for 10 hours from field to laboratory in Gabon then stored at -20C before shipping in France. Held at RT for 48 hours for shipping from Gabon to Montpellier and then stored at -20C	NONE	2	2019-11-21	DNA extraction and purification carried out with DNeasy Blood and Tissue Kit	15.0		HG1	Y		BORIS MAKANGA | LEMONDE BOUAFOU | NIL RAHOLA	INSTITUT DE RECHERCHE EN ECOLOGIE TROPICALE | CENTRE INTERDISCIPLINAIRE DE RECHERCHES MEDICALES DE FRANCEVILLE | FRENCH NATIONAL INSTITUTE FOR SUSTAINABLE DEVELOPMENT	BORIS MAKANGA | DIEGO AYALA | NIL RAHOLA | LEMONDE BOUAFOU | MARC FLAUBERT NGANGUE	INSTITUT DE RECHERCHE EN ECOLOGIE TROPICALE | FRENCH NATIONAL INSTITUTE FOR SUSTAINABLE DEVELOPMENT | CENTRE INTERDISCIPLINAIRE DE RECHERCHES MEDICALES DE FRANCEVILLE | CENTRE INTERDISCIPLINAIRE DE RECHERCHES MEDICALES DE FRANCEVILLE | FRENCH NATIONAL INSTITUTE FOR SUSTAINABLE DEVELOPMENT	FRANCK MONIOKO | LEMONDE BOUAFOU | MARC FLAUBERT NGANGUE	UNIVERSITE DES SCIENCES ET TECHNIQUES DE MASUKU | CENTRE INTERDISCIPLINAIRE DE RECHERCHES MEDICALES DE FRANCEVILLE | CENTRE INTERDISCIPLINAIRE DE RECHERCHES MEDICALES DE FRANCEVILLE	2021-04-28	GOOD	True	Pyretophorus_series	Anopheles_gambiae_complex		61.0	31935.0	Anopheles_coluzzii	Anopheles_coluzzii
DN806205T_C11	2387.0	GDNA00000553A	C11	HEAD | THORAX	Diptera	Culicidae	Anopheles	Anopheles gambiae group	ADULT	FEMALE	NOT_COLLECTED	NOT_COLLECTED	4375	2019-11-21	GABON | LOPE NATIONAL PARK	-0.11054	11.60093	Domestic	NOT_COLLECTED	NOT_COLLECTED	HUMAN_LANDING_CATCH	OUTDOORS	taxon expert, morphology	Kept at -20C within silica. Held at RT for 10 hours from field to laboratory in Gabon then stored at -20C before shipping in France. Held at RT for 48 hours for shipping from Gabon to Montpellier and then stored at -20C	NONE	2	2019-11-21	DNA extraction and purification carried out with DNeasy Blood and Tissue Kit	15.0		HG1	Y		BORIS MAKANGA | LEMONDE BOUAFOU | NIL RAHOLA	INSTITUT DE RECHERCHE EN ECOLOGIE TROPICALE | CENTRE INTERDISCIPLINAIRE DE RECHERCHES MEDICALES DE FRANCEVILLE | FRENCH NATIONAL INSTITUTE FOR SUSTAINABLE DEVELOPMENT	BORIS MAKANGA | DIEGO AYALA | NIL RAHOLA | LEMONDE BOUAFOU | MARC FLAUBERT NGANGUE	INSTITUT DE RECHERCHE EN ECOLOGIE TROPICALE | FRENCH NATIONAL INSTITUTE FOR SUSTAINABLE DEVELOPMENT | CENTRE INTERDISCIPLINAIRE DE RECHERCHES MEDICALES DE FRANCEVILLE | CENTRE INTERDISCIPLINAIRE DE RECHERCHES MEDICALES DE FRANCEVILLE | FRENCH NATIONAL INSTITUTE FOR SUSTAINABLE DEVELOPMENT	FRANCK MONIOKO | LEMONDE BOUAFOU | MARC FLAUBERT NGANGUE	UNIVERSITE DES SCIENCES ET TECHNIQUES DE MASUKU | CENTRE INTERDISCIPLINAIRE DE RECHERCHES MEDICALES DE FRANCEVILLE | CENTRE INTERDISCIPLINAIRE DE RECHERCHES MEDICALES DE FRANCEVILLE	2021-04-28	GOOD	True	Pyretophorus_series	Anopheles_gambiae_complex		60.0	67608.0	Anopheles_coluzzii	Anopheles_coluzzii
DN806205T_D11	2388.0	GDNA00000553A	D11	HEAD | THORAX	Diptera	Culicidae	Anopheles	Anopheles gambiae group	ADULT	FEMALE	NOT_COLLECTED	NOT_COLLECTED	4376	2019-11-21	GABON | LOPE NATIONAL PARK	-0.11054	11.60093	Domestic	NOT_COLLECTED	NOT_COLLECTED	HUMAN_LANDING_CATCH	OUTDOORS	taxon expert, morphology	Kept at -20C within silica. Held at RT for 10 hours from field to laboratory in Gabon then stored at -20C before shipping in France. Held at RT for 48 hours for shipping from Gabon to Montpellier and then stored at -20C	NONE	2	2019-11-21	DNA extraction and purification carried out with DNeasy Blood and Tissue Kit	15.0		HG1	Y		BORIS MAKANGA | LEMONDE BOUAFOU | NIL RAHOLA	INSTITUT DE RECHERCHE EN ECOLOGIE TROPICALE | CENTRE INTERDISCIPLINAIRE DE RECHERCHES MEDICALES DE FRANCEVILLE | FRENCH NATIONAL INSTITUTE FOR SUSTAINABLE DEVELOPMENT	BORIS MAKANGA | DIEGO AYALA | NIL RAHOLA | LEMONDE BOUAFOU | MARC FLAUBERT NGANGUE	INSTITUT DE RECHERCHE EN ECOLOGIE TROPICALE | FRENCH NATIONAL INSTITUTE FOR SUSTAINABLE DEVELOPMENT | CENTRE INTERDISCIPLINAIRE DE RECHERCHES MEDICALES DE FRANCEVILLE | CENTRE INTERDISCIPLINAIRE DE RECHERCHES MEDICALES DE FRANCEVILLE | FRENCH NATIONAL INSTITUTE FOR SUSTAINABLE DEVELOPMENT	FRANCK MONIOKO | LEMONDE BOUAFOU | MARC FLAUBERT NGANGUE	UNIVERSITE DES SCIENCES ET TECHNIQUES DE MASUKU | CENTRE INTERDISCIPLINAIRE DE RECHERCHES MEDICALES DE FRANCEVILLE | CENTRE INTERDISCIPLINAIRE DE RECHERCHES MEDICALES DE FRANCEVILLE	2021-04-28	GOOD	True	Pyretophorus_series	Anopheles_gambiae_complex		61.0	17996.0	Anopheles_coluzzii	Anopheles_coluzzii
DN806205T_E11	2389.0	GDNA00000553A	E11	HEAD | THORAX	Diptera	Culicidae	Anopheles	Anopheles gambiae group	ADULT	FEMALE	NOT_COLLECTED	NOT_COLLECTED	4380	2019-11-21	GABON | LOPE NATIONAL PARK	-0.11054	11.60093	Domestic	NOT_COLLECTED	NOT_COLLECTED	HUMAN_LANDING_CATCH	OUTDOORS	taxon expert, morphology	Kept at -20C within silica. Held at RT for 10 hours from field to laboratory in Gabon then stored at -20C before shipping in France. Held at RT for 48 hours for shipping from Gabon to Montpellier and then stored at -20C	NONE	2	2019-11-21	DNA extraction and purification carried out with DNeasy Blood and Tissue Kit	15.0		HG1	Y		BORIS MAKANGA | LEMONDE BOUAFOU | NIL RAHOLA	INSTITUT DE RECHERCHE EN ECOLOGIE TROPICALE | CENTRE INTERDISCIPLINAIRE DE RECHERCHES MEDICALES DE FRANCEVILLE | FRENCH NATIONAL INSTITUTE FOR SUSTAINABLE DEVELOPMENT	BORIS MAKANGA | DIEGO AYALA | NIL RAHOLA | LEMONDE BOUAFOU | MARC FLAUBERT NGANGUE	INSTITUT DE RECHERCHE EN ECOLOGIE TROPICALE | FRENCH NATIONAL INSTITUTE FOR SUSTAINABLE DEVELOPMENT | CENTRE INTERDISCIPLINAIRE DE RECHERCHES MEDICALES DE FRANCEVILLE | CENTRE INTERDISCIPLINAIRE DE RECHERCHES MEDICALES DE FRANCEVILLE | FRENCH NATIONAL INSTITUTE FOR SUSTAINABLE DEVELOPMENT	FRANCK MONIOKO | LEMONDE BOUAFOU | MARC FLAUBERT NGANGUE	UNIVERSITE DES SCIENCES ET TECHNIQUES DE MASUKU | CENTRE INTERDISCIPLINAIRE DE RECHERCHES MEDICALES DE FRANCEVILLE | CENTRE INTERDISCIPLINAIRE DE RECHERCHES MEDICALES DE FRANCEVILLE	2021-04-28	GOOD	True	Pyretophorus_series	Anopheles_gambiae_complex		60.0	20006.0	Anopheles_gambiae	Anopheles_gambiae
DN806205T_F11	2390.0	GDNA00000553A	F11	HEAD | THORAX	Diptera	Culicidae	Anopheles	Anopheles gambiae group	ADULT	FEMALE	NOT_COLLECTED	NOT_COLLECTED	4381	2019-11-21	GABON | LOPE NATIONAL PARK	-0.11054	11.60093	Domestic	NOT_COLLECTED	NOT_COLLECTED	HUMAN_LANDING_CATCH	OUTDOORS	taxon expert, morphology	Kept at -20C within silica. Held at RT for 10 hours from field to laboratory in Gabon then stored at -20C before shipping in France. Held at RT for 48 hours for shipping from Gabon to Montpellier and then stored at -20C	NONE	2	2019-11-21	DNA extraction and purification carried out with DNeasy Blood and Tissue Kit	15.0		HG1	Y		BORIS MAKANGA | LEMONDE BOUAFOU | NIL RAHOLA	INSTITUT DE RECHERCHE EN ECOLOGIE TROPICALE | CENTRE INTERDISCIPLINAIRE DE RECHERCHES MEDICALES DE FRANCEVILLE | FRENCH NATIONAL INSTITUTE FOR SUSTAINABLE DEVELOPMENT	BORIS MAKANGA | DIEGO AYALA | NIL RAHOLA | LEMONDE BOUAFOU | MARC FLAUBERT NGANGUE	INSTITUT DE RECHERCHE EN ECOLOGIE TROPICALE | FRENCH NATIONAL INSTITUTE FOR SUSTAINABLE DEVELOPMENT | CENTRE INTERDISCIPLINAIRE DE RECHERCHES MEDICALES DE FRANCEVILLE | CENTRE INTERDISCIPLINAIRE DE RECHERCHES MEDICALES DE FRANCEVILLE | FRENCH NATIONAL INSTITUTE FOR SUSTAINABLE DEVELOPMENT	FRANCK MONIOKO | LEMONDE BOUAFOU | MARC FLAUBERT NGANGUE	UNIVERSITE DES SCIENCES ET TECHNIQUES DE MASUKU | CENTRE INTERDISCIPLINAIRE DE RECHERCHES MEDICALES DE FRANCEVILLE | CENTRE INTERDISCIPLINAIRE DE RECHERCHES MEDICALES DE FRANCEVILLE	2021-04-28	GOOD	True	Pyretophorus_series	Anopheles_gambiae_complex		60.0	30534.0	Anopheles_coluzzii	Anopheles_coluzzii
DN806205T_G11	2391.0	GDNA00000553A	G11	HEAD | THORAX	Diptera	Culicidae	Anopheles	Anopheles gambiae group	ADULT	FEMALE	NOT_COLLECTED	NOT_COLLECTED	4383a	2019-11-21	GABON | LOPE NATIONAL PARK	-0.11054	11.60093	Domestic	NOT_COLLECTED	NOT_COLLECTED	HUMAN_LANDING_CATCH	OUTDOORS	taxon expert, morphology	Kept at -20C within silica. Held at RT for 10 hours from field to laboratory in Gabon then stored at -20C before shipping in France. Held at RT for 48 hours for shipping from Gabon to Montpellier and then stored at -20C	NONE	2	2019-11-21	DNA extraction and purification carried out with DNeasy Blood and Tissue Kit	15.0		HG1	Y		BORIS MAKANGA | LEMONDE BOUAFOU | NIL RAHOLA	INSTITUT DE RECHERCHE EN ECOLOGIE TROPICALE | CENTRE INTERDISCIPLINAIRE DE RECHERCHES MEDICALES DE FRANCEVILLE | FRENCH NATIONAL INSTITUTE FOR SUSTAINABLE DEVELOPMENT	BORIS MAKANGA | DIEGO AYALA | NIL RAHOLA | LEMONDE BOUAFOU | MARC FLAUBERT NGANGUE	INSTITUT DE RECHERCHE EN ECOLOGIE TROPICALE | FRENCH NATIONAL INSTITUTE FOR SUSTAINABLE DEVELOPMENT | CENTRE INTERDISCIPLINAIRE DE RECHERCHES MEDICALES DE FRANCEVILLE | CENTRE INTERDISCIPLINAIRE DE RECHERCHES MEDICALES DE FRANCEVILLE | FRENCH NATIONAL INSTITUTE FOR SUSTAINABLE DEVELOPMENT	FRANCK MONIOKO | LEMONDE BOUAFOU | MARC FLAUBERT NGANGUE	UNIVERSITE DES SCIENCES ET TECHNIQUES DE MASUKU | CENTRE INTERDISCIPLINAIRE DE RECHERCHES MEDICALES DE FRANCEVILLE | CENTRE INTERDISCIPLINAIRE DE RECHERCHES MEDICALES DE FRANCEVILLE	2021-04-28	GOOD	True	Pyretophorus_series	Anopheles_gambiae_complex		60.0	11529.0	Uncertain_coluzzii_gambiae	Uncertain_coluzzii_gambiae
DN806205T_H11	2392.0	GDNA00000553A	H11	HEAD | THORAX	Diptera	Culicidae	Anopheles	Anopheles gambiae group	ADULT	FEMALE	NOT_COLLECTED	NOT_COLLECTED	4383b	2019-11-21	GABON | LOPE NATIONAL PARK	-0.11054	11.60093	Domestic	NOT_COLLECTED	NOT_COLLECTED	HUMAN_LANDING_CATCH	OUTDOORS	taxon expert, morphology	Kept at -20C within silica. Held at RT for 10 hours from field to laboratory in Gabon then stored at -20C before shipping in France. Held at RT for 48 hours for shipping from Gabon to Montpellier and then stored at -20C	NONE	2	2019-11-21	DNA extraction and purification carried out with DNeasy Blood and Tissue Kit	15.0		HG1	Y		BORIS MAKANGA | LEMONDE BOUAFOU | NIL RAHOLA	INSTITUT DE RECHERCHE EN ECOLOGIE TROPICALE | CENTRE INTERDISCIPLINAIRE DE RECHERCHES MEDICALES DE FRANCEVILLE | FRENCH NATIONAL INSTITUTE FOR SUSTAINABLE DEVELOPMENT	BORIS MAKANGA | DIEGO AYALA | NIL RAHOLA | LEMONDE BOUAFOU | MARC FLAUBERT NGANGUE	INSTITUT DE RECHERCHE EN ECOLOGIE TROPICALE | FRENCH NATIONAL INSTITUTE FOR SUSTAINABLE DEVELOPMENT | CENTRE INTERDISCIPLINAIRE DE RECHERCHES MEDICALES DE FRANCEVILLE | CENTRE INTERDISCIPLINAIRE DE RECHERCHES MEDICALES DE FRANCEVILLE | FRENCH NATIONAL INSTITUTE FOR SUSTAINABLE DEVELOPMENT	FRANCK MONIOKO | LEMONDE BOUAFOU | MARC FLAUBERT NGANGUE	UNIVERSITE DES SCIENCES ET TECHNIQUES DE MASUKU | CENTRE INTERDISCIPLINAIRE DE RECHERCHES MEDICALES DE FRANCEVILLE | CENTRE INTERDISCIPLINAIRE DE RECHERCHES MEDICALES DE FRANCEVILLE	2021-04-28	GOOD	True	Pyretophorus_series	Anopheles_gambiae_complex		60.0	29196.0	Anopheles_gambiae	Anopheles_gambiae
DN806205T_A12	2393.0	GDNA00000553A	A12	HEAD | THORAX	Diptera	Culicidae	Anopheles	Anopheles gambiae group	ADULT	FEMALE	NOT_COLLECTED	NOT_COLLECTED	4384	2019-11-21	GABON | LOPE NATIONAL PARK	-0.11054	11.60093	Domestic	NOT_COLLECTED	NOT_COLLECTED	HUMAN_LANDING_CATCH	OUTDOORS	taxon expert, morphology	Kept at -20C within silica. Held at RT for 10 hours from field to laboratory in Gabon then stored at -20C before shipping in France. Held at RT for 48 hours for shipping from Gabon to Montpellier and then stored at -20C	NONE	2	2019-11-21	DNA extraction and purification carried out with DNeasy Blood and Tissue Kit	15.0		HG1	Y		BORIS MAKANGA | LEMONDE BOUAFOU | NIL RAHOLA	INSTITUT DE RECHERCHE EN ECOLOGIE TROPICALE | CENTRE INTERDISCIPLINAIRE DE RECHERCHES MEDICALES DE FRANCEVILLE | FRENCH NATIONAL INSTITUTE FOR SUSTAINABLE DEVELOPMENT	BORIS MAKANGA | DIEGO AYALA | NIL RAHOLA | LEMONDE BOUAFOU | MARC FLAUBERT NGANGUE	INSTITUT DE RECHERCHE EN ECOLOGIE TROPICALE | FRENCH NATIONAL INSTITUTE FOR SUSTAINABLE DEVELOPMENT | CENTRE INTERDISCIPLINAIRE DE RECHERCHES MEDICALES DE FRANCEVILLE | CENTRE INTERDISCIPLINAIRE DE RECHERCHES MEDICALES DE FRANCEVILLE | FRENCH NATIONAL INSTITUTE FOR SUSTAINABLE DEVELOPMENT	FRANCK MONIOKO | LEMONDE BOUAFOU | MARC FLAUBERT NGANGUE	UNIVERSITE DES SCIENCES ET TECHNIQUES DE MASUKU | CENTRE INTERDISCIPLINAIRE DE RECHERCHES MEDICALES DE FRANCEVILLE | CENTRE INTERDISCIPLINAIRE DE RECHERCHES MEDICALES DE FRANCEVILLE	2021-04-28	GOOD	True	Pyretophorus_series	Anopheles_gambiae_complex		61.0	43617.0	Anopheles_coluzzii	Anopheles_coluzzii
DN806205T_B12	2394.0	GDNA00000553A	B12	HEAD | THORAX	Diptera	Culicidae	Anopheles	Anopheles gambiae group	ADULT	FEMALE	NOT_COLLECTED	NOT_COLLECTED	4385	2019-11-21	GABON | LOPE NATIONAL PARK	-0.11054	11.60093	Domestic	NOT_COLLECTED	NOT_COLLECTED	HUMAN_LANDING_CATCH	OUTDOORS	taxon expert, morphology	Kept at -20C within silica. Held at RT for 10 hours from field to laboratory in Gabon then stored at -20C before shipping in France. Held at RT for 48 hours for shipping from Gabon to Montpellier and then stored at -20C	NONE	2	2019-11-21	DNA extraction and purification carried out with DNeasy Blood and Tissue Kit	15.0		HG1	Y		BORIS MAKANGA | LEMONDE BOUAFOU | NIL RAHOLA	INSTITUT DE RECHERCHE EN ECOLOGIE TROPICALE | CENTRE INTERDISCIPLINAIRE DE RECHERCHES MEDICALES DE FRANCEVILLE | FRENCH NATIONAL INSTITUTE FOR SUSTAINABLE DEVELOPMENT	BORIS MAKANGA | DIEGO AYALA | NIL RAHOLA | LEMONDE BOUAFOU | MARC FLAUBERT NGANGUE	INSTITUT DE RECHERCHE EN ECOLOGIE TROPICALE | FRENCH NATIONAL INSTITUTE FOR SUSTAINABLE DEVELOPMENT | CENTRE INTERDISCIPLINAIRE DE RECHERCHES MEDICALES DE FRANCEVILLE | CENTRE INTERDISCIPLINAIRE DE RECHERCHES MEDICALES DE FRANCEVILLE | FRENCH NATIONAL INSTITUTE FOR SUSTAINABLE DEVELOPMENT	FRANCK MONIOKO | LEMONDE BOUAFOU | MARC FLAUBERT NGANGUE	UNIVERSITE DES SCIENCES ET TECHNIQUES DE MASUKU | CENTRE INTERDISCIPLINAIRE DE RECHERCHES MEDICALES DE FRANCEVILLE | CENTRE INTERDISCIPLINAIRE DE RECHERCHES MEDICALES DE FRANCEVILLE	2021-04-28	GOOD	True	Pyretophorus_series	Anopheles_gambiae_complex		22.0	443.0		Anopheles_gambiae_complex
DN806205T_C12	2395.0	GDNA00000553A	C12	HEAD | THORAX	Diptera	Culicidae	Anopheles	Anopheles gambiae group	ADULT	FEMALE	NOT_COLLECTED	NOT_COLLECTED	4387	2019-11-21	GABON | LOPE NATIONAL PARK	-0.11054	11.60093	Domestic	NOT_COLLECTED	NOT_COLLECTED	HUMAN_LANDING_CATCH	OUTDOORS	taxon expert, morphology	Kept at -20C within silica. Held at RT for 10 hours from field to laboratory in Gabon then stored at -20C before shipping in France. Held at RT for 48 hours for shipping from Gabon to Montpellier and then stored at -20C	NONE	2	2019-11-21	DNA extraction and purification carried out with DNeasy Blood and Tissue Kit	15.0		HG1	Y		BORIS MAKANGA | LEMONDE BOUAFOU | NIL RAHOLA	INSTITUT DE RECHERCHE EN ECOLOGIE TROPICALE | CENTRE INTERDISCIPLINAIRE DE RECHERCHES MEDICALES DE FRANCEVILLE | FRENCH NATIONAL INSTITUTE FOR SUSTAINABLE DEVELOPMENT	BORIS MAKANGA | DIEGO AYALA | NIL RAHOLA | LEMONDE BOUAFOU | MARC FLAUBERT NGANGUE	INSTITUT DE RECHERCHE EN ECOLOGIE TROPICALE | FRENCH NATIONAL INSTITUTE FOR SUSTAINABLE DEVELOPMENT | CENTRE INTERDISCIPLINAIRE DE RECHERCHES MEDICALES DE FRANCEVILLE | CENTRE INTERDISCIPLINAIRE DE RECHERCHES MEDICALES DE FRANCEVILLE | FRENCH NATIONAL INSTITUTE FOR SUSTAINABLE DEVELOPMENT	FRANCK MONIOKO | LEMONDE BOUAFOU | MARC FLAUBERT NGANGUE	UNIVERSITE DES SCIENCES ET TECHNIQUES DE MASUKU | CENTRE INTERDISCIPLINAIRE DE RECHERCHES MEDICALES DE FRANCEVILLE | CENTRE INTERDISCIPLINAIRE DE RECHERCHES MEDICALES DE FRANCEVILLE	2021-04-28	GOOD	True	Pyretophorus_series	Anopheles_gambiae_complex		60.0	14783.0	Anopheles_coluzzii	Anopheles_coluzzii
DN806205T_D12	2396.0	GDNA00000553A	D12	HEAD | THORAX	Diptera	Culicidae	Anopheles	Anopheles gambiae group	ADULT	FEMALE	NOT_COLLECTED	NOT_COLLECTED	4388	2019-11-21	GABON | LOPE NATIONAL PARK	-0.11054	11.60093	Domestic	NOT_COLLECTED	NOT_COLLECTED	HUMAN_LANDING_CATCH	OUTDOORS	taxon expert, morphology	Kept at -20C within silica. Held at RT for 10 hours from field to laboratory in Gabon then stored at -20C before shipping in France. Held at RT for 48 hours for shipping from Gabon to Montpellier and then stored at -20C	NONE	2	2019-11-21	DNA extraction and purification carried out with DNeasy Blood and Tissue Kit	15.0		HG1	Y		BORIS MAKANGA | LEMONDE BOUAFOU | NIL RAHOLA	INSTITUT DE RECHERCHE EN ECOLOGIE TROPICALE | CENTRE INTERDISCIPLINAIRE DE RECHERCHES MEDICALES DE FRANCEVILLE | FRENCH NATIONAL INSTITUTE FOR SUSTAINABLE DEVELOPMENT	BORIS MAKANGA | DIEGO AYALA | NIL RAHOLA | LEMONDE BOUAFOU | MARC FLAUBERT NGANGUE	INSTITUT DE RECHERCHE EN ECOLOGIE TROPICALE | FRENCH NATIONAL INSTITUTE FOR SUSTAINABLE DEVELOPMENT | CENTRE INTERDISCIPLINAIRE DE RECHERCHES MEDICALES DE FRANCEVILLE | CENTRE INTERDISCIPLINAIRE DE RECHERCHES MEDICALES DE FRANCEVILLE | FRENCH NATIONAL INSTITUTE FOR SUSTAINABLE DEVELOPMENT	FRANCK MONIOKO | LEMONDE BOUAFOU | MARC FLAUBERT NGANGUE	UNIVERSITE DES SCIENCES ET TECHNIQUES DE MASUKU | CENTRE INTERDISCIPLINAIRE DE RECHERCHES MEDICALES DE FRANCEVILLE | CENTRE INTERDISCIPLINAIRE DE RECHERCHES MEDICALES DE FRANCEVILLE	2021-04-28	GOOD	True	Pyretophorus_series	Anopheles_gambiae_complex		61.0	19562.0	Anopheles_coluzzii	Anopheles_coluzzii
DN806205T_E12	2397.0	GDNA00000553A	E12	HEAD | THORAX	Diptera	Culicidae	Anopheles	Anopheles gambiae group	ADULT	FEMALE	NOT_COLLECTED	NOT_COLLECTED	4389	2019-11-21	GABON | LOPE NATIONAL PARK	-0.11054	11.60093	Domestic	NOT_COLLECTED	NOT_COLLECTED	HUMAN_LANDING_CATCH	OUTDOORS	taxon expert, morphology	Kept at -20C within silica. Held at RT for 10 hours from field to laboratory in Gabon then stored at -20C before shipping in France. Held at RT for 48 hours for shipping from Gabon to Montpellier and then stored at -20C	NONE	2	2019-11-21	DNA extraction and purification carried out with DNeasy Blood and Tissue Kit	15.0		HG1	Y		BORIS MAKANGA | LEMONDE BOUAFOU | NIL RAHOLA	INSTITUT DE RECHERCHE EN ECOLOGIE TROPICALE | CENTRE INTERDISCIPLINAIRE DE RECHERCHES MEDICALES DE FRANCEVILLE | FRENCH NATIONAL INSTITUTE FOR SUSTAINABLE DEVELOPMENT	BORIS MAKANGA | DIEGO AYALA | NIL RAHOLA | LEMONDE BOUAFOU | MARC FLAUBERT NGANGUE	INSTITUT DE RECHERCHE EN ECOLOGIE TROPICALE | FRENCH NATIONAL INSTITUTE FOR SUSTAINABLE DEVELOPMENT | CENTRE INTERDISCIPLINAIRE DE RECHERCHES MEDICALES DE FRANCEVILLE | CENTRE INTERDISCIPLINAIRE DE RECHERCHES MEDICALES DE FRANCEVILLE | FRENCH NATIONAL INSTITUTE FOR SUSTAINABLE DEVELOPMENT	FRANCK MONIOKO | LEMONDE BOUAFOU | MARC FLAUBERT NGANGUE	UNIVERSITE DES SCIENCES ET TECHNIQUES DE MASUKU | CENTRE INTERDISCIPLINAIRE DE RECHERCHES MEDICALES DE FRANCEVILLE | CENTRE INTERDISCIPLINAIRE DE RECHERCHES MEDICALES DE FRANCEVILLE	2021-04-28	GOOD	True	Pyretophorus_series	Anopheles_gambiae_complex		60.0	12901.0	Anopheles_coluzzii	Anopheles_coluzzii
DN806205T_F12	2398.0	GDNA00000553A	F12	HEAD | THORAX	Diptera	Culicidae	Anopheles	Anopheles gambiae group	ADULT	FEMALE	NOT_COLLECTED	NOT_COLLECTED	4392	2019-11-21	GABON | LOPE NATIONAL PARK	-0.11054	11.60093	Domestic	NOT_COLLECTED	NOT_COLLECTED	HUMAN_LANDING_CATCH	OUTDOORS	taxon expert, morphology	Kept at -20C within silica. Held at RT for 10 hours from field to laboratory in Gabon then stored at -20C before shipping in France. Held at RT for 48 hours for shipping from Gabon to Montpellier and then stored at -20C	NONE	2	2019-11-21	DNA extraction and purification carried out with DNeasy Blood and Tissue Kit	15.0		HG1	Y		BORIS MAKANGA | LEMONDE BOUAFOU | NIL RAHOLA	INSTITUT DE RECHERCHE EN ECOLOGIE TROPICALE | CENTRE INTERDISCIPLINAIRE DE RECHERCHES MEDICALES DE FRANCEVILLE | FRENCH NATIONAL INSTITUTE FOR SUSTAINABLE DEVELOPMENT	BORIS MAKANGA | DIEGO AYALA | NIL RAHOLA | LEMONDE BOUAFOU | MARC FLAUBERT NGANGUE	INSTITUT DE RECHERCHE EN ECOLOGIE TROPICALE | FRENCH NATIONAL INSTITUTE FOR SUSTAINABLE DEVELOPMENT | CENTRE INTERDISCIPLINAIRE DE RECHERCHES MEDICALES DE FRANCEVILLE | CENTRE INTERDISCIPLINAIRE DE RECHERCHES MEDICALES DE FRANCEVILLE | FRENCH NATIONAL INSTITUTE FOR SUSTAINABLE DEVELOPMENT	FRANCK MONIOKO | LEMONDE BOUAFOU | MARC FLAUBERT NGANGUE	UNIVERSITE DES SCIENCES ET TECHNIQUES DE MASUKU | CENTRE INTERDISCIPLINAIRE DE RECHERCHES MEDICALES DE FRANCEVILLE | CENTRE INTERDISCIPLINAIRE DE RECHERCHES MEDICALES DE FRANCEVILLE	2021-04-28	GOOD	True	Pyretophorus_series	Anopheles_gambiae_complex		61.0	17088.0	Anopheles_coluzzii	Anopheles_coluzzii
DN806206U_A1	2401.0	GDNA00000554A	A1	HEAD | THORAX	Diptera	Culicidae	Anopheles	Anopheles gambiae group	ADULT	FEMALE	NOT_COLLECTED	NOT_COLLECTED	4393	2019-11-21	GABON | LOPE NATIONAL PARK	-0.11054	11.60093	Domestic	NOT_COLLECTED	NOT_COLLECTED	HUMAN_LANDING_CATCH	OUTDOORS	taxon expert, morphology	Kept at -20C within silica. Held at RT for 10 hours from field to laboratory in Gabon then stored at -20C before shipping in France. Held at RT for 48 hours for shipping from Gabon to Montpellier and then stored at -20C	NONE	2	2019-11-21	DNA extraction and purification carried out with DNeasy Blood and Tissue Kit	15.0		HG1	Y		BORIS MAKANGA | LEMONDE BOUAFOU | NIL RAHOLA	INSTITUT DE RECHERCHE EN ECOLOGIE TROPICALE | CENTRE INTERDISCIPLINAIRE DE RECHERCHES MEDICALES DE FRANCEVILLE | FRENCH NATIONAL INSTITUTE FOR SUSTAINABLE DEVELOPMENT	BORIS MAKANGA | DIEGO AYALA | NIL RAHOLA | LEMONDE BOUAFOU | MARC FLAUBERT NGANGUE	INSTITUT DE RECHERCHE EN ECOLOGIE TROPICALE | FRENCH NATIONAL INSTITUTE FOR SUSTAINABLE DEVELOPMENT | CENTRE INTERDISCIPLINAIRE DE RECHERCHES MEDICALES DE FRANCEVILLE | CENTRE INTERDISCIPLINAIRE DE RECHERCHES MEDICALES DE FRANCEVILLE | FRENCH NATIONAL INSTITUTE FOR SUSTAINABLE DEVELOPMENT	FRANCK MONIOKO | LEMONDE BOUAFOU | MARC FLAUBERT NGANGUE	UNIVERSITE DES SCIENCES ET TECHNIQUES DE MASUKU | CENTRE INTERDISCIPLINAIRE DE RECHERCHES MEDICALES DE FRANCEVILLE | CENTRE INTERDISCIPLINAIRE DE RECHERCHES MEDICALES DE FRANCEVILLE	2021-04-28	GOOD	True	Myzomyia_Neocellia_series	Anopheles_funestus	Anopheles_funestus	60.0	21179.0		Anopheles_funestus
DN806206U_B1	2402.0	GDNA00000554A	B1	HEAD | THORAX	Diptera	Culicidae	Anopheles	Anopheles gambiae group	ADULT	FEMALE	NOT_COLLECTED	NOT_COLLECTED	4394	2019-11-21	GABON | LOPE NATIONAL PARK	-0.11054	11.60093	Domestic	NOT_COLLECTED	NOT_COLLECTED	HUMAN_LANDING_CATCH	OUTDOORS	taxon expert, morphology	Kept at -20C within silica. Held at RT for 10 hours from field to laboratory in Gabon then stored at -20C before shipping in France. Held at RT for 48 hours for shipping from Gabon to Montpellier and then stored at -20C	NONE	2	2019-11-21	DNA extraction and purification carried out with DNeasy Blood and Tissue Kit	15.0		HG1	Y		BORIS MAKANGA | LEMONDE BOUAFOU | NIL RAHOLA	INSTITUT DE RECHERCHE EN ECOLOGIE TROPICALE | CENTRE INTERDISCIPLINAIRE DE RECHERCHES MEDICALES DE FRANCEVILLE | FRENCH NATIONAL INSTITUTE FOR SUSTAINABLE DEVELOPMENT	BORIS MAKANGA | DIEGO AYALA | NIL RAHOLA | LEMONDE BOUAFOU | MARC FLAUBERT NGANGUE	INSTITUT DE RECHERCHE EN ECOLOGIE TROPICALE | FRENCH NATIONAL INSTITUTE FOR SUSTAINABLE DEVELOPMENT | CENTRE INTERDISCIPLINAIRE DE RECHERCHES MEDICALES DE FRANCEVILLE | CENTRE INTERDISCIPLINAIRE DE RECHERCHES MEDICALES DE FRANCEVILLE | FRENCH NATIONAL INSTITUTE FOR SUSTAINABLE DEVELOPMENT	FRANCK MONIOKO | LEMONDE BOUAFOU | MARC FLAUBERT NGANGUE	UNIVERSITE DES SCIENCES ET TECHNIQUES DE MASUKU | CENTRE INTERDISCIPLINAIRE DE RECHERCHES MEDICALES DE FRANCEVILLE | CENTRE INTERDISCIPLINAIRE DE RECHERCHES MEDICALES DE FRANCEVILLE	2021-04-28	GOOD	True	Pyretophorus_series	Anopheles_gambiae_complex		59.0	5213.0	Anopheles_coluzzii	Anopheles_coluzzii
DN806206U_C1	2403.0	GDNA00000554A	C1	HEAD | THORAX	Diptera	Culicidae	Anopheles	Anopheles gambiae group	ADULT	FEMALE	NOT_COLLECTED	NOT_COLLECTED	4395	2019-11-21	GABON | LOPE NATIONAL PARK	-0.11054	11.60093	Domestic	NOT_COLLECTED	NOT_COLLECTED	HUMAN_LANDING_CATCH	OUTDOORS	taxon expert, morphology	Kept at -20C within silica. Held at RT for 10 hours from field to laboratory in Gabon then stored at -20C before shipping in France. Held at RT for 48 hours for shipping from Gabon to Montpellier and then stored at -20C	NONE	2	2019-11-21	DNA extraction and purification carried out with DNeasy Blood and Tissue Kit	15.0		HG1	Y		BORIS MAKANGA | LEMONDE BOUAFOU | NIL RAHOLA	INSTITUT DE RECHERCHE EN ECOLOGIE TROPICALE | CENTRE INTERDISCIPLINAIRE DE RECHERCHES MEDICALES DE FRANCEVILLE | FRENCH NATIONAL INSTITUTE FOR SUSTAINABLE DEVELOPMENT	BORIS MAKANGA | DIEGO AYALA | NIL RAHOLA | LEMONDE BOUAFOU | MARC FLAUBERT NGANGUE	INSTITUT DE RECHERCHE EN ECOLOGIE TROPICALE | FRENCH NATIONAL INSTITUTE FOR SUSTAINABLE DEVELOPMENT | CENTRE INTERDISCIPLINAIRE DE RECHERCHES MEDICALES DE FRANCEVILLE | CENTRE INTERDISCIPLINAIRE DE RECHERCHES MEDICALES DE FRANCEVILLE | FRENCH NATIONAL INSTITUTE FOR SUSTAINABLE DEVELOPMENT	FRANCK MONIOKO | LEMONDE BOUAFOU | MARC FLAUBERT NGANGUE	UNIVERSITE DES SCIENCES ET TECHNIQUES DE MASUKU | CENTRE INTERDISCIPLINAIRE DE RECHERCHES MEDICALES DE FRANCEVILLE | CENTRE INTERDISCIPLINAIRE DE RECHERCHES MEDICALES DE FRANCEVILLE	2021-04-28	GOOD	True	Pyretophorus_series	Anopheles_gambiae_complex		60.0	9046.0	Anopheles_coluzzii	Anopheles_coluzzii
DN806206U_D1	2404.0	GDNA00000554A	D1	HEAD | THORAX	Diptera	Culicidae	Anopheles	Anopheles gambiae group	ADULT	FEMALE	NOT_COLLECTED	NOT_COLLECTED	4396	2019-11-21	GABON | LOPE NATIONAL PARK	-0.11054	11.60093	Domestic	NOT_COLLECTED	NOT_COLLECTED	HUMAN_LANDING_CATCH	OUTDOORS	taxon expert, morphology	Kept at -20C within silica. Held at RT for 10 hours from field to laboratory in Gabon then stored at -20C before shipping in France. Held at RT for 48 hours for shipping from Gabon to Montpellier and then stored at -20C	NONE	2	2019-11-21	DNA extraction and purification carried out with DNeasy Blood and Tissue Kit	15.0		HG1	Y		BORIS MAKANGA | LEMONDE BOUAFOU | NIL RAHOLA	INSTITUT DE RECHERCHE EN ECOLOGIE TROPICALE | CENTRE INTERDISCIPLINAIRE DE RECHERCHES MEDICALES DE FRANCEVILLE | FRENCH NATIONAL INSTITUTE FOR SUSTAINABLE DEVELOPMENT	BORIS MAKANGA | DIEGO AYALA | NIL RAHOLA | LEMONDE BOUAFOU | MARC FLAUBERT NGANGUE	INSTITUT DE RECHERCHE EN ECOLOGIE TROPICALE | FRENCH NATIONAL INSTITUTE FOR SUSTAINABLE DEVELOPMENT | CENTRE INTERDISCIPLINAIRE DE RECHERCHES MEDICALES DE FRANCEVILLE | CENTRE INTERDISCIPLINAIRE DE RECHERCHES MEDICALES DE FRANCEVILLE | FRENCH NATIONAL INSTITUTE FOR SUSTAINABLE DEVELOPMENT	FRANCK MONIOKO | LEMONDE BOUAFOU | MARC FLAUBERT NGANGUE	UNIVERSITE DES SCIENCES ET TECHNIQUES DE MASUKU | CENTRE INTERDISCIPLINAIRE DE RECHERCHES MEDICALES DE FRANCEVILLE | CENTRE INTERDISCIPLINAIRE DE RECHERCHES MEDICALES DE FRANCEVILLE	2021-04-28	GOOD	True	Pyretophorus_series	Anopheles_gambiae_complex		61.0	17401.0	Uncertain_coluzzii_tengrela_gambiae	Uncertain_coluzzii_tengrela_gambiae
DN806206U_E1	2405.0	GDNA00000554A	E1	HEAD | THORAX	Diptera	Culicidae	Anopheles	Anopheles gambiae group	ADULT	FEMALE	NOT_COLLECTED	NOT_COLLECTED	4400	2019-11-24	GABON | LOPE NATIONAL PARK	-0.10315	11.60577	Domestic	NOT_COLLECTED	NOT_COLLECTED	HUMAN_LANDING_CATCH	OUTDOORS	taxon expert, morphology	Kept at -20C within silica. Held at RT for 10 hours from field to laboratory in Gabon then stored at -20C before shipping in France. Held at RT for 48 hours for shipping from Gabon to Montpellier and then stored at -20C	NONE	2	2019-11-24	DNA extraction and purification carried out with DNeasy Blood and Tissue Kit	15.0	8,06	HG1	Y		BORIS MAKANGA | LEMONDE BOUAFOU | NIL RAHOLA	INSTITUT DE RECHERCHE EN ECOLOGIE TROPICALE | CENTRE INTERDISCIPLINAIRE DE RECHERCHES MEDICALES DE FRANCEVILLE | FRENCH NATIONAL INSTITUTE FOR SUSTAINABLE DEVELOPMENT	BORIS MAKANGA | DIEGO AYALA | NIL RAHOLA | LEMONDE BOUAFOU | MARC FLAUBERT NGANGUE	INSTITUT DE RECHERCHE EN ECOLOGIE TROPICALE | FRENCH NATIONAL INSTITUTE FOR SUSTAINABLE DEVELOPMENT | CENTRE INTERDISCIPLINAIRE DE RECHERCHES MEDICALES DE FRANCEVILLE | CENTRE INTERDISCIPLINAIRE DE RECHERCHES MEDICALES DE FRANCEVILLE | FRENCH NATIONAL INSTITUTE FOR SUSTAINABLE DEVELOPMENT	FRANCK MONIOKO | LEMONDE BOUAFOU | MARC FLAUBERT NGANGUE	UNIVERSITE DES SCIENCES ET TECHNIQUES DE MASUKU | CENTRE INTERDISCIPLINAIRE DE RECHERCHES MEDICALES DE FRANCEVILLE | CENTRE INTERDISCIPLINAIRE DE RECHERCHES MEDICALES DE FRANCEVILLE	2021-04-28	GOOD	True	Pyretophorus_series	Anopheles_gambiae_complex		61.0	9795.0	Anopheles_coluzzii	Anopheles_coluzzii
DN806206U_F1	2406.0	GDNA00000554A	F1	HEAD | THORAX	Diptera	Culicidae	Anopheles	Anopheles gambiae group	ADULT	FEMALE	NOT_COLLECTED	NOT_COLLECTED	4403	2019-11-24	GABON | LOPE NATIONAL PARK	-0.10315	11.60577	Domestic	NOT_COLLECTED	NOT_COLLECTED	NON_HUMAN_ANIMAL_BAITED_CATCH	OUTDOORS	taxon expert, morphology	Kept at -20C within silica. Held at RT for 10 hours from field to laboratory in Gabon then stored at -20C before shipping in France. Held at RT for 48 hours for shipping from Gabon to Montpellier and then stored at -20C	NONE	2	2019-11-24	DNA extraction and purification carried out with DNeasy Blood and Tissue Kit	15.0	6,98	HG1	Y		BORIS MAKANGA | LEMONDE BOUAFOU | NIL RAHOLA	INSTITUT DE RECHERCHE EN ECOLOGIE TROPICALE | CENTRE INTERDISCIPLINAIRE DE RECHERCHES MEDICALES DE FRANCEVILLE | FRENCH NATIONAL INSTITUTE FOR SUSTAINABLE DEVELOPMENT	BORIS MAKANGA | DIEGO AYALA | NIL RAHOLA | LEMONDE BOUAFOU | MARC FLAUBERT NGANGUE	INSTITUT DE RECHERCHE EN ECOLOGIE TROPICALE | FRENCH NATIONAL INSTITUTE FOR SUSTAINABLE DEVELOPMENT | CENTRE INTERDISCIPLINAIRE DE RECHERCHES MEDICALES DE FRANCEVILLE | CENTRE INTERDISCIPLINAIRE DE RECHERCHES MEDICALES DE FRANCEVILLE | FRENCH NATIONAL INSTITUTE FOR SUSTAINABLE DEVELOPMENT	FRANCK MONIOKO | LEMONDE BOUAFOU | MARC FLAUBERT NGANGUE	UNIVERSITE DES SCIENCES ET TECHNIQUES DE MASUKU | CENTRE INTERDISCIPLINAIRE DE RECHERCHES MEDICALES DE FRANCEVILLE | CENTRE INTERDISCIPLINAIRE DE RECHERCHES MEDICALES DE FRANCEVILLE	2021-04-28	GOOD	True	Pyretophorus_series	Anopheles_gambiae_complex		60.0	30607.0	Anopheles_coluzzii	Anopheles_coluzzii
DN806206U_G1	2407.0	GDNA00000554A	G1	HEAD | THORAX	Diptera	Culicidae	Anopheles	Anopheles gambiae group	ADULT	FEMALE	NOT_COLLECTED	NOT_COLLECTED	4485	2019-11-24	GABON | LOPE NATIONAL PARK	-0.10315	11.60577	Domestic	NOT_COLLECTED	NOT_COLLECTED	NON_HUMAN_ANIMAL_BAITED_CATCH	OUTDOORS	taxon expert, morphology	Kept at -20C within silica. Held at RT for 10 hours from field to laboratory in Gabon then stored at -20C before shipping in France. Held at RT for 48 hours for shipping from Gabon to Montpellier and then stored at -20C	NONE	2	2019-11-24	DNA extraction and purification carried out with DNeasy Blood and Tissue Kit	15.0	9,38	HG1	Y		BORIS MAKANGA | LEMONDE BOUAFOU | NIL RAHOLA	INSTITUT DE RECHERCHE EN ECOLOGIE TROPICALE | CENTRE INTERDISCIPLINAIRE DE RECHERCHES MEDICALES DE FRANCEVILLE | FRENCH NATIONAL INSTITUTE FOR SUSTAINABLE DEVELOPMENT	BORIS MAKANGA | DIEGO AYALA | NIL RAHOLA | LEMONDE BOUAFOU | MARC FLAUBERT NGANGUE	INSTITUT DE RECHERCHE EN ECOLOGIE TROPICALE | FRENCH NATIONAL INSTITUTE FOR SUSTAINABLE DEVELOPMENT | CENTRE INTERDISCIPLINAIRE DE RECHERCHES MEDICALES DE FRANCEVILLE | CENTRE INTERDISCIPLINAIRE DE RECHERCHES MEDICALES DE FRANCEVILLE | FRENCH NATIONAL INSTITUTE FOR SUSTAINABLE DEVELOPMENT	FRANCK MONIOKO | LEMONDE BOUAFOU | MARC FLAUBERT NGANGUE	UNIVERSITE DES SCIENCES ET TECHNIQUES DE MASUKU | CENTRE INTERDISCIPLINAIRE DE RECHERCHES MEDICALES DE FRANCEVILLE | CENTRE INTERDISCIPLINAIRE DE RECHERCHES MEDICALES DE FRANCEVILLE	2021-04-28	GOOD	True	Pyretophorus_series	Anopheles_gambiae_complex		27.0	520.0		Anopheles_gambiae_complex
DN806206U_H1	2408.0	GDNA00000554A	H1	HEAD | THORAX	Diptera	Culicidae	Anopheles	Anopheles gambiae group	ADULT	FEMALE	NOT_COLLECTED	NOT_COLLECTED	4486	2019-11-24	GABON | LOPE NATIONAL PARK	-0.10315	11.60577	Domestic	NOT_COLLECTED	NOT_COLLECTED	NON_HUMAN_ANIMAL_BAITED_CATCH	OUTDOORS	taxon expert, morphology	Kept at -20C within silica. Held at RT for 10 hours from field to laboratory in Gabon then stored at -20C before shipping in France. Held at RT for 48 hours for shipping from Gabon to Montpellier and then stored at -20C	NONE	2	2019-11-24	DNA extraction and purification carried out with DNeasy Blood and Tissue Kit	15.0	2,98	HG1	Y		BORIS MAKANGA | LEMONDE BOUAFOU | NIL RAHOLA	INSTITUT DE RECHERCHE EN ECOLOGIE TROPICALE | CENTRE INTERDISCIPLINAIRE DE RECHERCHES MEDICALES DE FRANCEVILLE | FRENCH NATIONAL INSTITUTE FOR SUSTAINABLE DEVELOPMENT	BORIS MAKANGA | DIEGO AYALA | NIL RAHOLA | LEMONDE BOUAFOU | MARC FLAUBERT NGANGUE	INSTITUT DE RECHERCHE EN ECOLOGIE TROPICALE | FRENCH NATIONAL INSTITUTE FOR SUSTAINABLE DEVELOPMENT | CENTRE INTERDISCIPLINAIRE DE RECHERCHES MEDICALES DE FRANCEVILLE | CENTRE INTERDISCIPLINAIRE DE RECHERCHES MEDICALES DE FRANCEVILLE | FRENCH NATIONAL INSTITUTE FOR SUSTAINABLE DEVELOPMENT	FRANCK MONIOKO | LEMONDE BOUAFOU | MARC FLAUBERT NGANGUE	UNIVERSITE DES SCIENCES ET TECHNIQUES DE MASUKU | CENTRE INTERDISCIPLINAIRE DE RECHERCHES MEDICALES DE FRANCEVILLE | CENTRE INTERDISCIPLINAIRE DE RECHERCHES MEDICALES DE FRANCEVILLE	2021-04-28	GOOD	True	Pyretophorus_series	Anopheles_gambiae_complex		60.0	5532.0	Anopheles_coluzzii	Anopheles_coluzzii
DN806206U_A2	2409.0	GDNA00000554A	A2	HEAD | THORAX	Diptera	Culicidae	Anopheles	Anopheles gambiae group	ADULT	FEMALE	NOT_COLLECTED	NOT_COLLECTED	4487	2019-11-24	GABON | LOPE NATIONAL PARK	-0.10315	11.60577	Domestic	NOT_COLLECTED	NOT_COLLECTED	NON_HUMAN_ANIMAL_BAITED_CATCH	OUTDOORS	taxon expert, morphology	Kept at -20C within silica. Held at RT for 10 hours from field to laboratory in Gabon then stored at -20C before shipping in France. Held at RT for 48 hours for shipping from Gabon to Montpellier and then stored at -20C	NONE	2	2019-11-24	DNA extraction and purification carried out with DNeasy Blood and Tissue Kit	15.0		HG1	Y		BORIS MAKANGA | LEMONDE BOUAFOU | NIL RAHOLA	INSTITUT DE RECHERCHE EN ECOLOGIE TROPICALE | CENTRE INTERDISCIPLINAIRE DE RECHERCHES MEDICALES DE FRANCEVILLE | FRENCH NATIONAL INSTITUTE FOR SUSTAINABLE DEVELOPMENT	BORIS MAKANGA | DIEGO AYALA | NIL RAHOLA | LEMONDE BOUAFOU | MARC FLAUBERT NGANGUE	INSTITUT DE RECHERCHE EN ECOLOGIE TROPICALE | FRENCH NATIONAL INSTITUTE FOR SUSTAINABLE DEVELOPMENT | CENTRE INTERDISCIPLINAIRE DE RECHERCHES MEDICALES DE FRANCEVILLE | CENTRE INTERDISCIPLINAIRE DE RECHERCHES MEDICALES DE FRANCEVILLE | FRENCH NATIONAL INSTITUTE FOR SUSTAINABLE DEVELOPMENT	FRANCK MONIOKO | LEMONDE BOUAFOU | MARC FLAUBERT NGANGUE	UNIVERSITE DES SCIENCES ET TECHNIQUES DE MASUKU | CENTRE INTERDISCIPLINAIRE DE RECHERCHES MEDICALES DE FRANCEVILLE | CENTRE INTERDISCIPLINAIRE DE RECHERCHES MEDICALES DE FRANCEVILLE	2021-04-28	GOOD	True	Pyretophorus_series	Anopheles_gambiae_complex		61.0	7228.0	Anopheles_coluzzii	Anopheles_coluzzii
DN806206U_B2	2410.0	GDNA00000554A	B2	HEAD | THORAX	Diptera	Culicidae	Anopheles	Anopheles gambiae group	ADULT	FEMALE	NOT_COLLECTED	NOT_COLLECTED	4490	2019-11-24	GABON | LOPE NATIONAL PARK	-0.10315	11.60577	Domestic	NOT_COLLECTED	NOT_COLLECTED	NON_HUMAN_ANIMAL_BAITED_CATCH	OUTDOORS	taxon expert, morphology	Kept at -20C within silica. Held at RT for 10 hours from field to laboratory in Gabon then stored at -20C before shipping in France. Held at RT for 48 hours for shipping from Gabon to Montpellier and then stored at -20C	NONE	2	2019-11-24	DNA extraction and purification carried out with DNeasy Blood and Tissue Kit	15.0		HG1	Y		BORIS MAKANGA | LEMONDE BOUAFOU | NIL RAHOLA	INSTITUT DE RECHERCHE EN ECOLOGIE TROPICALE | CENTRE INTERDISCIPLINAIRE DE RECHERCHES MEDICALES DE FRANCEVILLE | FRENCH NATIONAL INSTITUTE FOR SUSTAINABLE DEVELOPMENT	BORIS MAKANGA | DIEGO AYALA | NIL RAHOLA | LEMONDE BOUAFOU | MARC FLAUBERT NGANGUE	INSTITUT DE RECHERCHE EN ECOLOGIE TROPICALE | FRENCH NATIONAL INSTITUTE FOR SUSTAINABLE DEVELOPMENT | CENTRE INTERDISCIPLINAIRE DE RECHERCHES MEDICALES DE FRANCEVILLE | CENTRE INTERDISCIPLINAIRE DE RECHERCHES MEDICALES DE FRANCEVILLE | FRENCH NATIONAL INSTITUTE FOR SUSTAINABLE DEVELOPMENT	FRANCK MONIOKO | LEMONDE BOUAFOU | MARC FLAUBERT NGANGUE	UNIVERSITE DES SCIENCES ET TECHNIQUES DE MASUKU | CENTRE INTERDISCIPLINAIRE DE RECHERCHES MEDICALES DE FRANCEVILLE | CENTRE INTERDISCIPLINAIRE DE RECHERCHES MEDICALES DE FRANCEVILLE	2021-04-28	GOOD								TOO_FEW_TARGETS
DN806206U_C2	2411.0	GDNA00000554A	C2	HEAD | THORAX	Diptera	Culicidae	Anopheles	Anopheles gambiae group	ADULT	FEMALE	NOT_COLLECTED	NOT_COLLECTED	4493	2019-11-24	GABON | LOPE NATIONAL PARK	-0.10315	11.60577	Domestic	NOT_COLLECTED	NOT_COLLECTED	NON_HUMAN_ANIMAL_BAITED_CATCH	OUTDOORS	taxon expert, morphology	Kept at -20C within silica. Held at RT for 10 hours from field to laboratory in Gabon then stored at -20C before shipping in France. Held at RT for 48 hours for shipping from Gabon to Montpellier and then stored at -20C	NONE	2	2019-11-24	DNA extraction and purification carried out with DNeasy Blood and Tissue Kit	15.0		HG1	Y		BORIS MAKANGA | LEMONDE BOUAFOU | NIL RAHOLA	INSTITUT DE RECHERCHE EN ECOLOGIE TROPICALE | CENTRE INTERDISCIPLINAIRE DE RECHERCHES MEDICALES DE FRANCEVILLE | FRENCH NATIONAL INSTITUTE FOR SUSTAINABLE DEVELOPMENT	BORIS MAKANGA | DIEGO AYALA | NIL RAHOLA | LEMONDE BOUAFOU | MARC FLAUBERT NGANGUE	INSTITUT DE RECHERCHE EN ECOLOGIE TROPICALE | FRENCH NATIONAL INSTITUTE FOR SUSTAINABLE DEVELOPMENT | CENTRE INTERDISCIPLINAIRE DE RECHERCHES MEDICALES DE FRANCEVILLE | CENTRE INTERDISCIPLINAIRE DE RECHERCHES MEDICALES DE FRANCEVILLE | FRENCH NATIONAL INSTITUTE FOR SUSTAINABLE DEVELOPMENT	FRANCK MONIOKO | LEMONDE BOUAFOU | MARC FLAUBERT NGANGUE	UNIVERSITE DES SCIENCES ET TECHNIQUES DE MASUKU | CENTRE INTERDISCIPLINAIRE DE RECHERCHES MEDICALES DE FRANCEVILLE | CENTRE INTERDISCIPLINAIRE DE RECHERCHES MEDICALES DE FRANCEVILLE	2021-04-28	GOOD	True	Pyretophorus_series	Anopheles_gambiae_complex		30.0	614.0		Anopheles_gambiae_complex
DN806206U_D2	2412.0	GDNA00000554A	D2	HEAD | THORAX	Diptera	Culicidae	Anopheles	Anopheles gambiae group	ADULT	FEMALE	NOT_COLLECTED	NOT_COLLECTED	4495	2019-11-24	GABON | LOPE NATIONAL PARK	-0.10315	11.60577	Domestic	NOT_COLLECTED	NOT_COLLECTED	NON_HUMAN_ANIMAL_BAITED_CATCH	OUTDOORS	taxon expert, morphology	Kept at -20C within silica. Held at RT for 10 hours from field to laboratory in Gabon then stored at -20C before shipping in France. Held at RT for 48 hours for shipping from Gabon to Montpellier and then stored at -20C	NONE	2	2019-11-24	DNA extraction and purification carried out with DNeasy Blood and Tissue Kit	15.0		HG1	Y		BORIS MAKANGA | LEMONDE BOUAFOU | NIL RAHOLA	INSTITUT DE RECHERCHE EN ECOLOGIE TROPICALE | CENTRE INTERDISCIPLINAIRE DE RECHERCHES MEDICALES DE FRANCEVILLE | FRENCH NATIONAL INSTITUTE FOR SUSTAINABLE DEVELOPMENT	BORIS MAKANGA | DIEGO AYALA | NIL RAHOLA | LEMONDE BOUAFOU | MARC FLAUBERT NGANGUE	INSTITUT DE RECHERCHE EN ECOLOGIE TROPICALE | FRENCH NATIONAL INSTITUTE FOR SUSTAINABLE DEVELOPMENT | CENTRE INTERDISCIPLINAIRE DE RECHERCHES MEDICALES DE FRANCEVILLE | CENTRE INTERDISCIPLINAIRE DE RECHERCHES MEDICALES DE FRANCEVILLE | FRENCH NATIONAL INSTITUTE FOR SUSTAINABLE DEVELOPMENT	FRANCK MONIOKO | LEMONDE BOUAFOU | MARC FLAUBERT NGANGUE	UNIVERSITE DES SCIENCES ET TECHNIQUES DE MASUKU | CENTRE INTERDISCIPLINAIRE DE RECHERCHES MEDICALES DE FRANCEVILLE | CENTRE INTERDISCIPLINAIRE DE RECHERCHES MEDICALES DE FRANCEVILLE	2021-04-28	GOOD	True	Pyretophorus_series	Anopheles_gambiae_complex		53.0	1854.0	Uncertain_coluzzii_tengrela	Uncertain_coluzzii_tengrela
DN806206U_E2	2413.0	GDNA00000554A	E2	HEAD | THORAX	Diptera	Culicidae	Anopheles	Anopheles gambiae group	ADULT	FEMALE	NOT_COLLECTED	NOT_COLLECTED	4522	2019-11-24	GABON | LOPE NATIONAL PARK	-0.10315	11.60577	Domestic	NOT_COLLECTED	NOT_COLLECTED	HUMAN_LANDING_CATCH	OUTDOORS	taxon expert, morphology	Kept at -20C within silica. Held at RT for 10 hours from field to laboratory in Gabon then stored at -20C before shipping in France. Held at RT for 48 hours for shipping from Gabon to Montpellier and then stored at -20C	NONE	2	2019-11-24	DNA extraction and purification carried out with DNeasy Blood and Tissue Kit	15.0		HG1	Y		BORIS MAKANGA | LEMONDE BOUAFOU | NIL RAHOLA	INSTITUT DE RECHERCHE EN ECOLOGIE TROPICALE | CENTRE INTERDISCIPLINAIRE DE RECHERCHES MEDICALES DE FRANCEVILLE | FRENCH NATIONAL INSTITUTE FOR SUSTAINABLE DEVELOPMENT	BORIS MAKANGA | DIEGO AYALA | NIL RAHOLA | LEMONDE BOUAFOU | MARC FLAUBERT NGANGUE	INSTITUT DE RECHERCHE EN ECOLOGIE TROPICALE | FRENCH NATIONAL INSTITUTE FOR SUSTAINABLE DEVELOPMENT | CENTRE INTERDISCIPLINAIRE DE RECHERCHES MEDICALES DE FRANCEVILLE | CENTRE INTERDISCIPLINAIRE DE RECHERCHES MEDICALES DE FRANCEVILLE | FRENCH NATIONAL INSTITUTE FOR SUSTAINABLE DEVELOPMENT	FRANCK MONIOKO | LEMONDE BOUAFOU | MARC FLAUBERT NGANGUE	UNIVERSITE DES SCIENCES ET TECHNIQUES DE MASUKU | CENTRE INTERDISCIPLINAIRE DE RECHERCHES MEDICALES DE FRANCEVILLE | CENTRE INTERDISCIPLINAIRE DE RECHERCHES MEDICALES DE FRANCEVILLE	2021-04-28	GOOD	True	Pyretophorus_series	Anopheles_gambiae_complex		60.0	20954.0	Anopheles_coluzzii	Anopheles_coluzzii
DN806206U_F2	2414.0	GDNA00000554A	F2	HEAD | THORAX	Diptera	Culicidae	Anopheles	Anopheles gambiae group	ADULT	FEMALE	NOT_COLLECTED	NOT_COLLECTED	4579	2019-11-24	GABON | LOPE NATIONAL PARK	-0.10315	11.60577	Domestic	NOT_COLLECTED	NOT_COLLECTED	HUMAN_LANDING_CATCH	OUTDOORS	taxon expert, morphology	Kept at -20C within silica. Held at RT for 10 hours from field to laboratory in Gabon then stored at -20C before shipping in France. Held at RT for 48 hours for shipping from Gabon to Montpellier and then stored at -20C	NONE	2	2019-11-24	DNA extraction and purification carried out with DNeasy Blood and Tissue Kit	15.0		HG1	Y		BORIS MAKANGA | LEMONDE BOUAFOU | NIL RAHOLA	INSTITUT DE RECHERCHE EN ECOLOGIE TROPICALE | CENTRE INTERDISCIPLINAIRE DE RECHERCHES MEDICALES DE FRANCEVILLE | FRENCH NATIONAL INSTITUTE FOR SUSTAINABLE DEVELOPMENT	BORIS MAKANGA | DIEGO AYALA | NIL RAHOLA | LEMONDE BOUAFOU | MARC FLAUBERT NGANGUE	INSTITUT DE RECHERCHE EN ECOLOGIE TROPICALE | FRENCH NATIONAL INSTITUTE FOR SUSTAINABLE DEVELOPMENT | CENTRE INTERDISCIPLINAIRE DE RECHERCHES MEDICALES DE FRANCEVILLE | CENTRE INTERDISCIPLINAIRE DE RECHERCHES MEDICALES DE FRANCEVILLE | FRENCH NATIONAL INSTITUTE FOR SUSTAINABLE DEVELOPMENT	FRANCK MONIOKO | LEMONDE BOUAFOU | MARC FLAUBERT NGANGUE	UNIVERSITE DES SCIENCES ET TECHNIQUES DE MASUKU | CENTRE INTERDISCIPLINAIRE DE RECHERCHES MEDICALES DE FRANCEVILLE | CENTRE INTERDISCIPLINAIRE DE RECHERCHES MEDICALES DE FRANCEVILLE	2021-04-28	GOOD	True	Pyretophorus_series	Anopheles_gambiae_complex		17.0	269.0		Anopheles_gambiae_complex
DN806206U_G2	2415.0	GDNA00000554A	G2	HEAD | THORAX	Diptera	Culicidae	Anopheles	Anopheles gambiae group	ADULT	FEMALE	NOT_COLLECTED	NOT_COLLECTED	4580	2019-11-24	GABON | LOPE NATIONAL PARK	-0.10315	11.60577	Domestic	NOT_COLLECTED	NOT_COLLECTED	HUMAN_LANDING_CATCH	OUTDOORS	taxon expert, morphology	Kept at -20C within silica. Held at RT for 10 hours from field to laboratory in Gabon then stored at -20C before shipping in France. Held at RT for 48 hours for shipping from Gabon to Montpellier and then stored at -20C	NONE	2	2019-11-24	DNA extraction and purification carried out with DNeasy Blood and Tissue Kit	15.0		HG1	Y		BORIS MAKANGA | LEMONDE BOUAFOU | NIL RAHOLA	INSTITUT DE RECHERCHE EN ECOLOGIE TROPICALE | CENTRE INTERDISCIPLINAIRE DE RECHERCHES MEDICALES DE FRANCEVILLE | FRENCH NATIONAL INSTITUTE FOR SUSTAINABLE DEVELOPMENT	BORIS MAKANGA | DIEGO AYALA | NIL RAHOLA | LEMONDE BOUAFOU | MARC FLAUBERT NGANGUE	INSTITUT DE RECHERCHE EN ECOLOGIE TROPICALE | FRENCH NATIONAL INSTITUTE FOR SUSTAINABLE DEVELOPMENT | CENTRE INTERDISCIPLINAIRE DE RECHERCHES MEDICALES DE FRANCEVILLE | CENTRE INTERDISCIPLINAIRE DE RECHERCHES MEDICALES DE FRANCEVILLE | FRENCH NATIONAL INSTITUTE FOR SUSTAINABLE DEVELOPMENT	FRANCK MONIOKO | LEMONDE BOUAFOU | MARC FLAUBERT NGANGUE	UNIVERSITE DES SCIENCES ET TECHNIQUES DE MASUKU | CENTRE INTERDISCIPLINAIRE DE RECHERCHES MEDICALES DE FRANCEVILLE | CENTRE INTERDISCIPLINAIRE DE RECHERCHES MEDICALES DE FRANCEVILLE	2021-04-28	GOOD	True	Pyretophorus_series	Anopheles_gambiae_complex		20.0	321.0		Anopheles_gambiae_complex
DN806206U_H2	2416.0	GDNA00000554A	H2	HEAD | THORAX	Diptera	Culicidae	Anopheles	Anopheles gambiae group	ADULT	FEMALE	NOT_COLLECTED	NOT_COLLECTED	4581	2019-11-24	GABON | LOPE NATIONAL PARK	-0.10315	11.60577	Domestic	NOT_COLLECTED	NOT_COLLECTED	HUMAN_LANDING_CATCH	OUTDOORS	taxon expert, morphology	Kept at -20C within silica. Held at RT for 10 hours from field to laboratory in Gabon then stored at -20C before shipping in France. Held at RT for 48 hours for shipping from Gabon to Montpellier and then stored at -20C	NONE	2	2019-11-24	DNA extraction and purification carried out with DNeasy Blood and Tissue Kit	15.0		HG1	Y		BORIS MAKANGA | LEMONDE BOUAFOU | NIL RAHOLA	INSTITUT DE RECHERCHE EN ECOLOGIE TROPICALE | CENTRE INTERDISCIPLINAIRE DE RECHERCHES MEDICALES DE FRANCEVILLE | FRENCH NATIONAL INSTITUTE FOR SUSTAINABLE DEVELOPMENT	BORIS MAKANGA | DIEGO AYALA | NIL RAHOLA | LEMONDE BOUAFOU | MARC FLAUBERT NGANGUE	INSTITUT DE RECHERCHE EN ECOLOGIE TROPICALE | FRENCH NATIONAL INSTITUTE FOR SUSTAINABLE DEVELOPMENT | CENTRE INTERDISCIPLINAIRE DE RECHERCHES MEDICALES DE FRANCEVILLE | CENTRE INTERDISCIPLINAIRE DE RECHERCHES MEDICALES DE FRANCEVILLE | FRENCH NATIONAL INSTITUTE FOR SUSTAINABLE DEVELOPMENT	FRANCK MONIOKO | LEMONDE BOUAFOU | MARC FLAUBERT NGANGUE	UNIVERSITE DES SCIENCES ET TECHNIQUES DE MASUKU | CENTRE INTERDISCIPLINAIRE DE RECHERCHES MEDICALES DE FRANCEVILLE | CENTRE INTERDISCIPLINAIRE DE RECHERCHES MEDICALES DE FRANCEVILLE	2021-04-28	GOOD	True	Pyretophorus_series	Anopheles_gambiae_complex		11.0	178.0		Anopheles_gambiae_complex
DN806206U_A3	2417.0	GDNA00000554A	A3	HEAD | THORAX	Diptera	Culicidae	Anopheles	Anopheles gambiae group	ADULT	FEMALE	NOT_COLLECTED	NOT_COLLECTED	4582	2019-11-24	GABON | LOPE NATIONAL PARK	-0.10315	11.60577	Domestic	NOT_COLLECTED	NOT_COLLECTED	HUMAN_LANDING_CATCH	OUTDOORS	taxon expert, morphology	Kept at -20C within silica. Held at RT for 10 hours from field to laboratory in Gabon then stored at -20C before shipping in France. Held at RT for 48 hours for shipping from Gabon to Montpellier and then stored at -20C	NONE	2	2019-11-24	DNA extraction and purification carried out with DNeasy Blood and Tissue Kit	15.0		HG1	Y		BORIS MAKANGA | LEMONDE BOUAFOU | NIL RAHOLA	INSTITUT DE RECHERCHE EN ECOLOGIE TROPICALE | CENTRE INTERDISCIPLINAIRE DE RECHERCHES MEDICALES DE FRANCEVILLE | FRENCH NATIONAL INSTITUTE FOR SUSTAINABLE DEVELOPMENT	BORIS MAKANGA | DIEGO AYALA | NIL RAHOLA | LEMONDE BOUAFOU | MARC FLAUBERT NGANGUE	INSTITUT DE RECHERCHE EN ECOLOGIE TROPICALE | FRENCH NATIONAL INSTITUTE FOR SUSTAINABLE DEVELOPMENT | CENTRE INTERDISCIPLINAIRE DE RECHERCHES MEDICALES DE FRANCEVILLE | CENTRE INTERDISCIPLINAIRE DE RECHERCHES MEDICALES DE FRANCEVILLE | FRENCH NATIONAL INSTITUTE FOR SUSTAINABLE DEVELOPMENT	FRANCK MONIOKO | LEMONDE BOUAFOU | MARC FLAUBERT NGANGUE	UNIVERSITE DES SCIENCES ET TECHNIQUES DE MASUKU | CENTRE INTERDISCIPLINAIRE DE RECHERCHES MEDICALES DE FRANCEVILLE | CENTRE INTERDISCIPLINAIRE DE RECHERCHES MEDICALES DE FRANCEVILLE	2021-04-28	GOOD	True	Pyretophorus_series	Anopheles_gambiae_complex		59.0	7001.0	Uncertain_tengrela_coluzzii	Uncertain_tengrela_coluzzii
DN806206U_B3	2418.0	GDNA00000554A	B3	HEAD | THORAX	Diptera	Culicidae	Anopheles	Anopheles gambiae group	ADULT	FEMALE	NOT_COLLECTED	NOT_COLLECTED	4583	2019-11-24	GABON | LOPE NATIONAL PARK	-0.10315	11.60577	Domestic	NOT_COLLECTED	NOT_COLLECTED	HUMAN_LANDING_CATCH	OUTDOORS	taxon expert, morphology	Kept at -20C within silica. Held at RT for 10 hours from field to laboratory in Gabon then stored at -20C before shipping in France. Held at RT for 48 hours for shipping from Gabon to Montpellier and then stored at -20C	NONE	2	2019-11-24	DNA extraction and purification carried out with DNeasy Blood and Tissue Kit	15.0		HG1	Y		BORIS MAKANGA | LEMONDE BOUAFOU | NIL RAHOLA	INSTITUT DE RECHERCHE EN ECOLOGIE TROPICALE | CENTRE INTERDISCIPLINAIRE DE RECHERCHES MEDICALES DE FRANCEVILLE | FRENCH NATIONAL INSTITUTE FOR SUSTAINABLE DEVELOPMENT	BORIS MAKANGA | DIEGO AYALA | NIL RAHOLA | LEMONDE BOUAFOU | MARC FLAUBERT NGANGUE	INSTITUT DE RECHERCHE EN ECOLOGIE TROPICALE | FRENCH NATIONAL INSTITUTE FOR SUSTAINABLE DEVELOPMENT | CENTRE INTERDISCIPLINAIRE DE RECHERCHES MEDICALES DE FRANCEVILLE | CENTRE INTERDISCIPLINAIRE DE RECHERCHES MEDICALES DE FRANCEVILLE | FRENCH NATIONAL INSTITUTE FOR SUSTAINABLE DEVELOPMENT	FRANCK MONIOKO | LEMONDE BOUAFOU | MARC FLAUBERT NGANGUE	UNIVERSITE DES SCIENCES ET TECHNIQUES DE MASUKU | CENTRE INTERDISCIPLINAIRE DE RECHERCHES MEDICALES DE FRANCEVILLE | CENTRE INTERDISCIPLINAIRE DE RECHERCHES MEDICALES DE FRANCEVILLE	2021-04-28	GOOD	True	Pyretophorus_series	Anopheles_gambiae_complex		49.0	1441.0		Anopheles_gambiae_complex
DN806206U_C3	2419.0	GDNA00000554A	C3	HEAD | THORAX	Diptera	Culicidae	Anopheles	Anopheles gambiae group	ADULT	FEMALE	NOT_COLLECTED	NOT_COLLECTED	4584	2019-11-24	GABON | LOPE NATIONAL PARK	-0.10315	11.60577	Domestic	NOT_COLLECTED	NOT_COLLECTED	HUMAN_LANDING_CATCH	OUTDOORS	taxon expert, morphology	Kept at -20C within silica. Held at RT for 10 hours from field to laboratory in Gabon then stored at -20C before shipping in France. Held at RT for 48 hours for shipping from Gabon to Montpellier and then stored at -20C	NONE	2	2019-11-24	DNA extraction and purification carried out with DNeasy Blood and Tissue Kit	15.0		HG1	Y		BORIS MAKANGA | LEMONDE BOUAFOU | NIL RAHOLA	INSTITUT DE RECHERCHE EN ECOLOGIE TROPICALE | CENTRE INTERDISCIPLINAIRE DE RECHERCHES MEDICALES DE FRANCEVILLE | FRENCH NATIONAL INSTITUTE FOR SUSTAINABLE DEVELOPMENT	BORIS MAKANGA | DIEGO AYALA | NIL RAHOLA | LEMONDE BOUAFOU | MARC FLAUBERT NGANGUE	INSTITUT DE RECHERCHE EN ECOLOGIE TROPICALE | FRENCH NATIONAL INSTITUTE FOR SUSTAINABLE DEVELOPMENT | CENTRE INTERDISCIPLINAIRE DE RECHERCHES MEDICALES DE FRANCEVILLE | CENTRE INTERDISCIPLINAIRE DE RECHERCHES MEDICALES DE FRANCEVILLE | FRENCH NATIONAL INSTITUTE FOR SUSTAINABLE DEVELOPMENT	FRANCK MONIOKO | LEMONDE BOUAFOU | MARC FLAUBERT NGANGUE	UNIVERSITE DES SCIENCES ET TECHNIQUES DE MASUKU | CENTRE INTERDISCIPLINAIRE DE RECHERCHES MEDICALES DE FRANCEVILLE | CENTRE INTERDISCIPLINAIRE DE RECHERCHES MEDICALES DE FRANCEVILLE	2021-04-28	GOOD	True	Pyretophorus_series	Anopheles_gambiae_complex		21.0	494.0		Anopheles_gambiae_complex
DN806206U_D3	2420.0	GDNA00000554A	D3	HEAD | THORAX	Diptera	Culicidae	Anopheles	Anopheles gambiae group	ADULT	FEMALE	NOT_COLLECTED	NOT_COLLECTED	4585	2019-11-24	GABON | LOPE NATIONAL PARK	-0.10315	11.60577	Domestic	NOT_COLLECTED	NOT_COLLECTED	HUMAN_LANDING_CATCH	OUTDOORS	taxon expert, morphology	Kept at -20C within silica. Held at RT for 10 hours from field to laboratory in Gabon then stored at -20C before shipping in France. Held at RT for 48 hours for shipping from Gabon to Montpellier and then stored at -20C	NONE	2	2019-11-24	DNA extraction and purification carried out with DNeasy Blood and Tissue Kit	15.0		HG1	Y		BORIS MAKANGA | LEMONDE BOUAFOU | NIL RAHOLA	INSTITUT DE RECHERCHE EN ECOLOGIE TROPICALE | CENTRE INTERDISCIPLINAIRE DE RECHERCHES MEDICALES DE FRANCEVILLE | FRENCH NATIONAL INSTITUTE FOR SUSTAINABLE DEVELOPMENT	BORIS MAKANGA | DIEGO AYALA | NIL RAHOLA | LEMONDE BOUAFOU | MARC FLAUBERT NGANGUE	INSTITUT DE RECHERCHE EN ECOLOGIE TROPICALE | FRENCH NATIONAL INSTITUTE FOR SUSTAINABLE DEVELOPMENT | CENTRE INTERDISCIPLINAIRE DE RECHERCHES MEDICALES DE FRANCEVILLE | CENTRE INTERDISCIPLINAIRE DE RECHERCHES MEDICALES DE FRANCEVILLE | FRENCH NATIONAL INSTITUTE FOR SUSTAINABLE DEVELOPMENT	FRANCK MONIOKO | LEMONDE BOUAFOU | MARC FLAUBERT NGANGUE	UNIVERSITE DES SCIENCES ET TECHNIQUES DE MASUKU | CENTRE INTERDISCIPLINAIRE DE RECHERCHES MEDICALES DE FRANCEVILLE | CENTRE INTERDISCIPLINAIRE DE RECHERCHES MEDICALES DE FRANCEVILLE	2021-04-28	GOOD	True	Pyretophorus_series	Anopheles_gambiae_complex		42.0	1187.0		Anopheles_gambiae_complex
DN806206U_E3	2421.0	GDNA00000554A	E3	HEAD | THORAX	Diptera	Culicidae	Anopheles	Anopheles gambiae group	ADULT	FEMALE	NOT_COLLECTED	NOT_COLLECTED	4586	2019-11-24	GABON | LOPE NATIONAL PARK	-0.10315	11.60577	Domestic	NOT_COLLECTED	NOT_COLLECTED	HUMAN_LANDING_CATCH	OUTDOORS	taxon expert, morphology	Kept at -20C within silica. Held at RT for 10 hours from field to laboratory in Gabon then stored at -20C before shipping in France. Held at RT for 48 hours for shipping from Gabon to Montpellier and then stored at -20C	NONE	2	2019-11-24	DNA extraction and purification carried out with DNeasy Blood and Tissue Kit	15.0		HG1	Y		BORIS MAKANGA | LEMONDE BOUAFOU | NIL RAHOLA	INSTITUT DE RECHERCHE EN ECOLOGIE TROPICALE | CENTRE INTERDISCIPLINAIRE DE RECHERCHES MEDICALES DE FRANCEVILLE | FRENCH NATIONAL INSTITUTE FOR SUSTAINABLE DEVELOPMENT	BORIS MAKANGA | DIEGO AYALA | NIL RAHOLA | LEMONDE BOUAFOU | MARC FLAUBERT NGANGUE	INSTITUT DE RECHERCHE EN ECOLOGIE TROPICALE | FRENCH NATIONAL INSTITUTE FOR SUSTAINABLE DEVELOPMENT | CENTRE INTERDISCIPLINAIRE DE RECHERCHES MEDICALES DE FRANCEVILLE | CENTRE INTERDISCIPLINAIRE DE RECHERCHES MEDICALES DE FRANCEVILLE | FRENCH NATIONAL INSTITUTE FOR SUSTAINABLE DEVELOPMENT	FRANCK MONIOKO | LEMONDE BOUAFOU | MARC FLAUBERT NGANGUE	UNIVERSITE DES SCIENCES ET TECHNIQUES DE MASUKU | CENTRE INTERDISCIPLINAIRE DE RECHERCHES MEDICALES DE FRANCEVILLE | CENTRE INTERDISCIPLINAIRE DE RECHERCHES MEDICALES DE FRANCEVILLE	2021-04-28	GOOD	True	Pyretophorus_series	Anopheles_gambiae_complex		58.0	2750.0	Uncertain_coluzzii_tengrela_gambiae	Uncertain_coluzzii_tengrela_gambiae
DN806206U_F3	2422.0	GDNA00000554A	F3	HEAD | THORAX	Diptera	Culicidae	Anopheles	Anopheles gambiae group	ADULT	FEMALE	NOT_COLLECTED	NOT_COLLECTED	4587	2019-11-24	GABON | LOPE NATIONAL PARK	-0.10315	11.60577	Domestic	NOT_COLLECTED	NOT_COLLECTED	HUMAN_LANDING_CATCH	OUTDOORS	taxon expert, morphology	Kept at -20C within silica. Held at RT for 10 hours from field to laboratory in Gabon then stored at -20C before shipping in France. Held at RT for 48 hours for shipping from Gabon to Montpellier and then stored at -20C	NONE	2	2019-11-24	DNA extraction and purification carried out with DNeasy Blood and Tissue Kit	15.0		HG1	Y		BORIS MAKANGA | LEMONDE BOUAFOU | NIL RAHOLA	INSTITUT DE RECHERCHE EN ECOLOGIE TROPICALE | CENTRE INTERDISCIPLINAIRE DE RECHERCHES MEDICALES DE FRANCEVILLE | FRENCH NATIONAL INSTITUTE FOR SUSTAINABLE DEVELOPMENT	BORIS MAKANGA | DIEGO AYALA | NIL RAHOLA | LEMONDE BOUAFOU | MARC FLAUBERT NGANGUE	INSTITUT DE RECHERCHE EN ECOLOGIE TROPICALE | FRENCH NATIONAL INSTITUTE FOR SUSTAINABLE DEVELOPMENT | CENTRE INTERDISCIPLINAIRE DE RECHERCHES MEDICALES DE FRANCEVILLE | CENTRE INTERDISCIPLINAIRE DE RECHERCHES MEDICALES DE FRANCEVILLE | FRENCH NATIONAL INSTITUTE FOR SUSTAINABLE DEVELOPMENT	FRANCK MONIOKO | LEMONDE BOUAFOU | MARC FLAUBERT NGANGUE	UNIVERSITE DES SCIENCES ET TECHNIQUES DE MASUKU | CENTRE INTERDISCIPLINAIRE DE RECHERCHES MEDICALES DE FRANCEVILLE | CENTRE INTERDISCIPLINAIRE DE RECHERCHES MEDICALES DE FRANCEVILLE	2021-04-28	GOOD	True	Pyretophorus_series	Anopheles_gambiae_complex		16.0	286.0		Anopheles_gambiae_complex
DN806206U_G3	2423.0	GDNA00000554A	G3	HEAD | THORAX	Diptera	Culicidae	Anopheles	Anopheles gambiae group	ADULT	FEMALE	NOT_COLLECTED	NOT_COLLECTED	4588	2019-11-24	GABON | LOPE NATIONAL PARK	-0.10315	11.60577	Domestic	NOT_COLLECTED	NOT_COLLECTED	HUMAN_LANDING_CATCH	OUTDOORS	taxon expert, morphology	Kept at -20C within silica. Held at RT for 10 hours from field to laboratory in Gabon then stored at -20C before shipping in France. Held at RT for 48 hours for shipping from Gabon to Montpellier and then stored at -20C	NONE	2	2019-11-24	DNA extraction and purification carried out with DNeasy Blood and Tissue Kit	15.0		HG1	Y		BORIS MAKANGA | LEMONDE BOUAFOU | NIL RAHOLA	INSTITUT DE RECHERCHE EN ECOLOGIE TROPICALE | CENTRE INTERDISCIPLINAIRE DE RECHERCHES MEDICALES DE FRANCEVILLE | FRENCH NATIONAL INSTITUTE FOR SUSTAINABLE DEVELOPMENT	BORIS MAKANGA | DIEGO AYALA | NIL RAHOLA | LEMONDE BOUAFOU | MARC FLAUBERT NGANGUE	INSTITUT DE RECHERCHE EN ECOLOGIE TROPICALE | FRENCH NATIONAL INSTITUTE FOR SUSTAINABLE DEVELOPMENT | CENTRE INTERDISCIPLINAIRE DE RECHERCHES MEDICALES DE FRANCEVILLE | CENTRE INTERDISCIPLINAIRE DE RECHERCHES MEDICALES DE FRANCEVILLE | FRENCH NATIONAL INSTITUTE FOR SUSTAINABLE DEVELOPMENT	FRANCK MONIOKO | LEMONDE BOUAFOU | MARC FLAUBERT NGANGUE	UNIVERSITE DES SCIENCES ET TECHNIQUES DE MASUKU | CENTRE INTERDISCIPLINAIRE DE RECHERCHES MEDICALES DE FRANCEVILLE | CENTRE INTERDISCIPLINAIRE DE RECHERCHES MEDICALES DE FRANCEVILLE	2021-04-28	GOOD	True	Pyretophorus_series	Anopheles_gambiae_complex		49.0	2123.0		Anopheles_gambiae_complex
DN806206U_H3	2424.0	GDNA00000554A	H3	HEAD | THORAX	Diptera	Culicidae	Anopheles	Anopheles gambiae group	ADULT	FEMALE	NOT_COLLECTED	NOT_COLLECTED	4589	2019-11-24	GABON | LOPE NATIONAL PARK	-0.10315	11.60577	Domestic	NOT_COLLECTED	NOT_COLLECTED	HUMAN_LANDING_CATCH	OUTDOORS	taxon expert, morphology	Kept at -20C within silica. Held at RT for 10 hours from field to laboratory in Gabon then stored at -20C before shipping in France. Held at RT for 48 hours for shipping from Gabon to Montpellier and then stored at -20C	NONE	2	2019-11-24	DNA extraction and purification carried out with DNeasy Blood and Tissue Kit	15.0		HG1	Y		BORIS MAKANGA | LEMONDE BOUAFOU | NIL RAHOLA	INSTITUT DE RECHERCHE EN ECOLOGIE TROPICALE | CENTRE INTERDISCIPLINAIRE DE RECHERCHES MEDICALES DE FRANCEVILLE | FRENCH NATIONAL INSTITUTE FOR SUSTAINABLE DEVELOPMENT	BORIS MAKANGA | DIEGO AYALA | NIL RAHOLA | LEMONDE BOUAFOU | MARC FLAUBERT NGANGUE	INSTITUT DE RECHERCHE EN ECOLOGIE TROPICALE | FRENCH NATIONAL INSTITUTE FOR SUSTAINABLE DEVELOPMENT | CENTRE INTERDISCIPLINAIRE DE RECHERCHES MEDICALES DE FRANCEVILLE | CENTRE INTERDISCIPLINAIRE DE RECHERCHES MEDICALES DE FRANCEVILLE | FRENCH NATIONAL INSTITUTE FOR SUSTAINABLE DEVELOPMENT	FRANCK MONIOKO | LEMONDE BOUAFOU | MARC FLAUBERT NGANGUE	UNIVERSITE DES SCIENCES ET TECHNIQUES DE MASUKU | CENTRE INTERDISCIPLINAIRE DE RECHERCHES MEDICALES DE FRANCEVILLE | CENTRE INTERDISCIPLINAIRE DE RECHERCHES MEDICALES DE FRANCEVILLE	2021-04-28	GOOD								TOO_FEW_TARGETS
DN806206U_A4	2425.0	GDNA00000554A	A4	HEAD | THORAX	Diptera	Culicidae	Anopheles	Anopheles gambiae group	ADULT	FEMALE	NOT_COLLECTED	NOT_COLLECTED	4590	2019-11-24	GABON | LOPE NATIONAL PARK	-0.10315	11.60577	Domestic	NOT_COLLECTED	NOT_COLLECTED	HUMAN_LANDING_CATCH	OUTDOORS	taxon expert, morphology	Kept at -20C within silica. Held at RT for 10 hours from field to laboratory in Gabon then stored at -20C before shipping in France. Held at RT for 48 hours for shipping from Gabon to Montpellier and then stored at -20C	NONE	2	2019-11-24	DNA extraction and purification carried out with DNeasy Blood and Tissue Kit	15.0		HG1	Y		BORIS MAKANGA | LEMONDE BOUAFOU | NIL RAHOLA	INSTITUT DE RECHERCHE EN ECOLOGIE TROPICALE | CENTRE INTERDISCIPLINAIRE DE RECHERCHES MEDICALES DE FRANCEVILLE | FRENCH NATIONAL INSTITUTE FOR SUSTAINABLE DEVELOPMENT	BORIS MAKANGA | DIEGO AYALA | NIL RAHOLA | LEMONDE BOUAFOU | MARC FLAUBERT NGANGUE	INSTITUT DE RECHERCHE EN ECOLOGIE TROPICALE | FRENCH NATIONAL INSTITUTE FOR SUSTAINABLE DEVELOPMENT | CENTRE INTERDISCIPLINAIRE DE RECHERCHES MEDICALES DE FRANCEVILLE | CENTRE INTERDISCIPLINAIRE DE RECHERCHES MEDICALES DE FRANCEVILLE | FRENCH NATIONAL INSTITUTE FOR SUSTAINABLE DEVELOPMENT	FRANCK MONIOKO | LEMONDE BOUAFOU | MARC FLAUBERT NGANGUE	UNIVERSITE DES SCIENCES ET TECHNIQUES DE MASUKU | CENTRE INTERDISCIPLINAIRE DE RECHERCHES MEDICALES DE FRANCEVILLE | CENTRE INTERDISCIPLINAIRE DE RECHERCHES MEDICALES DE FRANCEVILLE	2021-04-28	GOOD								TOO_FEW_TARGETS
DN806206U_B4	2426.0	GDNA00000554A	B4	HEAD | THORAX	Diptera	Culicidae	Anopheles	Anopheles gambiae group	ADULT	FEMALE	NOT_COLLECTED	NOT_COLLECTED	4591	2019-11-24	GABON | LOPE NATIONAL PARK	-0.10315	11.60577	Domestic	NOT_COLLECTED	NOT_COLLECTED	HUMAN_LANDING_CATCH	OUTDOORS	taxon expert, morphology	Kept at -20C within silica. Held at RT for 10 hours from field to laboratory in Gabon then stored at -20C before shipping in France. Held at RT for 48 hours for shipping from Gabon to Montpellier and then stored at -20C	NONE	2	2019-11-24	DNA extraction and purification carried out with DNeasy Blood and Tissue Kit	15.0		HG1	Y		BORIS MAKANGA | LEMONDE BOUAFOU | NIL RAHOLA	INSTITUT DE RECHERCHE EN ECOLOGIE TROPICALE | CENTRE INTERDISCIPLINAIRE DE RECHERCHES MEDICALES DE FRANCEVILLE | FRENCH NATIONAL INSTITUTE FOR SUSTAINABLE DEVELOPMENT	BORIS MAKANGA | DIEGO AYALA | NIL RAHOLA | LEMONDE BOUAFOU | MARC FLAUBERT NGANGUE	INSTITUT DE RECHERCHE EN ECOLOGIE TROPICALE | FRENCH NATIONAL INSTITUTE FOR SUSTAINABLE DEVELOPMENT | CENTRE INTERDISCIPLINAIRE DE RECHERCHES MEDICALES DE FRANCEVILLE | CENTRE INTERDISCIPLINAIRE DE RECHERCHES MEDICALES DE FRANCEVILLE | FRENCH NATIONAL INSTITUTE FOR SUSTAINABLE DEVELOPMENT	FRANCK MONIOKO | LEMONDE BOUAFOU | MARC FLAUBERT NGANGUE	UNIVERSITE DES SCIENCES ET TECHNIQUES DE MASUKU | CENTRE INTERDISCIPLINAIRE DE RECHERCHES MEDICALES DE FRANCEVILLE | CENTRE INTERDISCIPLINAIRE DE RECHERCHES MEDICALES DE FRANCEVILLE	2021-04-28	GOOD	True	Pyretophorus_series	Anopheles_gambiae_complex		58.0	2849.0	Anopheles_coluzzii	Anopheles_coluzzii
DN806206U_C4	2427.0	GDNA00000554A	C4	HEAD | THORAX	Diptera	Culicidae	Anopheles	Anopheles gambiae group	ADULT	FEMALE	NOT_COLLECTED	NOT_COLLECTED	4592	2019-11-24	GABON | LOPE NATIONAL PARK	-0.10315	11.60577	Domestic	NOT_COLLECTED	NOT_COLLECTED	HUMAN_LANDING_CATCH	OUTDOORS	taxon expert, morphology	Kept at -20C within silica. Held at RT for 10 hours from field to laboratory in Gabon then stored at -20C before shipping in France. Held at RT for 48 hours for shipping from Gabon to Montpellier and then stored at -20C	NONE	2	2019-11-24	DNA extraction and purification carried out with DNeasy Blood and Tissue Kit	15.0		HG1	Y		BORIS MAKANGA | LEMONDE BOUAFOU | NIL RAHOLA	INSTITUT DE RECHERCHE EN ECOLOGIE TROPICALE | CENTRE INTERDISCIPLINAIRE DE RECHERCHES MEDICALES DE FRANCEVILLE | FRENCH NATIONAL INSTITUTE FOR SUSTAINABLE DEVELOPMENT	BORIS MAKANGA | DIEGO AYALA | NIL RAHOLA | LEMONDE BOUAFOU | MARC FLAUBERT NGANGUE	INSTITUT DE RECHERCHE EN ECOLOGIE TROPICALE | FRENCH NATIONAL INSTITUTE FOR SUSTAINABLE DEVELOPMENT | CENTRE INTERDISCIPLINAIRE DE RECHERCHES MEDICALES DE FRANCEVILLE | CENTRE INTERDISCIPLINAIRE DE RECHERCHES MEDICALES DE FRANCEVILLE | FRENCH NATIONAL INSTITUTE FOR SUSTAINABLE DEVELOPMENT	FRANCK MONIOKO | LEMONDE BOUAFOU | MARC FLAUBERT NGANGUE	UNIVERSITE DES SCIENCES ET TECHNIQUES DE MASUKU | CENTRE INTERDISCIPLINAIRE DE RECHERCHES MEDICALES DE FRANCEVILLE | CENTRE INTERDISCIPLINAIRE DE RECHERCHES MEDICALES DE FRANCEVILLE	2021-04-28	GOOD	True	Pyretophorus_series	Anopheles_gambiae_complex		10.0	167.0		Anopheles_gambiae_complex
DN806206U_D4	2428.0	GDNA00000554A	D4	HEAD | THORAX	Diptera	Culicidae	Anopheles	Anopheles gambiae group	ADULT	FEMALE	NOT_COLLECTED	NOT_COLLECTED	4593	2019-11-24	GABON | LOPE NATIONAL PARK	-0.10315	11.60577	Domestic	NOT_COLLECTED	NOT_COLLECTED	HUMAN_LANDING_CATCH	OUTDOORS	taxon expert, morphology	Kept at -20C within silica. Held at RT for 10 hours from field to laboratory in Gabon then stored at -20C before shipping in France. Held at RT for 48 hours for shipping from Gabon to Montpellier and then stored at -20C	NONE	2	2019-11-24	DNA extraction and purification carried out with DNeasy Blood and Tissue Kit	15.0		HG1	Y		BORIS MAKANGA | LEMONDE BOUAFOU | NIL RAHOLA	INSTITUT DE RECHERCHE EN ECOLOGIE TROPICALE | CENTRE INTERDISCIPLINAIRE DE RECHERCHES MEDICALES DE FRANCEVILLE | FRENCH NATIONAL INSTITUTE FOR SUSTAINABLE DEVELOPMENT	BORIS MAKANGA | DIEGO AYALA | NIL RAHOLA | LEMONDE BOUAFOU | MARC FLAUBERT NGANGUE	INSTITUT DE RECHERCHE EN ECOLOGIE TROPICALE | FRENCH NATIONAL INSTITUTE FOR SUSTAINABLE DEVELOPMENT | CENTRE INTERDISCIPLINAIRE DE RECHERCHES MEDICALES DE FRANCEVILLE | CENTRE INTERDISCIPLINAIRE DE RECHERCHES MEDICALES DE FRANCEVILLE | FRENCH NATIONAL INSTITUTE FOR SUSTAINABLE DEVELOPMENT	FRANCK MONIOKO | LEMONDE BOUAFOU | MARC FLAUBERT NGANGUE	UNIVERSITE DES SCIENCES ET TECHNIQUES DE MASUKU | CENTRE INTERDISCIPLINAIRE DE RECHERCHES MEDICALES DE FRANCEVILLE | CENTRE INTERDISCIPLINAIRE DE RECHERCHES MEDICALES DE FRANCEVILLE	2021-04-28	GOOD	True	Pyretophorus_series	Anopheles_gambiae_complex		31.0	752.0		Anopheles_gambiae_complex
DN806206U_E4	2429.0	GDNA00000554A	E4	HEAD | THORAX	Diptera	Culicidae	Anopheles	Anopheles gambiae group	ADULT	FEMALE	NOT_COLLECTED	NOT_COLLECTED	4594	2019-11-24	GABON | LOPE NATIONAL PARK	-0.10315	11.60577	Domestic	NOT_COLLECTED	NOT_COLLECTED	HUMAN_LANDING_CATCH	OUTDOORS	taxon expert, morphology	Kept at -20C within silica. Held at RT for 10 hours from field to laboratory in Gabon then stored at -20C before shipping in France. Held at RT for 48 hours for shipping from Gabon to Montpellier and then stored at -20C	NONE	2	2019-11-24	DNA extraction and purification carried out with DNeasy Blood and Tissue Kit	15.0		HG1	Y		BORIS MAKANGA | LEMONDE BOUAFOU | NIL RAHOLA	INSTITUT DE RECHERCHE EN ECOLOGIE TROPICALE | CENTRE INTERDISCIPLINAIRE DE RECHERCHES MEDICALES DE FRANCEVILLE | FRENCH NATIONAL INSTITUTE FOR SUSTAINABLE DEVELOPMENT	BORIS MAKANGA | DIEGO AYALA | NIL RAHOLA | LEMONDE BOUAFOU | MARC FLAUBERT NGANGUE	INSTITUT DE RECHERCHE EN ECOLOGIE TROPICALE | FRENCH NATIONAL INSTITUTE FOR SUSTAINABLE DEVELOPMENT | CENTRE INTERDISCIPLINAIRE DE RECHERCHES MEDICALES DE FRANCEVILLE | CENTRE INTERDISCIPLINAIRE DE RECHERCHES MEDICALES DE FRANCEVILLE | FRENCH NATIONAL INSTITUTE FOR SUSTAINABLE DEVELOPMENT	FRANCK MONIOKO | LEMONDE BOUAFOU | MARC FLAUBERT NGANGUE	UNIVERSITE DES SCIENCES ET TECHNIQUES DE MASUKU | CENTRE INTERDISCIPLINAIRE DE RECHERCHES MEDICALES DE FRANCEVILLE | CENTRE INTERDISCIPLINAIRE DE RECHERCHES MEDICALES DE FRANCEVILLE	2021-04-28	GOOD	True	Pyretophorus_series	Anopheles_gambiae_complex		59.0	4128.0	Uncertain_coluzzii_tengrela	Uncertain_coluzzii_tengrela
DN806206U_F4	2430.0	GDNA00000554A	F4	HEAD | THORAX	Diptera	Culicidae	Anopheles	Anopheles gambiae group	ADULT	FEMALE	NOT_COLLECTED	NOT_COLLECTED	4595	2019-11-24	GABON | LOPE NATIONAL PARK	-0.10315	11.60577	Domestic	NOT_COLLECTED	NOT_COLLECTED	HUMAN_LANDING_CATCH	OUTDOORS	taxon expert, morphology	Kept at -20C within silica. Held at RT for 10 hours from field to laboratory in Gabon then stored at -20C before shipping in France. Held at RT for 48 hours for shipping from Gabon to Montpellier and then stored at -20C	NONE	2	2019-11-24	DNA extraction and purification carried out with DNeasy Blood and Tissue Kit	15.0		HG1	Y		BORIS MAKANGA | LEMONDE BOUAFOU | NIL RAHOLA	INSTITUT DE RECHERCHE EN ECOLOGIE TROPICALE | CENTRE INTERDISCIPLINAIRE DE RECHERCHES MEDICALES DE FRANCEVILLE | FRENCH NATIONAL INSTITUTE FOR SUSTAINABLE DEVELOPMENT	BORIS MAKANGA | DIEGO AYALA | NIL RAHOLA | LEMONDE BOUAFOU | MARC FLAUBERT NGANGUE	INSTITUT DE RECHERCHE EN ECOLOGIE TROPICALE | FRENCH NATIONAL INSTITUTE FOR SUSTAINABLE DEVELOPMENT | CENTRE INTERDISCIPLINAIRE DE RECHERCHES MEDICALES DE FRANCEVILLE | CENTRE INTERDISCIPLINAIRE DE RECHERCHES MEDICALES DE FRANCEVILLE | FRENCH NATIONAL INSTITUTE FOR SUSTAINABLE DEVELOPMENT	FRANCK MONIOKO | LEMONDE BOUAFOU | MARC FLAUBERT NGANGUE	UNIVERSITE DES SCIENCES ET TECHNIQUES DE MASUKU | CENTRE INTERDISCIPLINAIRE DE RECHERCHES MEDICALES DE FRANCEVILLE | CENTRE INTERDISCIPLINAIRE DE RECHERCHES MEDICALES DE FRANCEVILLE	2021-04-28	GOOD	True	Pyretophorus_series	Anopheles_gambiae_complex		52.0	2757.0	Anopheles_coluzzii	Anopheles_coluzzii
DN806206U_G4	2431.0	GDNA00000554A	G4	HEAD | THORAX	Diptera	Culicidae	Anopheles	Anopheles gambiae group	ADULT	FEMALE	NOT_COLLECTED	NOT_COLLECTED	4597	2019-11-24	GABON | LOPE NATIONAL PARK	-0.10315	11.60577	Domestic	NOT_COLLECTED	NOT_COLLECTED	HUMAN_LANDING_CATCH	OUTDOORS	taxon expert, morphology	Kept at -20C within silica. Held at RT for 10 hours from field to laboratory in Gabon then stored at -20C before shipping in France. Held at RT for 48 hours for shipping from Gabon to Montpellier and then stored at -20C	NONE	2	2019-11-24	DNA extraction and purification carried out with DNeasy Blood and Tissue Kit	15.0	2,74	HG1	Y		BORIS MAKANGA | LEMONDE BOUAFOU | NIL RAHOLA	INSTITUT DE RECHERCHE EN ECOLOGIE TROPICALE | CENTRE INTERDISCIPLINAIRE DE RECHERCHES MEDICALES DE FRANCEVILLE | FRENCH NATIONAL INSTITUTE FOR SUSTAINABLE DEVELOPMENT	BORIS MAKANGA | DIEGO AYALA | NIL RAHOLA | LEMONDE BOUAFOU | MARC FLAUBERT NGANGUE	INSTITUT DE RECHERCHE EN ECOLOGIE TROPICALE | FRENCH NATIONAL INSTITUTE FOR SUSTAINABLE DEVELOPMENT | CENTRE INTERDISCIPLINAIRE DE RECHERCHES MEDICALES DE FRANCEVILLE | CENTRE INTERDISCIPLINAIRE DE RECHERCHES MEDICALES DE FRANCEVILLE | FRENCH NATIONAL INSTITUTE FOR SUSTAINABLE DEVELOPMENT	FRANCK MONIOKO | LEMONDE BOUAFOU | MARC FLAUBERT NGANGUE	UNIVERSITE DES SCIENCES ET TECHNIQUES DE MASUKU | CENTRE INTERDISCIPLINAIRE DE RECHERCHES MEDICALES DE FRANCEVILLE | CENTRE INTERDISCIPLINAIRE DE RECHERCHES MEDICALES DE FRANCEVILLE	2021-04-28	GOOD	True	Pyretophorus_series	Anopheles_gambiae_complex		53.0	2256.0	Uncertain_tengrela_coluzzii_gambiae	Uncertain_tengrela_coluzzii_gambiae
DN806206U_H4	2432.0	GDNA00000554A	H4	HEAD | THORAX	Diptera	Culicidae	Anopheles	Anopheles gambiae group	ADULT	FEMALE	NOT_COLLECTED	NOT_COLLECTED	4602	2019-11-24	GABON | LOPE NATIONAL PARK	-0.10315	11.60577	Domestic	NOT_COLLECTED	NOT_COLLECTED	HUMAN_LANDING_CATCH	OUTDOORS	taxon expert, morphology	Kept at -20C within silica. Held at RT for 10 hours from field to laboratory in Gabon then stored at -20C before shipping in France. Held at RT for 48 hours for shipping from Gabon to Montpellier and then stored at -20C	NONE	2	2019-11-24	DNA extraction and purification carried out with DNeasy Blood and Tissue Kit	15.0		HG1	Y		BORIS MAKANGA | LEMONDE BOUAFOU | NIL RAHOLA	INSTITUT DE RECHERCHE EN ECOLOGIE TROPICALE | CENTRE INTERDISCIPLINAIRE DE RECHERCHES MEDICALES DE FRANCEVILLE | FRENCH NATIONAL INSTITUTE FOR SUSTAINABLE DEVELOPMENT	BORIS MAKANGA | DIEGO AYALA | NIL RAHOLA | LEMONDE BOUAFOU | MARC FLAUBERT NGANGUE	INSTITUT DE RECHERCHE EN ECOLOGIE TROPICALE | FRENCH NATIONAL INSTITUTE FOR SUSTAINABLE DEVELOPMENT | CENTRE INTERDISCIPLINAIRE DE RECHERCHES MEDICALES DE FRANCEVILLE | CENTRE INTERDISCIPLINAIRE DE RECHERCHES MEDICALES DE FRANCEVILLE | FRENCH NATIONAL INSTITUTE FOR SUSTAINABLE DEVELOPMENT	FRANCK MONIOKO | LEMONDE BOUAFOU | MARC FLAUBERT NGANGUE	UNIVERSITE DES SCIENCES ET TECHNIQUES DE MASUKU | CENTRE INTERDISCIPLINAIRE DE RECHERCHES MEDICALES DE FRANCEVILLE | CENTRE INTERDISCIPLINAIRE DE RECHERCHES MEDICALES DE FRANCEVILLE	2021-04-28	GOOD	True	Pyretophorus_series	Anopheles_gambiae_complex		22.0	419.0		Anopheles_gambiae_complex
DN806206U_A5	2433.0	GDNA00000554A	A5	HEAD | THORAX	Diptera	Culicidae	Anopheles	Anopheles gambiae group	ADULT	FEMALE	NOT_COLLECTED	NOT_COLLECTED	4603	2019-11-24	GABON | LOPE NATIONAL PARK	-0.10315	11.60577	Domestic	NOT_COLLECTED	NOT_COLLECTED	HUMAN_LANDING_CATCH	OUTDOORS	taxon expert, morphology	Kept at -20C within silica. Held at RT for 10 hours from field to laboratory in Gabon then stored at -20C before shipping in France. Held at RT for 48 hours for shipping from Gabon to Montpellier and then stored at -20C	NONE	2	2019-11-24	DNA extraction and purification carried out with DNeasy Blood and Tissue Kit	15.0		HG1	Y		BORIS MAKANGA | LEMONDE BOUAFOU | NIL RAHOLA	INSTITUT DE RECHERCHE EN ECOLOGIE TROPICALE | CENTRE INTERDISCIPLINAIRE DE RECHERCHES MEDICALES DE FRANCEVILLE | FRENCH NATIONAL INSTITUTE FOR SUSTAINABLE DEVELOPMENT	BORIS MAKANGA | DIEGO AYALA | NIL RAHOLA | LEMONDE BOUAFOU | MARC FLAUBERT NGANGUE	INSTITUT DE RECHERCHE EN ECOLOGIE TROPICALE | FRENCH NATIONAL INSTITUTE FOR SUSTAINABLE DEVELOPMENT | CENTRE INTERDISCIPLINAIRE DE RECHERCHES MEDICALES DE FRANCEVILLE | CENTRE INTERDISCIPLINAIRE DE RECHERCHES MEDICALES DE FRANCEVILLE | FRENCH NATIONAL INSTITUTE FOR SUSTAINABLE DEVELOPMENT	FRANCK MONIOKO | LEMONDE BOUAFOU | MARC FLAUBERT NGANGUE	UNIVERSITE DES SCIENCES ET TECHNIQUES DE MASUKU | CENTRE INTERDISCIPLINAIRE DE RECHERCHES MEDICALES DE FRANCEVILLE | CENTRE INTERDISCIPLINAIRE DE RECHERCHES MEDICALES DE FRANCEVILLE	2021-04-28	GOOD	True	Pyretophorus_series	Anopheles_gambiae_complex		17.0	285.0		Anopheles_gambiae_complex
DN806206U_B5	2434.0	GDNA00000554A	B5	HEAD | THORAX	Diptera	Culicidae	Anopheles	Anopheles gambiae group	ADULT	FEMALE	NOT_COLLECTED	NOT_COLLECTED	4604	2019-11-24	GABON | LOPE NATIONAL PARK	-0.10315	11.60577	Domestic	NOT_COLLECTED	NOT_COLLECTED	HUMAN_LANDING_CATCH	OUTDOORS	taxon expert, morphology	Kept at -20C within silica. Held at RT for 10 hours from field to laboratory in Gabon then stored at -20C before shipping in France. Held at RT for 48 hours for shipping from Gabon to Montpellier and then stored at -20C	NONE	2	2019-11-24	DNA extraction and purification carried out with DNeasy Blood and Tissue Kit	15.0		HG1	Y		BORIS MAKANGA | LEMONDE BOUAFOU | NIL RAHOLA	INSTITUT DE RECHERCHE EN ECOLOGIE TROPICALE | CENTRE INTERDISCIPLINAIRE DE RECHERCHES MEDICALES DE FRANCEVILLE | FRENCH NATIONAL INSTITUTE FOR SUSTAINABLE DEVELOPMENT	BORIS MAKANGA | DIEGO AYALA | NIL RAHOLA | LEMONDE BOUAFOU | MARC FLAUBERT NGANGUE	INSTITUT DE RECHERCHE EN ECOLOGIE TROPICALE | FRENCH NATIONAL INSTITUTE FOR SUSTAINABLE DEVELOPMENT | CENTRE INTERDISCIPLINAIRE DE RECHERCHES MEDICALES DE FRANCEVILLE | CENTRE INTERDISCIPLINAIRE DE RECHERCHES MEDICALES DE FRANCEVILLE | FRENCH NATIONAL INSTITUTE FOR SUSTAINABLE DEVELOPMENT	FRANCK MONIOKO | LEMONDE BOUAFOU | MARC FLAUBERT NGANGUE	UNIVERSITE DES SCIENCES ET TECHNIQUES DE MASUKU | CENTRE INTERDISCIPLINAIRE DE RECHERCHES MEDICALES DE FRANCEVILLE | CENTRE INTERDISCIPLINAIRE DE RECHERCHES MEDICALES DE FRANCEVILLE	2021-04-28	GOOD	True	Pyretophorus_series	Anopheles_gambiae_complex		31.0	718.0		Anopheles_gambiae_complex
DN806206U_C5	2435.0	GDNA00000554A	C5	HEAD | THORAX	Diptera	Culicidae	Anopheles	Anopheles gambiae group	ADULT	FEMALE	NOT_COLLECTED	NOT_COLLECTED	4605	2019-11-24	GABON | LOPE NATIONAL PARK	-0.10315	11.60577	Domestic	NOT_COLLECTED	NOT_COLLECTED	HUMAN_LANDING_CATCH	OUTDOORS	taxon expert, morphology	Kept at -20C within silica. Held at RT for 10 hours from field to laboratory in Gabon then stored at -20C before shipping in France. Held at RT for 48 hours for shipping from Gabon to Montpellier and then stored at -20C	NONE	2	2019-11-24	DNA extraction and purification carried out with DNeasy Blood and Tissue Kit	15.0		HG1	Y		BORIS MAKANGA | LEMONDE BOUAFOU | NIL RAHOLA	INSTITUT DE RECHERCHE EN ECOLOGIE TROPICALE | CENTRE INTERDISCIPLINAIRE DE RECHERCHES MEDICALES DE FRANCEVILLE | FRENCH NATIONAL INSTITUTE FOR SUSTAINABLE DEVELOPMENT	BORIS MAKANGA | DIEGO AYALA | NIL RAHOLA | LEMONDE BOUAFOU | MARC FLAUBERT NGANGUE	INSTITUT DE RECHERCHE EN ECOLOGIE TROPICALE | FRENCH NATIONAL INSTITUTE FOR SUSTAINABLE DEVELOPMENT | CENTRE INTERDISCIPLINAIRE DE RECHERCHES MEDICALES DE FRANCEVILLE | CENTRE INTERDISCIPLINAIRE DE RECHERCHES MEDICALES DE FRANCEVILLE | FRENCH NATIONAL INSTITUTE FOR SUSTAINABLE DEVELOPMENT	FRANCK MONIOKO | LEMONDE BOUAFOU | MARC FLAUBERT NGANGUE	UNIVERSITE DES SCIENCES ET TECHNIQUES DE MASUKU | CENTRE INTERDISCIPLINAIRE DE RECHERCHES MEDICALES DE FRANCEVILLE | CENTRE INTERDISCIPLINAIRE DE RECHERCHES MEDICALES DE FRANCEVILLE	2021-04-28	GOOD	True	Pyretophorus_series	Anopheles_gambiae_complex		37.0	924.0		Anopheles_gambiae_complex
DN806206U_D5	2436.0	GDNA00000554A	D5	HEAD | THORAX	Diptera	Culicidae	Anopheles	Anopheles gambiae group	ADULT	FEMALE	NOT_COLLECTED	NOT_COLLECTED	4606	2019-11-24	GABON | LOPE NATIONAL PARK	-0.10315	11.60577	Domestic	NOT_COLLECTED	NOT_COLLECTED	HUMAN_LANDING_CATCH	OUTDOORS	taxon expert, morphology	Kept at -20C within silica. Held at RT for 10 hours from field to laboratory in Gabon then stored at -20C before shipping in France. Held at RT for 48 hours for shipping from Gabon to Montpellier and then stored at -20C	NONE	2	2019-11-24	DNA extraction and purification carried out with DNeasy Blood and Tissue Kit	15.0		HG1	Y		BORIS MAKANGA | LEMONDE BOUAFOU | NIL RAHOLA	INSTITUT DE RECHERCHE EN ECOLOGIE TROPICALE | CENTRE INTERDISCIPLINAIRE DE RECHERCHES MEDICALES DE FRANCEVILLE | FRENCH NATIONAL INSTITUTE FOR SUSTAINABLE DEVELOPMENT	BORIS MAKANGA | DIEGO AYALA | NIL RAHOLA | LEMONDE BOUAFOU | MARC FLAUBERT NGANGUE	INSTITUT DE RECHERCHE EN ECOLOGIE TROPICALE | FRENCH NATIONAL INSTITUTE FOR SUSTAINABLE DEVELOPMENT | CENTRE INTERDISCIPLINAIRE DE RECHERCHES MEDICALES DE FRANCEVILLE | CENTRE INTERDISCIPLINAIRE DE RECHERCHES MEDICALES DE FRANCEVILLE | FRENCH NATIONAL INSTITUTE FOR SUSTAINABLE DEVELOPMENT	FRANCK MONIOKO | LEMONDE BOUAFOU | MARC FLAUBERT NGANGUE	UNIVERSITE DES SCIENCES ET TECHNIQUES DE MASUKU | CENTRE INTERDISCIPLINAIRE DE RECHERCHES MEDICALES DE FRANCEVILLE | CENTRE INTERDISCIPLINAIRE DE RECHERCHES MEDICALES DE FRANCEVILLE	2021-04-28	GOOD	True	Pyretophorus_series	Anopheles_gambiae_complex		25.0	477.0		Anopheles_gambiae_complex
DN806206U_E5	2437.0	GDNA00000554A	E5	HEAD | THORAX	Diptera	Culicidae	Anopheles	Anopheles gambiae group	ADULT	FEMALE	NOT_COLLECTED	NOT_COLLECTED	4607	2019-11-24	GABON | LOPE NATIONAL PARK	-0.10315	11.60577	Domestic	NOT_COLLECTED	NOT_COLLECTED	HUMAN_LANDING_CATCH	OUTDOORS	taxon expert, morphology	Kept at -20C within silica. Held at RT for 10 hours from field to laboratory in Gabon then stored at -20C before shipping in France. Held at RT for 48 hours for shipping from Gabon to Montpellier and then stored at -20C	NONE	2	2019-11-24	DNA extraction and purification carried out with DNeasy Blood and Tissue Kit	15.0		HG1	Y		BORIS MAKANGA | LEMONDE BOUAFOU | NIL RAHOLA	INSTITUT DE RECHERCHE EN ECOLOGIE TROPICALE | CENTRE INTERDISCIPLINAIRE DE RECHERCHES MEDICALES DE FRANCEVILLE | FRENCH NATIONAL INSTITUTE FOR SUSTAINABLE DEVELOPMENT	BORIS MAKANGA | DIEGO AYALA | NIL RAHOLA | LEMONDE BOUAFOU | MARC FLAUBERT NGANGUE	INSTITUT DE RECHERCHE EN ECOLOGIE TROPICALE | FRENCH NATIONAL INSTITUTE FOR SUSTAINABLE DEVELOPMENT | CENTRE INTERDISCIPLINAIRE DE RECHERCHES MEDICALES DE FRANCEVILLE | CENTRE INTERDISCIPLINAIRE DE RECHERCHES MEDICALES DE FRANCEVILLE | FRENCH NATIONAL INSTITUTE FOR SUSTAINABLE DEVELOPMENT	FRANCK MONIOKO | LEMONDE BOUAFOU | MARC FLAUBERT NGANGUE	UNIVERSITE DES SCIENCES ET TECHNIQUES DE MASUKU | CENTRE INTERDISCIPLINAIRE DE RECHERCHES MEDICALES DE FRANCEVILLE | CENTRE INTERDISCIPLINAIRE DE RECHERCHES MEDICALES DE FRANCEVILLE	2021-04-28	GOOD	True	Pyretophorus_series	Anopheles_gambiae_complex		20.0	417.0		Anopheles_gambiae_complex
DN806206U_F5	2438.0	GDNA00000554A	F5	HEAD | THORAX	Diptera	Culicidae	Anopheles	Anopheles gambiae group	ADULT	FEMALE	NOT_COLLECTED	NOT_COLLECTED	4608	2019-11-24	GABON | LOPE NATIONAL PARK	-0.10315	11.60577	Domestic	NOT_COLLECTED	NOT_COLLECTED	HUMAN_LANDING_CATCH	OUTDOORS	taxon expert, morphology	Kept at -20C within silica. Held at RT for 10 hours from field to laboratory in Gabon then stored at -20C before shipping in France. Held at RT for 48 hours for shipping from Gabon to Montpellier and then stored at -20C	NONE	2	2019-11-24	DNA extraction and purification carried out with DNeasy Blood and Tissue Kit	15.0		HG1	Y		BORIS MAKANGA | LEMONDE BOUAFOU | NIL RAHOLA	INSTITUT DE RECHERCHE EN ECOLOGIE TROPICALE | CENTRE INTERDISCIPLINAIRE DE RECHERCHES MEDICALES DE FRANCEVILLE | FRENCH NATIONAL INSTITUTE FOR SUSTAINABLE DEVELOPMENT	BORIS MAKANGA | DIEGO AYALA | NIL RAHOLA | LEMONDE BOUAFOU | MARC FLAUBERT NGANGUE	INSTITUT DE RECHERCHE EN ECOLOGIE TROPICALE | FRENCH NATIONAL INSTITUTE FOR SUSTAINABLE DEVELOPMENT | CENTRE INTERDISCIPLINAIRE DE RECHERCHES MEDICALES DE FRANCEVILLE | CENTRE INTERDISCIPLINAIRE DE RECHERCHES MEDICALES DE FRANCEVILLE | FRENCH NATIONAL INSTITUTE FOR SUSTAINABLE DEVELOPMENT	FRANCK MONIOKO | LEMONDE BOUAFOU | MARC FLAUBERT NGANGUE	UNIVERSITE DES SCIENCES ET TECHNIQUES DE MASUKU | CENTRE INTERDISCIPLINAIRE DE RECHERCHES MEDICALES DE FRANCEVILLE | CENTRE INTERDISCIPLINAIRE DE RECHERCHES MEDICALES DE FRANCEVILLE	2021-04-28	GOOD	True	Pyretophorus_series	Anopheles_gambiae_complex		60.0	5713.0	Anopheles_gambiae	Anopheles_gambiae
DN806206U_G5	2439.0	GDNA00000554A	G5	HEAD | THORAX	Diptera	Culicidae	Anopheles	Anopheles gambiae group	ADULT	FEMALE	NOT_COLLECTED	NOT_COLLECTED	4609	2019-11-24	GABON | LOPE NATIONAL PARK	-0.10315	11.60577	Domestic	NOT_COLLECTED	NOT_COLLECTED	HUMAN_LANDING_CATCH	OUTDOORS	taxon expert, morphology	Kept at -20C within silica. Held at RT for 10 hours from field to laboratory in Gabon then stored at -20C before shipping in France. Held at RT for 48 hours for shipping from Gabon to Montpellier and then stored at -20C	NONE	2	2019-11-24	DNA extraction and purification carried out with DNeasy Blood and Tissue Kit	15.0		HG1	Y		BORIS MAKANGA | LEMONDE BOUAFOU | NIL RAHOLA	INSTITUT DE RECHERCHE EN ECOLOGIE TROPICALE | CENTRE INTERDISCIPLINAIRE DE RECHERCHES MEDICALES DE FRANCEVILLE | FRENCH NATIONAL INSTITUTE FOR SUSTAINABLE DEVELOPMENT	BORIS MAKANGA | DIEGO AYALA | NIL RAHOLA | LEMONDE BOUAFOU | MARC FLAUBERT NGANGUE	INSTITUT DE RECHERCHE EN ECOLOGIE TROPICALE | FRENCH NATIONAL INSTITUTE FOR SUSTAINABLE DEVELOPMENT | CENTRE INTERDISCIPLINAIRE DE RECHERCHES MEDICALES DE FRANCEVILLE | CENTRE INTERDISCIPLINAIRE DE RECHERCHES MEDICALES DE FRANCEVILLE | FRENCH NATIONAL INSTITUTE FOR SUSTAINABLE DEVELOPMENT	FRANCK MONIOKO | LEMONDE BOUAFOU | MARC FLAUBERT NGANGUE	UNIVERSITE DES SCIENCES ET TECHNIQUES DE MASUKU | CENTRE INTERDISCIPLINAIRE DE RECHERCHES MEDICALES DE FRANCEVILLE | CENTRE INTERDISCIPLINAIRE DE RECHERCHES MEDICALES DE FRANCEVILLE	2021-04-28	GOOD	True	Pyretophorus_series	Anopheles_gambiae_complex		42.0	1063.0		Anopheles_gambiae_complex
DN806206U_H5	2440.0	GDNA00000554A	H5	HEAD | THORAX	Diptera	Culicidae	Anopheles	Anopheles gambiae group	ADULT	FEMALE	NOT_COLLECTED	NOT_COLLECTED	4610	2019-11-24	GABON | LOPE NATIONAL PARK	-0.10315	11.60577	Domestic	NOT_COLLECTED	NOT_COLLECTED	HUMAN_LANDING_CATCH	OUTDOORS	taxon expert, morphology	Kept at -20C within silica. Held at RT for 10 hours from field to laboratory in Gabon then stored at -20C before shipping in France. Held at RT for 48 hours for shipping from Gabon to Montpellier and then stored at -20C	NONE	2	2019-11-24	DNA extraction and purification carried out with DNeasy Blood and Tissue Kit	15.0		HG1	Y		BORIS MAKANGA | LEMONDE BOUAFOU | NIL RAHOLA	INSTITUT DE RECHERCHE EN ECOLOGIE TROPICALE | CENTRE INTERDISCIPLINAIRE DE RECHERCHES MEDICALES DE FRANCEVILLE | FRENCH NATIONAL INSTITUTE FOR SUSTAINABLE DEVELOPMENT	BORIS MAKANGA | DIEGO AYALA | NIL RAHOLA | LEMONDE BOUAFOU | MARC FLAUBERT NGANGUE	INSTITUT DE RECHERCHE EN ECOLOGIE TROPICALE | FRENCH NATIONAL INSTITUTE FOR SUSTAINABLE DEVELOPMENT | CENTRE INTERDISCIPLINAIRE DE RECHERCHES MEDICALES DE FRANCEVILLE | CENTRE INTERDISCIPLINAIRE DE RECHERCHES MEDICALES DE FRANCEVILLE | FRENCH NATIONAL INSTITUTE FOR SUSTAINABLE DEVELOPMENT	FRANCK MONIOKO | LEMONDE BOUAFOU | MARC FLAUBERT NGANGUE	UNIVERSITE DES SCIENCES ET TECHNIQUES DE MASUKU | CENTRE INTERDISCIPLINAIRE DE RECHERCHES MEDICALES DE FRANCEVILLE | CENTRE INTERDISCIPLINAIRE DE RECHERCHES MEDICALES DE FRANCEVILLE	2021-04-28	GOOD	True	Pyretophorus_series	Anopheles_gambiae_complex		29.0	639.0		Anopheles_gambiae_complex
DN806206U_A6	2441.0	GDNA00000554A	A6	HEAD | THORAX	Diptera	Culicidae	Anopheles	Anopheles gambiae group	ADULT	FEMALE	NOT_COLLECTED	NOT_COLLECTED	4611	2019-11-24	GABON | LOPE NATIONAL PARK	-0.10315	11.60577	Domestic	NOT_COLLECTED	NOT_COLLECTED	HUMAN_LANDING_CATCH	OUTDOORS	taxon expert, morphology	Kept at -20C within silica. Held at RT for 10 hours from field to laboratory in Gabon then stored at -20C before shipping in France. Held at RT for 48 hours for shipping from Gabon to Montpellier and then stored at -20C	NONE	2	2019-11-24	DNA extraction and purification carried out with DNeasy Blood and Tissue Kit	15.0		HG1	Y		BORIS MAKANGA | LEMONDE BOUAFOU | NIL RAHOLA	INSTITUT DE RECHERCHE EN ECOLOGIE TROPICALE | CENTRE INTERDISCIPLINAIRE DE RECHERCHES MEDICALES DE FRANCEVILLE | FRENCH NATIONAL INSTITUTE FOR SUSTAINABLE DEVELOPMENT	BORIS MAKANGA | DIEGO AYALA | NIL RAHOLA | LEMONDE BOUAFOU | MARC FLAUBERT NGANGUE	INSTITUT DE RECHERCHE EN ECOLOGIE TROPICALE | FRENCH NATIONAL INSTITUTE FOR SUSTAINABLE DEVELOPMENT | CENTRE INTERDISCIPLINAIRE DE RECHERCHES MEDICALES DE FRANCEVILLE | CENTRE INTERDISCIPLINAIRE DE RECHERCHES MEDICALES DE FRANCEVILLE | FRENCH NATIONAL INSTITUTE FOR SUSTAINABLE DEVELOPMENT	FRANCK MONIOKO | LEMONDE BOUAFOU | MARC FLAUBERT NGANGUE	UNIVERSITE DES SCIENCES ET TECHNIQUES DE MASUKU | CENTRE INTERDISCIPLINAIRE DE RECHERCHES MEDICALES DE FRANCEVILLE | CENTRE INTERDISCIPLINAIRE DE RECHERCHES MEDICALES DE FRANCEVILLE	2021-04-28	GOOD	True	Pyretophorus_series	Anopheles_gambiae_complex		24.0	588.0		Anopheles_gambiae_complex
DN806206U_B6	2442.0	GDNA00000554A	B6	HEAD | THORAX	Diptera	Culicidae	Anopheles	Anopheles gambiae group	ADULT	FEMALE	NOT_COLLECTED	NOT_COLLECTED	4612	2019-11-24	GABON | LOPE NATIONAL PARK	-0.10315	11.60577	Domestic	NOT_COLLECTED	NOT_COLLECTED	HUMAN_LANDING_CATCH	OUTDOORS	taxon expert, morphology	Kept at -20C within silica. Held at RT for 10 hours from field to laboratory in Gabon then stored at -20C before shipping in France. Held at RT for 48 hours for shipping from Gabon to Montpellier and then stored at -20C	NONE	2	2019-11-24	DNA extraction and purification carried out with DNeasy Blood and Tissue Kit	15.0		HG1	Y		BORIS MAKANGA | LEMONDE BOUAFOU | NIL RAHOLA	INSTITUT DE RECHERCHE EN ECOLOGIE TROPICALE | CENTRE INTERDISCIPLINAIRE DE RECHERCHES MEDICALES DE FRANCEVILLE | FRENCH NATIONAL INSTITUTE FOR SUSTAINABLE DEVELOPMENT	BORIS MAKANGA | DIEGO AYALA | NIL RAHOLA | LEMONDE BOUAFOU | MARC FLAUBERT NGANGUE	INSTITUT DE RECHERCHE EN ECOLOGIE TROPICALE | FRENCH NATIONAL INSTITUTE FOR SUSTAINABLE DEVELOPMENT | CENTRE INTERDISCIPLINAIRE DE RECHERCHES MEDICALES DE FRANCEVILLE | CENTRE INTERDISCIPLINAIRE DE RECHERCHES MEDICALES DE FRANCEVILLE | FRENCH NATIONAL INSTITUTE FOR SUSTAINABLE DEVELOPMENT	FRANCK MONIOKO | LEMONDE BOUAFOU | MARC FLAUBERT NGANGUE	UNIVERSITE DES SCIENCES ET TECHNIQUES DE MASUKU | CENTRE INTERDISCIPLINAIRE DE RECHERCHES MEDICALES DE FRANCEVILLE | CENTRE INTERDISCIPLINAIRE DE RECHERCHES MEDICALES DE FRANCEVILLE	2021-04-28	GOOD	True	Pyretophorus_series	Anopheles_gambiae_complex		60.0	7335.0	Anopheles_coluzzii	Anopheles_coluzzii
DN806206U_C6	2443.0	GDNA00000554A	C6	HEAD | THORAX	Diptera	Culicidae	Anopheles	Anopheles gambiae group	ADULT	FEMALE	NOT_COLLECTED	NOT_COLLECTED	4613	2019-11-24	GABON | LOPE NATIONAL PARK	-0.10315	11.60577	Domestic	NOT_COLLECTED	NOT_COLLECTED	HUMAN_LANDING_CATCH	OUTDOORS	taxon expert, morphology	Kept at -20C within silica. Held at RT for 10 hours from field to laboratory in Gabon then stored at -20C before shipping in France. Held at RT for 48 hours for shipping from Gabon to Montpellier and then stored at -20C	NONE	2	2019-11-24	DNA extraction and purification carried out with DNeasy Blood and Tissue Kit	15.0		HG1	Y		BORIS MAKANGA | LEMONDE BOUAFOU | NIL RAHOLA	INSTITUT DE RECHERCHE EN ECOLOGIE TROPICALE | CENTRE INTERDISCIPLINAIRE DE RECHERCHES MEDICALES DE FRANCEVILLE | FRENCH NATIONAL INSTITUTE FOR SUSTAINABLE DEVELOPMENT	BORIS MAKANGA | DIEGO AYALA | NIL RAHOLA | LEMONDE BOUAFOU | MARC FLAUBERT NGANGUE	INSTITUT DE RECHERCHE EN ECOLOGIE TROPICALE | FRENCH NATIONAL INSTITUTE FOR SUSTAINABLE DEVELOPMENT | CENTRE INTERDISCIPLINAIRE DE RECHERCHES MEDICALES DE FRANCEVILLE | CENTRE INTERDISCIPLINAIRE DE RECHERCHES MEDICALES DE FRANCEVILLE | FRENCH NATIONAL INSTITUTE FOR SUSTAINABLE DEVELOPMENT	FRANCK MONIOKO | LEMONDE BOUAFOU | MARC FLAUBERT NGANGUE	UNIVERSITE DES SCIENCES ET TECHNIQUES DE MASUKU | CENTRE INTERDISCIPLINAIRE DE RECHERCHES MEDICALES DE FRANCEVILLE | CENTRE INTERDISCIPLINAIRE DE RECHERCHES MEDICALES DE FRANCEVILLE	2021-04-28	GOOD	True	Pyretophorus_series	Anopheles_gambiae_complex		54.0	2327.0	Anopheles_coluzzii	Anopheles_coluzzii
DN806206U_D6	2444.0	GDNA00000554A	D6	HEAD | THORAX	Diptera	Culicidae	Anopheles	Anopheles gambiae group	ADULT	FEMALE	NOT_COLLECTED	NOT_COLLECTED	4614	2019-11-24	GABON | LOPE NATIONAL PARK	-0.10315	11.60577	Domestic	NOT_COLLECTED	NOT_COLLECTED	HUMAN_LANDING_CATCH	OUTDOORS	taxon expert, morphology	Kept at -20C within silica. Held at RT for 10 hours from field to laboratory in Gabon then stored at -20C before shipping in France. Held at RT for 48 hours for shipping from Gabon to Montpellier and then stored at -20C	NONE	2	2019-11-24	DNA extraction and purification carried out with DNeasy Blood and Tissue Kit	15.0		HG1	Y		BORIS MAKANGA | LEMONDE BOUAFOU | NIL RAHOLA	INSTITUT DE RECHERCHE EN ECOLOGIE TROPICALE | CENTRE INTERDISCIPLINAIRE DE RECHERCHES MEDICALES DE FRANCEVILLE | FRENCH NATIONAL INSTITUTE FOR SUSTAINABLE DEVELOPMENT	BORIS MAKANGA | DIEGO AYALA | NIL RAHOLA | LEMONDE BOUAFOU | MARC FLAUBERT NGANGUE	INSTITUT DE RECHERCHE EN ECOLOGIE TROPICALE | FRENCH NATIONAL INSTITUTE FOR SUSTAINABLE DEVELOPMENT | CENTRE INTERDISCIPLINAIRE DE RECHERCHES MEDICALES DE FRANCEVILLE | CENTRE INTERDISCIPLINAIRE DE RECHERCHES MEDICALES DE FRANCEVILLE | FRENCH NATIONAL INSTITUTE FOR SUSTAINABLE DEVELOPMENT	FRANCK MONIOKO | LEMONDE BOUAFOU | MARC FLAUBERT NGANGUE	UNIVERSITE DES SCIENCES ET TECHNIQUES DE MASUKU | CENTRE INTERDISCIPLINAIRE DE RECHERCHES MEDICALES DE FRANCEVILLE | CENTRE INTERDISCIPLINAIRE DE RECHERCHES MEDICALES DE FRANCEVILLE	2021-04-28	GOOD	True	Pyretophorus_series	Anopheles_gambiae_complex		25.0	584.0		Anopheles_gambiae_complex
DN806206U_E6	2445.0	GDNA00000554A	E6	HEAD | THORAX	Diptera	Culicidae	Anopheles	Anopheles gambiae group	ADULT	FEMALE	NOT_COLLECTED	NOT_COLLECTED	4615	2019-11-24	GABON | LOPE NATIONAL PARK	-0.10315	11.60577	Domestic	NOT_COLLECTED	NOT_COLLECTED	HUMAN_LANDING_CATCH	OUTDOORS	taxon expert, morphology	Kept at -20C within silica. Held at RT for 10 hours from field to laboratory in Gabon then stored at -20C before shipping in France. Held at RT for 48 hours for shipping from Gabon to Montpellier and then stored at -20C	NONE	2	2019-11-24	DNA extraction and purification carried out with DNeasy Blood and Tissue Kit	15.0		HG1	Y		BORIS MAKANGA | LEMONDE BOUAFOU | NIL RAHOLA	INSTITUT DE RECHERCHE EN ECOLOGIE TROPICALE | CENTRE INTERDISCIPLINAIRE DE RECHERCHES MEDICALES DE FRANCEVILLE | FRENCH NATIONAL INSTITUTE FOR SUSTAINABLE DEVELOPMENT	BORIS MAKANGA | DIEGO AYALA | NIL RAHOLA | LEMONDE BOUAFOU | MARC FLAUBERT NGANGUE	INSTITUT DE RECHERCHE EN ECOLOGIE TROPICALE | FRENCH NATIONAL INSTITUTE FOR SUSTAINABLE DEVELOPMENT | CENTRE INTERDISCIPLINAIRE DE RECHERCHES MEDICALES DE FRANCEVILLE | CENTRE INTERDISCIPLINAIRE DE RECHERCHES MEDICALES DE FRANCEVILLE | FRENCH NATIONAL INSTITUTE FOR SUSTAINABLE DEVELOPMENT	FRANCK MONIOKO | LEMONDE BOUAFOU | MARC FLAUBERT NGANGUE	UNIVERSITE DES SCIENCES ET TECHNIQUES DE MASUKU | CENTRE INTERDISCIPLINAIRE DE RECHERCHES MEDICALES DE FRANCEVILLE | CENTRE INTERDISCIPLINAIRE DE RECHERCHES MEDICALES DE FRANCEVILLE	2021-04-28	GOOD								TOO_FEW_TARGETS
DN806206U_F6	2446.0	GDNA00000554A	F6	HEAD | THORAX	Diptera	Culicidae	Anopheles	Anopheles gambiae group	ADULT	FEMALE	NOT_COLLECTED	NOT_COLLECTED	4616	2019-11-24	GABON | LOPE NATIONAL PARK	-0.10315	11.60577	Domestic	NOT_COLLECTED	NOT_COLLECTED	HUMAN_LANDING_CATCH	OUTDOORS	taxon expert, morphology	Kept at -20C within silica. Held at RT for 10 hours from field to laboratory in Gabon then stored at -20C before shipping in France. Held at RT for 48 hours for shipping from Gabon to Montpellier and then stored at -20C	NONE	2	2019-11-24	DNA extraction and purification carried out with DNeasy Blood and Tissue Kit	15.0		HG1	Y		BORIS MAKANGA | LEMONDE BOUAFOU | NIL RAHOLA	INSTITUT DE RECHERCHE EN ECOLOGIE TROPICALE | CENTRE INTERDISCIPLINAIRE DE RECHERCHES MEDICALES DE FRANCEVILLE | FRENCH NATIONAL INSTITUTE FOR SUSTAINABLE DEVELOPMENT	BORIS MAKANGA | DIEGO AYALA | NIL RAHOLA | LEMONDE BOUAFOU | MARC FLAUBERT NGANGUE	INSTITUT DE RECHERCHE EN ECOLOGIE TROPICALE | FRENCH NATIONAL INSTITUTE FOR SUSTAINABLE DEVELOPMENT | CENTRE INTERDISCIPLINAIRE DE RECHERCHES MEDICALES DE FRANCEVILLE | CENTRE INTERDISCIPLINAIRE DE RECHERCHES MEDICALES DE FRANCEVILLE | FRENCH NATIONAL INSTITUTE FOR SUSTAINABLE DEVELOPMENT	FRANCK MONIOKO | LEMONDE BOUAFOU | MARC FLAUBERT NGANGUE	UNIVERSITE DES SCIENCES ET TECHNIQUES DE MASUKU | CENTRE INTERDISCIPLINAIRE DE RECHERCHES MEDICALES DE FRANCEVILLE | CENTRE INTERDISCIPLINAIRE DE RECHERCHES MEDICALES DE FRANCEVILLE	2021-04-28	GOOD	True	Pyretophorus_series	Anopheles_gambiae_complex		61.0	6792.0	Anopheles_coluzzii	Anopheles_coluzzii
DN806206U_G6	2447.0	GDNA00000554A	G6	HEAD | THORAX	Diptera	Culicidae	Anopheles	Anopheles gambiae group	ADULT	FEMALE	NOT_COLLECTED	NOT_COLLECTED	4617	2019-11-24	GABON | LOPE NATIONAL PARK	-0.10315	11.60577	Domestic	NOT_COLLECTED	NOT_COLLECTED	HUMAN_LANDING_CATCH	OUTDOORS	taxon expert, morphology	Kept at -20C within silica. Held at RT for 10 hours from field to laboratory in Gabon then stored at -20C before shipping in France. Held at RT for 48 hours for shipping from Gabon to Montpellier and then stored at -20C	NONE	2	2019-11-24	DNA extraction and purification carried out with DNeasy Blood and Tissue Kit	15.0		HG1	Y		BORIS MAKANGA | LEMONDE BOUAFOU | NIL RAHOLA	INSTITUT DE RECHERCHE EN ECOLOGIE TROPICALE | CENTRE INTERDISCIPLINAIRE DE RECHERCHES MEDICALES DE FRANCEVILLE | FRENCH NATIONAL INSTITUTE FOR SUSTAINABLE DEVELOPMENT	BORIS MAKANGA | DIEGO AYALA | NIL RAHOLA | LEMONDE BOUAFOU | MARC FLAUBERT NGANGUE	INSTITUT DE RECHERCHE EN ECOLOGIE TROPICALE | FRENCH NATIONAL INSTITUTE FOR SUSTAINABLE DEVELOPMENT | CENTRE INTERDISCIPLINAIRE DE RECHERCHES MEDICALES DE FRANCEVILLE | CENTRE INTERDISCIPLINAIRE DE RECHERCHES MEDICALES DE FRANCEVILLE | FRENCH NATIONAL INSTITUTE FOR SUSTAINABLE DEVELOPMENT	FRANCK MONIOKO | LEMONDE BOUAFOU | MARC FLAUBERT NGANGUE	UNIVERSITE DES SCIENCES ET TECHNIQUES DE MASUKU | CENTRE INTERDISCIPLINAIRE DE RECHERCHES MEDICALES DE FRANCEVILLE | CENTRE INTERDISCIPLINAIRE DE RECHERCHES MEDICALES DE FRANCEVILLE	2021-04-28	GOOD	True	Pyretophorus_series	Anopheles_gambiae_complex		56.0	3499.0	Anopheles_coluzzii	Anopheles_coluzzii
DN806206U_H6	2448.0	GDNA00000554A	H6	HEAD | THORAX	Diptera	Culicidae	Anopheles	Anopheles gambiae group	ADULT	FEMALE	NOT_COLLECTED	NOT_COLLECTED	4618	2019-11-24	GABON | LOPE NATIONAL PARK	-0.10315	11.60577	Domestic	NOT_COLLECTED	NOT_COLLECTED	HUMAN_LANDING_CATCH	OUTDOORS	taxon expert, morphology	Kept at -20C within silica. Held at RT for 10 hours from field to laboratory in Gabon then stored at -20C before shipping in France. Held at RT for 48 hours for shipping from Gabon to Montpellier and then stored at -20C	NONE	2	2019-11-24	DNA extraction and purification carried out with DNeasy Blood and Tissue Kit	15.0		HG1	Y		BORIS MAKANGA | LEMONDE BOUAFOU | NIL RAHOLA	INSTITUT DE RECHERCHE EN ECOLOGIE TROPICALE | CENTRE INTERDISCIPLINAIRE DE RECHERCHES MEDICALES DE FRANCEVILLE | FRENCH NATIONAL INSTITUTE FOR SUSTAINABLE DEVELOPMENT	BORIS MAKANGA | DIEGO AYALA | NIL RAHOLA | LEMONDE BOUAFOU | MARC FLAUBERT NGANGUE	INSTITUT DE RECHERCHE EN ECOLOGIE TROPICALE | FRENCH NATIONAL INSTITUTE FOR SUSTAINABLE DEVELOPMENT | CENTRE INTERDISCIPLINAIRE DE RECHERCHES MEDICALES DE FRANCEVILLE | CENTRE INTERDISCIPLINAIRE DE RECHERCHES MEDICALES DE FRANCEVILLE | FRENCH NATIONAL INSTITUTE FOR SUSTAINABLE DEVELOPMENT	FRANCK MONIOKO | LEMONDE BOUAFOU | MARC FLAUBERT NGANGUE	UNIVERSITE DES SCIENCES ET TECHNIQUES DE MASUKU | CENTRE INTERDISCIPLINAIRE DE RECHERCHES MEDICALES DE FRANCEVILLE | CENTRE INTERDISCIPLINAIRE DE RECHERCHES MEDICALES DE FRANCEVILLE	2021-04-28	GOOD	True	Pyretophorus_series	Anopheles_gambiae_complex		10.0	206.0		Anopheles_gambiae_complex
DN806206U_A7	2449.0	GDNA00000554A	A7	HEAD | THORAX	Diptera	Culicidae	Anopheles	Anopheles gambiae group	ADULT	FEMALE	NOT_COLLECTED	NOT_COLLECTED	4619	2019-11-24	GABON | LOPE NATIONAL PARK	-0.10315	11.60577	Domestic	NOT_COLLECTED	NOT_COLLECTED	HUMAN_LANDING_CATCH	OUTDOORS	taxon expert, morphology	Kept at -20C within silica. Held at RT for 10 hours from field to laboratory in Gabon then stored at -20C before shipping in France. Held at RT for 48 hours for shipping from Gabon to Montpellier and then stored at -20C	NONE	2	2019-11-24	DNA extraction and purification carried out with DNeasy Blood and Tissue Kit	15.0		HG1	Y		BORIS MAKANGA | LEMONDE BOUAFOU | NIL RAHOLA	INSTITUT DE RECHERCHE EN ECOLOGIE TROPICALE | CENTRE INTERDISCIPLINAIRE DE RECHERCHES MEDICALES DE FRANCEVILLE | FRENCH NATIONAL INSTITUTE FOR SUSTAINABLE DEVELOPMENT	BORIS MAKANGA | DIEGO AYALA | NIL RAHOLA | LEMONDE BOUAFOU | MARC FLAUBERT NGANGUE	INSTITUT DE RECHERCHE EN ECOLOGIE TROPICALE | FRENCH NATIONAL INSTITUTE FOR SUSTAINABLE DEVELOPMENT | CENTRE INTERDISCIPLINAIRE DE RECHERCHES MEDICALES DE FRANCEVILLE | CENTRE INTERDISCIPLINAIRE DE RECHERCHES MEDICALES DE FRANCEVILLE | FRENCH NATIONAL INSTITUTE FOR SUSTAINABLE DEVELOPMENT	FRANCK MONIOKO | LEMONDE BOUAFOU | MARC FLAUBERT NGANGUE	UNIVERSITE DES SCIENCES ET TECHNIQUES DE MASUKU | CENTRE INTERDISCIPLINAIRE DE RECHERCHES MEDICALES DE FRANCEVILLE | CENTRE INTERDISCIPLINAIRE DE RECHERCHES MEDICALES DE FRANCEVILLE	2021-04-28	GOOD	True	Pyretophorus_series	Anopheles_gambiae_complex		57.0	2529.0	Anopheles_coluzzii	Anopheles_coluzzii
DN806206U_B7	2450.0	GDNA00000554A	B7	HEAD | THORAX	Diptera	Culicidae	Anopheles	Anopheles gambiae group	ADULT	FEMALE	NOT_COLLECTED	NOT_COLLECTED	4620	2019-11-24	GABON | LOPE NATIONAL PARK	-0.10315	11.60577	Domestic	NOT_COLLECTED	NOT_COLLECTED	HUMAN_LANDING_CATCH	OUTDOORS	taxon expert, morphology	Kept at -20C within silica. Held at RT for 10 hours from field to laboratory in Gabon then stored at -20C before shipping in France. Held at RT for 48 hours for shipping from Gabon to Montpellier and then stored at -20C	NONE	2	2019-11-24	DNA extraction and purification carried out with DNeasy Blood and Tissue Kit	15.0		HG1	Y		BORIS MAKANGA | LEMONDE BOUAFOU | NIL RAHOLA	INSTITUT DE RECHERCHE EN ECOLOGIE TROPICALE | CENTRE INTERDISCIPLINAIRE DE RECHERCHES MEDICALES DE FRANCEVILLE | FRENCH NATIONAL INSTITUTE FOR SUSTAINABLE DEVELOPMENT	BORIS MAKANGA | DIEGO AYALA | NIL RAHOLA | LEMONDE BOUAFOU | MARC FLAUBERT NGANGUE	INSTITUT DE RECHERCHE EN ECOLOGIE TROPICALE | FRENCH NATIONAL INSTITUTE FOR SUSTAINABLE DEVELOPMENT | CENTRE INTERDISCIPLINAIRE DE RECHERCHES MEDICALES DE FRANCEVILLE | CENTRE INTERDISCIPLINAIRE DE RECHERCHES MEDICALES DE FRANCEVILLE | FRENCH NATIONAL INSTITUTE FOR SUSTAINABLE DEVELOPMENT	FRANCK MONIOKO | LEMONDE BOUAFOU | MARC FLAUBERT NGANGUE	UNIVERSITE DES SCIENCES ET TECHNIQUES DE MASUKU | CENTRE INTERDISCIPLINAIRE DE RECHERCHES MEDICALES DE FRANCEVILLE | CENTRE INTERDISCIPLINAIRE DE RECHERCHES MEDICALES DE FRANCEVILLE	2021-04-28	GOOD	True	Pyretophorus_series	Anopheles_gambiae_complex		52.0	1976.0	Anopheles_coluzzii	Anopheles_coluzzii
DN806206U_C7	2451.0	GDNA00000554A	C7	HEAD | THORAX	Diptera	Culicidae	Anopheles	Anopheles gambiae group	ADULT	FEMALE	NOT_COLLECTED	NOT_COLLECTED	4621	2019-11-24	GABON | LOPE NATIONAL PARK	-0.10315	11.60577	Domestic	NOT_COLLECTED	NOT_COLLECTED	HUMAN_LANDING_CATCH	OUTDOORS	taxon expert, morphology	Kept at -20C within silica. Held at RT for 10 hours from field to laboratory in Gabon then stored at -20C before shipping in France. Held at RT for 48 hours for shipping from Gabon to Montpellier and then stored at -20C	NONE	2	2019-11-24	DNA extraction and purification carried out with DNeasy Blood and Tissue Kit	15.0		HG1	Y		BORIS MAKANGA | LEMONDE BOUAFOU | NIL RAHOLA	INSTITUT DE RECHERCHE EN ECOLOGIE TROPICALE | CENTRE INTERDISCIPLINAIRE DE RECHERCHES MEDICALES DE FRANCEVILLE | FRENCH NATIONAL INSTITUTE FOR SUSTAINABLE DEVELOPMENT	BORIS MAKANGA | DIEGO AYALA | NIL RAHOLA | LEMONDE BOUAFOU | MARC FLAUBERT NGANGUE	INSTITUT DE RECHERCHE EN ECOLOGIE TROPICALE | FRENCH NATIONAL INSTITUTE FOR SUSTAINABLE DEVELOPMENT | CENTRE INTERDISCIPLINAIRE DE RECHERCHES MEDICALES DE FRANCEVILLE | CENTRE INTERDISCIPLINAIRE DE RECHERCHES MEDICALES DE FRANCEVILLE | FRENCH NATIONAL INSTITUTE FOR SUSTAINABLE DEVELOPMENT	FRANCK MONIOKO | LEMONDE BOUAFOU | MARC FLAUBERT NGANGUE	UNIVERSITE DES SCIENCES ET TECHNIQUES DE MASUKU | CENTRE INTERDISCIPLINAIRE DE RECHERCHES MEDICALES DE FRANCEVILLE | CENTRE INTERDISCIPLINAIRE DE RECHERCHES MEDICALES DE FRANCEVILLE	2021-04-28	GOOD								TOO_FEW_TARGETS
DN806206U_D7	2452.0	GDNA00000554A	D7	HEAD | THORAX	Diptera	Culicidae	Anopheles	Anopheles gambiae group	ADULT	FEMALE	NOT_COLLECTED	NOT_COLLECTED	4622	2019-11-24	GABON | LOPE NATIONAL PARK	-0.10315	11.60577	Domestic	NOT_COLLECTED	NOT_COLLECTED	HUMAN_LANDING_CATCH	OUTDOORS	taxon expert, morphology	Kept at -20C within silica. Held at RT for 10 hours from field to laboratory in Gabon then stored at -20C before shipping in France. Held at RT for 48 hours for shipping from Gabon to Montpellier and then stored at -20C	NONE	2	2019-11-24	DNA extraction and purification carried out with DNeasy Blood and Tissue Kit	15.0		HG1	Y		BORIS MAKANGA | LEMONDE BOUAFOU | NIL RAHOLA	INSTITUT DE RECHERCHE EN ECOLOGIE TROPICALE | CENTRE INTERDISCIPLINAIRE DE RECHERCHES MEDICALES DE FRANCEVILLE | FRENCH NATIONAL INSTITUTE FOR SUSTAINABLE DEVELOPMENT	BORIS MAKANGA | DIEGO AYALA | NIL RAHOLA | LEMONDE BOUAFOU | MARC FLAUBERT NGANGUE	INSTITUT DE RECHERCHE EN ECOLOGIE TROPICALE | FRENCH NATIONAL INSTITUTE FOR SUSTAINABLE DEVELOPMENT | CENTRE INTERDISCIPLINAIRE DE RECHERCHES MEDICALES DE FRANCEVILLE | CENTRE INTERDISCIPLINAIRE DE RECHERCHES MEDICALES DE FRANCEVILLE | FRENCH NATIONAL INSTITUTE FOR SUSTAINABLE DEVELOPMENT	FRANCK MONIOKO | LEMONDE BOUAFOU | MARC FLAUBERT NGANGUE	UNIVERSITE DES SCIENCES ET TECHNIQUES DE MASUKU | CENTRE INTERDISCIPLINAIRE DE RECHERCHES MEDICALES DE FRANCEVILLE | CENTRE INTERDISCIPLINAIRE DE RECHERCHES MEDICALES DE FRANCEVILLE	2021-04-28	GOOD	True	Pyretophorus_series	Anopheles_gambiae_complex		59.0	6090.0	Anopheles_coluzzii	Anopheles_coluzzii
DN806206U_E7	2453.0	GDNA00000554A	E7	HEAD | THORAX	Diptera	Culicidae	Anopheles	Anopheles gambiae group	ADULT	FEMALE	NOT_COLLECTED	NOT_COLLECTED	4623	2019-11-24	GABON | LOPE NATIONAL PARK	-0.10315	11.60577	Domestic	NOT_COLLECTED	NOT_COLLECTED	HUMAN_LANDING_CATCH	OUTDOORS	taxon expert, morphology	Kept at -20C within silica. Held at RT for 10 hours from field to laboratory in Gabon then stored at -20C before shipping in France. Held at RT for 48 hours for shipping from Gabon to Montpellier and then stored at -20C	NONE	2	2019-11-24	DNA extraction and purification carried out with DNeasy Blood and Tissue Kit	15.0		HG1	Y		BORIS MAKANGA | LEMONDE BOUAFOU | NIL RAHOLA	INSTITUT DE RECHERCHE EN ECOLOGIE TROPICALE | CENTRE INTERDISCIPLINAIRE DE RECHERCHES MEDICALES DE FRANCEVILLE | FRENCH NATIONAL INSTITUTE FOR SUSTAINABLE DEVELOPMENT	BORIS MAKANGA | DIEGO AYALA | NIL RAHOLA | LEMONDE BOUAFOU | MARC FLAUBERT NGANGUE	INSTITUT DE RECHERCHE EN ECOLOGIE TROPICALE | FRENCH NATIONAL INSTITUTE FOR SUSTAINABLE DEVELOPMENT | CENTRE INTERDISCIPLINAIRE DE RECHERCHES MEDICALES DE FRANCEVILLE | CENTRE INTERDISCIPLINAIRE DE RECHERCHES MEDICALES DE FRANCEVILLE | FRENCH NATIONAL INSTITUTE FOR SUSTAINABLE DEVELOPMENT	FRANCK MONIOKO | LEMONDE BOUAFOU | MARC FLAUBERT NGANGUE	UNIVERSITE DES SCIENCES ET TECHNIQUES DE MASUKU | CENTRE INTERDISCIPLINAIRE DE RECHERCHES MEDICALES DE FRANCEVILLE | CENTRE INTERDISCIPLINAIRE DE RECHERCHES MEDICALES DE FRANCEVILLE	2021-04-28	GOOD	True	Pyretophorus_series	Anopheles_gambiae_complex		58.0	4122.0	Anopheles_coluzzii	Anopheles_coluzzii
DN806206U_F7	2454.0	GDNA00000554A	F7	HEAD | THORAX	Diptera	Culicidae	Anopheles	Anopheles gambiae group	ADULT	FEMALE	NOT_COLLECTED	NOT_COLLECTED	4624	2019-11-24	GABON | LOPE NATIONAL PARK	-0.10315	11.60577	Domestic	NOT_COLLECTED	NOT_COLLECTED	HUMAN_LANDING_CATCH	OUTDOORS	taxon expert, morphology	Kept at -20C within silica. Held at RT for 10 hours from field to laboratory in Gabon then stored at -20C before shipping in France. Held at RT for 48 hours for shipping from Gabon to Montpellier and then stored at -20C	NONE	2	2019-11-24	DNA extraction and purification carried out with DNeasy Blood and Tissue Kit	15.0		HG1	Y		BORIS MAKANGA | LEMONDE BOUAFOU | NIL RAHOLA	INSTITUT DE RECHERCHE EN ECOLOGIE TROPICALE | CENTRE INTERDISCIPLINAIRE DE RECHERCHES MEDICALES DE FRANCEVILLE | FRENCH NATIONAL INSTITUTE FOR SUSTAINABLE DEVELOPMENT	BORIS MAKANGA | DIEGO AYALA | NIL RAHOLA | LEMONDE BOUAFOU | MARC FLAUBERT NGANGUE	INSTITUT DE RECHERCHE EN ECOLOGIE TROPICALE | FRENCH NATIONAL INSTITUTE FOR SUSTAINABLE DEVELOPMENT | CENTRE INTERDISCIPLINAIRE DE RECHERCHES MEDICALES DE FRANCEVILLE | CENTRE INTERDISCIPLINAIRE DE RECHERCHES MEDICALES DE FRANCEVILLE | FRENCH NATIONAL INSTITUTE FOR SUSTAINABLE DEVELOPMENT	FRANCK MONIOKO | LEMONDE BOUAFOU | MARC FLAUBERT NGANGUE	UNIVERSITE DES SCIENCES ET TECHNIQUES DE MASUKU | CENTRE INTERDISCIPLINAIRE DE RECHERCHES MEDICALES DE FRANCEVILLE | CENTRE INTERDISCIPLINAIRE DE RECHERCHES MEDICALES DE FRANCEVILLE	2021-04-28	GOOD	True	Pyretophorus_series	Anopheles_gambiae_complex		60.0	11138.0	Uncertain_coluzzii_tengrela	Uncertain_coluzzii_tengrela
[truncated: 804 more rows]
[truncated: 4 more columns]
